# Supplementary material for: Eugenol modulates the NOD1-NF-κB signaling pathway via targeting NF-κB protein in triple-negative breast cancer cells
Source: Front Endocrinol (Lausanne). 2023 Feb 27;14:1136067. doi: 10.3389/fendo.2023.1136067 (PMC10009163; doi:10.3389/fendo.2023.1136067)
Supplement: Supplementary file 3 [file Table_2.xlsx]

## Sheet: Sheet1
LFQ intensity Eugenol-1	LFQ intensity Eugenol-2	LFQ intensity Eugenol-3	LFQ intensity control-1	LFQ intensity control-2	LFQ intensity control-3	C: Only identified by site	C: Reverse	C: Potential contaminant	N: Peptides	N: Razor + unique peptides	N: Unique peptides	N: Sequence coverage [%]	N: Unique + razor sequence coverage [%]	N: Unique sequence coverage [%]	N: Mol. weight [kDa]	N: Q-value	N: Score	N: Intensity	N: MS/MS count	T: Protein IDs
28.8459	29.5608	29.7548	29.699	29.7005	29.8397				8	8	1	48.1	48.1	10.4	28.17	0	113.55	9258000000	63	A0A140VKB0
25.3418	25.292	25.1357	25.8739	25.8128	25.7988				2	2	2	10.3	10.3	10.3	30.764	0	7.7682	455300000	18	H0Y8S8
26.4644	25.1413	24.9808	25.5644	25.5004	25.4856				12	12	12	18.9	18.9	18.9	93.977	0	28.428	2497300000	55	A0A499FIX8
25.1913	25.4701	25.3188	26.3055	26.0622	25.6849				7	7	7	14.6	14.6	14.6	71.639	0	11.23	453300000	22	A0MZ66
25.5197	25.6245	25.4775	25.7613	25.6992	25.3451				1	1	1	3.8	3.8	3.8	53.697	0.0098163	1.9094	2957800000	14	H7BZV2
25.6739	25.6262	25.4793	25.4256	25.3602	26.0204				1	1	1	7.7	7.7	7.7	22.883	0.0020332	2.7156	171980000	4	Q5TGE2
25.6757	25.4171	25.2644	26.0929	26.0338	25.5115				2	2	2	2	2	2	120.17	0.0026855	2.5688	0	2	B3KPW6
26.9248	27.0549	26.9841	26.9422	26.9895	27.0013				5	5	5	20.9	20.9	20.9	34.006	0	18.594	1765400000	37	A6NDG6
25.4668	24.5648	24.3882	25.5901	25.5262	25.3483				1	1	1	19.1	19.1	19.1	16.961	0	16.134	253030000	2	A0A0C4DGW6
24.6153	26.7121	26.5954	25.4288	25.3634	23.6718				1	1	1	5.1	5.1	5.1	39.906	0.00035727	3.4917	14362000	0	G3V2I3
26.7604	26.2712	26.1423	26.5612	26.5066	26.4943				4	1	1	9.4	3.8	3.8	49.908	0	53.91	3853900000	21	A6NHL2
26.32	25.3011	25.1451	25.8278	25.7662	25.7521				2	2	2	1.8	1.8	1.8	226.37	0	36.715	54800000	3	A6NHR9
30.025	30.0755	30.1935	30.2516	29.9615	30.0007				4	4	4	35.5	35.5	35.5	8.496	0	17.139	13254000000	52	P62308
33.0316	33.022	33.0231	32.6172	32.4402	32.5272				5	5	5	45.6	45.6	45.6	15.016	0	217.33	79256000000	113	F8VZJ2
27.4733	25.3761	25.2222	25.3796	25.3138	25.2986				2	2	2	21.1	21.1	21.1	14.234	0	4.9159	1705700000	16	E9PRG8
25.3509	26.5818	26.0565	25.178	25.1102	25.0945				3	3	3	51	51	51	11.25	0	6.4861	776130000	17	L0R819
25.4259	26.1878	25.5594	24.9467	24.8767	24.8604				4	4	4	11.2	11.2	11.2	69.081	0	14.835	96722000	8	A0A7P0T984
26.2366	25.7041	25.2959	26.9864	26.9488	25.4455				15	5	2	45	17.1	9.6	49.129	0	53.279	1524600000	35	O00148
31.2008	31.2031	31.1665	31.2601	31.3158	31.37				18	18	18	81.8	81.8	81.8	36.071	0	323.31	32035000000	259	V9HW92
25.7535	25.4479	25.3121	25.5248	25.4604	25.0843				2	2	2	10.6	10.6	10.6	29.645	0	9.3431	286700000	8	B4DUX0
25.4975	25.4636	25.2644	27.4297	27.2891	26.7862				11	11	3	17.8	17.8	4.7	118.99	0	149.47	1592900000	56	F5H6E2
25.5132	25.4172	24.1959	25.1679	25.1	24.1505				1	1	1	14.4	14.4	14.4	11.14	0.003003	2.4843	26888000	2	H3BNE1
25.4669	24.3776	25.2099	26.8496	26.7978	24.7118				1	1	1	13.9	13.9	13.9	26.099	0	4.1735	38541000	1	A0A0S2Z565
26.657	27.0458	26.7842	26.919	24.1685	27.0207				6	6	6	28.3	28.3	28.3	35.847	0	18.751	1359100000	41	A0A804HKH9
28.8838	28.8001	28.5792	28.6098	28.8621	28.8654				3	3	3	29.3	29.3	29.3	17.634	0	269.84	5318800000	43	E9PM92
28.3849	25.3641	25.157	24.2452	28.0364	28.2811				6	6	4	6.9	6.9	4.1	121.32	0	12.971	3190800000	44	A0A0S2Z5J4
28.2311	28.302	28.1692	28.4301	28.3765	28.3323				7	7	7	44.2	44.2	44.2	19.213	0	45.521	4333200000	71	A0A024R5K3
30.8718	30.8117	30.8952	30.9557	31.2172	31.0214				22	22	22	61.1	61.1	61.1	47.463	0	67.664	28013000000	183	O00231
29.1947	28.9706	28.9571	29.067	29.1256	29.0185				21	21	21	55.5	55.5	55.5	52.904	0	162.56	7624700000	131	A0A0S2Z489
29.0935	28.8714	28.9209	29.0585	28.9851	28.8955				7	7	7	36.9	36.9	36.9	24.553	0	36.472	6311600000	87	J3KN29
27.8574	27.9044	27.9748	27.8843	27.8827	27.933				4	4	4	64.7	64.7	64.7	7.3875	0	93.599	2976500000	64	Q6IBA3
28.3634	28.4783	23.8473	28.6572	28.5589	28.7436				8	8	7	55.4	55.4	52.3	21.671	0	72.131	5463700000	81	Q6IB11
27.4386	26.6453	27.1094	26.9008	27.2324	26.8442				9	9	9	15.5	15.5	15.5	104.38	0	79.481	1530200000	52	B4E0Q4
30.2591	30.2927	30.1952	30.0522	29.9168	30.0918				12	12	12	44.1	44.1	44.1	36.594	0	108.36	13518000000	149	Q53HN4
24.4284	25.3127	25.7545	24.7999	24.7285	25.7725				1	1	1	11.2	11.2	11.2	16.631	0.0095359	1.9355	0	1	B4DK46
31.8169	31.826	31.9005	32.2026	32.1787	32.1242				16	16	15	85.1	85.1	82.6	26.922	0	229.36	60683000000	232	Q5SRT3
29.7043	29.7128	29.7112	29.8745	29.8635	29.7679				13	13	13	56	56	56	33.24	0	116.58	12539000000	122	B4DMT5
25.4139	26.1498	26.5617	26.3313	26.5173	26.5901				4	4	4	9.8	9.8	9.8	54.046	0	68.663	1172700000	31	B2R673
25.3625	24.0385	24.8981	25.848	27.8346	27.6445				3	3	3	7.6	7.6	7.6	52.684	0	6.1141	1293900000	11	A4D0Y1
29.3417	28.8511	28.9969	29.215	29.3078	29.1914				28	28	28	41	41	41	123.63	0	257.25	8382100000	161	A0A024RDY0
28.6088	28.5253	28.5177	28.2343	28.0576	27.9838				8	8	8	59.5	59.5	59.5	17.561	0	54.915	4174800000	69	A0A384ME24
26.6768	26.727	26.5665	25.8573	26.2096	26.3768				6	4	4	15.4	11.4	11.4	63.704	0	22.978	1006900000	28	O00425
24.0897	25.894	26.2546	25.0322	25.7866	25.7819				17	1	1	35.1	3	3	81.876	0	22.259	0	3	O00429
25.9432	25.0608	24.9567	25.7825	25.796	24.9469				2	2	2	7.4	7.4	7.4	39.32	0	5.065	91102000	2	A8K8K1
25.1109	26.3805	25.2394	25.6896	24.963	25.7063				3	3	3	5.1	5.1	5.1	78.759	0	6.3018	40672000	5	F8W785
30.1319	30.2548	30.1864	30.4196	30.3204	30.3837				24	24	24	42.9	42.9	42.9	84.685	0	287.25	18340000000	268	O00469
26.7456	25.1178	26.9176	27.1908	27.199	25.6123				4	4	4	46.9	46.9	46.9	9.3697	0	6.3641	1494000000	32	A0A024R9Z0
26.4292	25.3928	27.2334	25.0934	25.7205	25.0089				6	6	6	34.8	34.8	34.8	34.577	0	24.926	1320100000	31	A0A140VKF2
25.1678	25.447	24.8038	25.325	25.6267	25.2432				2	2	2	25.4	25.4	25.4	15.199	0	5.6383	73515000	5	O00488
27.5281	27.7351	27.9339	27.5926	27.3458	27.5119				7	7	7	31.9	31.9	31.9	43.165	0	30.924	2251300000	55	B7Z6Y2
25.4425	25.9418	25.2951	25.3955	25.0249	25.3146				7	4	4	20.7	15	15	57.81	0	17.53	457150000	16	A0A024RDV7
26.5199	25.3822	25.8036	26.7362	25.2586	24.8859				8	8	8	17.3	17.3	17.3	66.077	0	15.222	1215600000	30	B5MCF9
25.4967	25.4847	25.2285	24.9719	25.3298	25.9135				2	2	2	12.4	12.4	12.4	32.444	0	23.07	589150000	12	A0A024R7Z5
28.321	28.2393	28.1492	28.1628	28.2961	28.118				11	11	11	27.7	27.7	27.7	76.344	0	94.924	4053800000	82	B3KPV5
25.9909	26.7496	25.3338	26.8703	26.7953	27.0807				9	9	4	21	21	8.8	65.977	0	74.431	1461500000	47	A8K9K6
30.7472	30.7043	30.6502	30.9266	30.7627	30.8787				28	28	27	52	52	50.3	70.839	0	245.55	26298000000	268	A0A0D9SFB3
25.4319	24.9847	26.634	25.9873	26.9291	26.6445				3	3	3	6.2	6.2	6.2	54.576	0	7.343	788270000	17	Q96N83
25.5343	27.3848	27.8744	26.7096	28.0206	27.9377				7	7	7	37.9	37.9	37.9	32.113	0	42.402	2057000000	33	A0A024RBX6
28.5807	28.0483	28.3714	28.4857	28.3924	28.4159				10	10	7	34.4	34.4	28.5	56.836	0	159.99	4979500000	101	H7C4F6
26.7979	25.3662	24.8199	25.4987	24.9022	25.4191				2	2	2	9.8	9.8	9.8	35.144	0	4.9788	35687000	1	A0A024R861
25.0348	24.5113	25.212	25.9844	25.9272	25.9106				1	1	1	8.1	8.1	8.1	21.543	0	3.9514	350570000	10	M0QZ24
27.4091	27.5612	27.3359	27.1968	26.6564	25.3619				4	4	4	33.5	33.5	33.5	19.652	0	15.155	1644300000	38	Q5TZN3
25.4159	27.1915	26.5524	26.6557	25.434	26.984				7	7	7	34	34	34	35.102	0	40.295	1429700000	48	V9HWC3
24.5619	25.2551	24.3333	25.4422	25.9243	25.3474				1	1	1	0.7	0.7	0.7	242.06	0.0020367	2.7303	0	1	A0A0S2Q0B1
26.5476	25.2136	26.5489	25.4279	26.696	26.4638				6	6	6	38.5	38.5	38.5	16.147	0	32.966	1184900000	46	B8ZZX4
25.305	25.5809	25.0978	27.529	27.4454	27.3502				9	9	9	21	21	21	64.84	0	74.935	1637200000	30	A0A024RBK4
25.2635	26.1875	25.0551	24.383	25.377	24.2899				2	2	2	58.2	58.2	58.2	8.8399	0	9.5097	142350000	3	E5RJZ1
28.0519	28.2183	28.2499	28.275	28.2963	28.5528				4	4	4	21.2	21.2	21.2	17.417	0	32.281	4061900000	56	O14561
26.3312	26.328	26.3984	23.5248	25.3626	25.7963				4	4	4	24.3	24.3	24.3	32.64	0	43.119	509110000	23	H3BRL3
25.6304	25.3842	25.4327	25.2285	24.3076	25.7124				2	1	1	10.1	6.2	6.2	60.822	0	22.586	59087000	1	A0A0A0MTG2
26.2364	25.6233	26.0562	26.9498	23.4413	27.3788				9	9	9	38	38	38	34.528	0	45.502	1666400000	38	Q53HJ6
25.4339	24.7359	25.2305	25.6602	25.1613	23.4215				2	2	2	3.9	3.9	3.9	98.537	0	14.449	95489000	4	Q6PK82
25.6728	24.8207	25.4763	27.1731	26.8118	25.1456				5	5	5	30.2	30.2	30.2	27.086	0	14.073	1443600000	31	J3KNF4
24.7863	25.0559	24.5641	26.1674	25.5971	25.5825				2	2	2	3.2	3.2	3.2	84.141	0	6.1342	62404000	6	A0A024R5U5
24.8711	25.645	24.6513	26.3142	26.109	26.0957				1	1	1	5.3	5.3	5.3	17.102	0.0017153	2.8705	308530000	4	O14684
25.106	25.6533	24.8931	25.4152	26.2573	26.2444				1	1	1	10.3	10.3	10.3	12.659	0.0098257	1.922	291590000	7	K7EL65
31.2829	31.231	31.2879	30.9668	30.9193	30.9345				10	10	10	67.2	67.2	67.2	14.285	0	245	26864000000	116	O14737
26.5602	25.4955	25.4986	26.9964	26.5919	27.1693				8	8	8	17.1	17.1	17.1	72.709	0	26.053	1657900000	49	B2RDD7
30.6871	30.6924	30.7667	30.5541	30.6536	30.5794				22	22	22	67.3	67.3	67.3	38.868	0	199.6	20665000000	213	O14745
28.3256	28.2929	28.1925	28.087	28.1066	28.6112				8	8	8	40.5	40.5	40.5	41.675	0	40.39	4005800000	63	B4DSE2
29.3105	29.2423	29.1088	28.97	28.8604	28.6109				23	23	23	20.9	20.9	20.9	123.9	0	72.303	5883300000	157	O14776
25.6945	26.055	25.5071	24.8147	23.9083	25.3346				2	2	2	3.4	3.4	3.4	73.912	0.00070572	3.3069	16728000	2	A8K031
25.7027	27.9177	27.8096	25.2459	25.3497	24.7269				2	2	2	36.4	36.4	36.4	15.195	0	53.103	900770000	15	E9PN41
29.983	29.9658	30.1017	30.0643	30.143	30.1197				13	13	13	63.7	63.7	63.7	27.887	0	210.26	15502000000	146	A0A0K0K1K4
28.7881	28.6641	28.5336	28.6082	28.5546	28.7747				6	6	6	25.1	25.1	25.1	38.242	0	66.486	5802900000	96	Q6FHJ5
25.5451	25.4924	25.3449	26.4288	24.7435	25.1632				5	5	5	13	13	13	49.825	0	12.346	397510000	25	A0A7P0T7D6
26.104	24.492	25.92	27.6257	28.0617	27.7767				5	5	5	50.7	50.7	50.7	16.53	0	45.481	2942400000	48	Q53GB9
27.6251	26.272	25.3417	25.5109	25.1788	27.5939				2	2	2	25	25	25	13.735	0	4.5903	1562400000	27	O14907
25.7488	25.5965	24.3135	25.102	26.373	26.3603				4	4	4	23.7	23.7	23.7	36.039	0	14.284	179240000	10	A8K2I7
25.542	25.4259	26.143	25.4634	25.4463	25.4314				3	3	3	32.5	32.5	32.5	21.943	0	19.894	214740000	11	O14925
24.5427	27.5057	27.7925	27.7527	27.7755	27.859				7	7	7	34.4	34.4	34.4	49.512	0	68.978	2737000000	58	O14929
26.3208	25.4167	25.4487	25.6679	25.0335	25.0176				3	3	3	36	36	36	8.3106	0	5.3628	476220000	10	B7Z4A1
31.7012	31.9384	31.8189	31.5686	31.551	31.5103				8	8	8	62.6	62.6	62.6	19.794	0	323.31	40641000000	165	P19105
25.646	26.8847	25.2733	25.02	26.7351	26.7954				10	10	10	15.3	15.3	15.3	74.854	0	18.269	884490000	37	B4E1E2
28.9631	28.6682	28.9054	28.7189	28.4793	28.8035				23	23	23	27.1	27.1	27.1	115.33	0	92.932	5332700000	127	B2RAH5
30.9933	31.2502	31.3773	31.0955	31.1302	31.1425				15	14	14	35.3	33.1	33.1	40.04	0	154.28	29005000000	169	A0A087WUK2
30.2054	30.4191	30.3682	30.5636	30.6907	30.5656				33	33	33	39.4	39.4	39.4	123.38	0	323.31	20258000000	338	O14980
27.2856	27.0826	27.2361	26.1517	27.0453	27.3658				11	11	11	9.5	9.5	9.5	251.89	0	56.444	1562700000	58	O15027
25.4755	25.4185	25.2639	25.1139	25.3983	25.3833				1	1	1	5.2	5.2	5.2	51.754	0	12.429	0	1	E2PU09
25.4664	27.3756	25.2658	25.6377	25.6049	25.5903				3	3	3	4.2	4.2	4.2	118.25	0.00333	2.4488	104970000	6	E7ET15
25.4682	25.6504	27.2775	25.8618	24.9508	24.9346				6	6	6	5.8	5.8	5.8	172.77	0	22.153	0	8	O15061
27.4233	25.589	25.5042	24.8827	26.0933	26.0799				3	3	3	5	5	5	112.96	0	7.9399	202800000	8	A0A024R2I9
27.1806	27.2127	27.4191	23.7083	27.3907	26.9242				5	5	5	48.9	48.9	48.9	15.179	0	29.438	1881400000	48	A0A0S2Z590
25.6999	25.9104	25.441	27.2379	25.0455	25.0296				5	5	5	6.3	6.3	6.3	142.15	0	9.5976	316740000	13	A0A193DRS0
25.6385	25.5605	25.7714	26.6563	25.5743	25.5597				2	2	2	24.5	24.5	24.5	15.388	0	8.3678	154500000	8	Q96AZ4
25.9596	25.3502	26.7163	25.5743	25.8005	25.7865				2	2	2	9.7	9.7	9.7	36.535	0	112.35	902640000	25	Q6IBK3
29.375	29.0737	28.8339	29.477	29.5591	29.4598				14	14	3	45.2	45.2	9.9	40.949	0	300.11	9545700000	132	A4D275
29.4716	29.3413	29.2464	29.6273	29.8183	29.3457				14	14	14	45.7	45.7	45.7	34.333	0	51.17	11356000000	128	Q53R19
27.3517	24.8134	27.1068	25.083	27.3265	27.4808				5	5	5	29.8	29.8	29.8	20.564	0	12.525	2064500000	36	Q2LE71
25.6101	25.4585	25.4118	26.192	24.8121	24.7956				3	3	3	29.7	29.7	29.7	13.289	0	7.0688	1098300000	12	Q53XK0
26.9623	26.8407	27.064	27.0981	27.2319	26.9657				5	5	5	22.8	22.8	22.8	34.958	0	36.675	1792800000	43	A0A2R8YEZ4
25.4	25.5124	25.1956	25.4117	27.7344	23.6072				7	6	6	34.5	31.8	31.8	23.818	0	34.906	1666100000	45	O15173
24.8638	25.2824	24.2182	25.6245	23.6265	27.1791				2	2	2	18.6	18.6	18.6	18.336	0.003928	2.2351	122420000	3	E5RK82
29.9481	29.8921	29.8052	29.7309	29.7575	29.7079				14	14	14	70.5	70.5	70.5	14.582	0	103.7	11484000000	92	Q5STK2
25.5082	25.6842	24.6438	25.8948	27.1898	26.5906				1	1	1	1.8	1.8	1.8	67.45	0.0033245	2.4263	17446000	4	A2I829
25.562	25.7307	25.3069	25.791	26.6027	25.4956				2	2	2	1	1	1	399.73	0.0067502	2.0304	108350000	2	O15230
25.3322	25.148	25.3623	26.4237	25.5103	24.9983				1	1	1	2.3	2.3	2.3	70.077	0.0033256	2.4299	72151000	2	B4DKR6
25.7336	24.2042	25.1259	25.1408	26.7543	26.1207				1	1	1	18.1	18.1	18.1	15.173	0	13.907	763010000	10	A0A024R0H2
25.7801	26.4244	25.5388	25.0501	25.0143	25.331				4	4	4	25.3	25.3	25.3	18.388	0	18.517	1372900000	22	Q5T092
27.867	27.7894	27.7605	28.614	28.468	28.7116				3	3	3	21.5	21.5	21.5	21.127	0	16.17	5241200000	31	Q5T8U5
24.2552	25.8677	25.5867	24.4807	26.134	25.5464				1	1	1	8.9	8.9	8.9	20.007	0	13.762	107310000	10	B4DTL6
27.2132	26.3432	26.282	26.9912	26.1635	25.6448				9	9	9	38.6	38.6	38.6	28.054	0	25.996	966960000	57	B2R6D4
27.2633	27.2657	27.66	27.3667	27.2771	27.32				5	5	5	35.9	35.9	35.9	17.522	0	15.132	1825400000	46	E9PES6
29.0917	28.9611	28.8564	28.7877	29.2606	29.1372				18	18	18	43	43	43	59.271	0	199.37	7048900000	190	Q6IAU5
26.473	27.3907	27.6103	27.6125	28.2901	28.1394				12	12	12	38.5	38.5	38.5	63.972	0	74.826	3553400000	64	O15371
27.3927	27.2013	27.2516	27.5045	27.2278	27.0466				12	12	12	40.7	40.7	40.7	39.609	0	53.763	2049200000	62	Q5BKY2
27.8761	27.8152	27.6976	28.4778	28.3042	28.3878				5	5	5	13.7	13.7	13.7	44.478	0	25.475	4189700000	72	J3QQV2
25.9169	24.968	24.0176	26.1757	27.5295	27.4858				6	6	6	26.9	26.9	26.9	54.958	0	77.192	2079500000	42	A8K818
30.0454	29.8136	30.1223	29.863	29.965	30.0013				20	20	20	50.2	50.2	50.2	57.377	0	323.31	13300000000	196	Q05DA4
25.0182	25.8592	26.2997	25.878	25.3461	25.82				2	2	2	7.5	7.5	7.5	35.322	0	10.232	241350000	12	Q53G50
25.9084	25.7111	25.7275	24.7627	25.561	25.7149				4	4	4	28.3	28.3	28.3	21.606	0	7.2377	30558000	5	Q9UES0
28.0729	28.1597	28.3377	28.1998	28.0021	28.3154				5	5	5	57	57	57	16.32	0	41.619	3901000000	33	O15511
25.7604	27.3397	27.0304	26.3274	25.8339	26.3551				6	6	6	54.2	54.2	54.2	16.311	0	43.304	357730000	16	O15514
26.4354	26.3868	24.8027	24.962	25.7291	25.0568				2	2	2	28.8	28.8	28.8	16.442	0	4.6339	439750000	4	Q6P1N7
26.9897	26.6302	26.368	26.6577	26.5852	26.7928				6	6	6	17.5	17.5	17.5	38.787	0	53.08	1298800000	54	O15541
25.2791	27.7553	27.8643	28.0072	27.9681	28.3591				19	19	19	26.4	26.4	26.4	90.932	0	53.638	4717400000	128	O43143
23.9528	25.2292	25.7188	24.6002	26.3678	24.9651				3	3	3	6.5	6.5	6.5	78.213	0	8.8963	51079000	4	O43164
29.8576	29.6572	29.9341	29.9671	29.9309	30.0553				6	6	6	66	66	66	16.079	0	133.32	14435000000	130	H3BUX2
27.0512	27.4997	27.478	27.3541	27.6017	27.2932				12	12	12	31.3	31.3	31.3	58.306	0	39.199	2674600000	78	Q6IAP9
30.5316	30.5879	30.5114	30.9227	30.8753	30.8392				19	19	19	45.2	45.2	45.2	55.938	0	172.17	24738000000	223	A0A286YF22
26.7849	27.0837	25.5665	24.6048	25.0726	24.3889				5	5	5	28.6	28.6	28.6	20.108	0	6.2719	534440000	16	A0A0S2Z433
25.1362	25.0862	26.261	25.1193	26.4011	26.1042				4	4	4	16.3	16.3	16.3	54.099	0	18.066	213060000	9	A0A024R6Z0
28.2442	27.5693	26.4566	27.3693	24.9811	27.5861				15	15	15	32.3	32.3	32.3	57.232	0	106.33	2826600000	96	B3KNN7
25.8453	25.796	25.0712	26.286	24.4063	25.8029				5	5	5	19.6	19.6	19.6	37.865	0	7.5635	201430000	9	B0QYV1
25.3579	25.3081	24.9242	25.3446	26.1175	26.2577				5	5	5	12.4	12.4	12.4	64.506	0	22.72	732100000	16	Q05BW9
24.1615	24.1104	29.2004	25.5886	25.817	24.8759				2	2	2	4.2	4.2	4.2	88.839	0	5.8647	581430000	3	B2R7C2
29.023	28.9938	28.7745	28.8144	29.0229	28.9558				17	17	17	31.9	31.9	31.9	90.254	0	163.45	6079500000	140	O43290
28.1828	27.984	27.8949	27.932	28.2705	28.2205				8	8	4	53.4	53.4	22.4	19.81	0	52.589	3735300000	58	O43324
29.5131	29.5521	29.6189	29.891	29.76	29.8503				24	17	17	40.6	30	30	70.942	0	149.93	12666000000	186	O43390
26.8207	26.9769	26.724	24.7436	26.2706	26.6451				9	9	9	16.9	16.9	16.9	75.848	0	17.912	1064700000	41	B4DLS8
28.31	28.5436	28.436	28.3287	28.5199	28.2402				12	12	12	68.9	68.9	68.9	32.251	0	119.9	4557500000	115	V9HW51
31.7913	31.7122	31.7043	31.5872	31.6057	31.6281				16	16	3	76.2	76.2	13.6	22.237	0	323.31	38366000000	180	Q6FGS1
25.9882	25.9391	25.6538	25.9163	24.8922	24.5098				2	2	2	25	25	25	11.728	0	4.336	69893000	5	M0R1B0
25.4293	25.3796	30.3913	25.4365	24.5269	24.5144				1	1	1	5.6	5.6	5.6	27.891	0.00892	1.955	2627800000	1	Q4W5F4
26.8761	27.01	26.865	27.0672	27.0602	27.4999				6	4	4	31.8	23.8	23.8	16.549	0	8.8703	1953400000	46	C9JQD4
25.7299	25.6805	26.6926	24.7928	26.9567	27.5159				5	5	5	15.4	15.4	15.4	45.112	0	29.494	1525200000	26	A0A0C4DG44
27.0317	27.428	27.2553	27.2925	27.4748	27.4621				6	6	6	30.9	30.9	30.9	34.684	0	20.284	2075200000	57	H3BLU7
28.3592	27.5892	27.9811	27.7258	27.5813	27.7997				4	4	4	70.3	70.3	70.3	9.6138	0	134.87	3048600000	48	O43504
24.9879	24.9377	25.1523	25.4599	24.5316	25.0351				1	1	1	6.4	6.4	6.4	31.857	0	4.5844	367530000	5	B3KUB4
29.4814	29.5519	29.4874	29.773	29.8268	29.917				10	10	10	54	54	54	22.092	0	304.9	11072000000	127	A0A024RBR3
25.8353	26.9787	23.9212	26.6535	26.9446	26.5925				11	11	11	13.7	13.7	13.7	109.92	0	28.07	1483800000	50	A8KA19
29.2895	29.4833	29.5822	29.492	29.5523	29.2118				8	8	8	52.3	52.3	52.3	19.108	0	99.033	8375400000	115	O43598
26.9905	27.4679	25.8009	27.1099	27.4603	27.6012				9	9	9	23.2	23.2	23.2	51.323	0	22.936	2328000000	42	Q53G69
25.4509	25.786	25.2257	26.8541	25.0509	26.2158				1	1	1	8.8	8.8	8.8	11.959	0.0017337	3.0036	733050000	14	D3DWI6
25.994	25.4012	25.535	25.8548	26.2288	25.2631				4	4	4	10.9	10.9	10.9	57.193	0	15.529	700810000	16	O43660
25.277	25.9449	24.7716	25.4924	25.2784	25.5101				2	2	2	4	4	4	71.664	0	4.9776	31209000	3	A0A024RC67
29.4167	29.2808	29.4654	29.038	29.1074	29.175				7	7	7	17.8	17.8	17.8	50.75	0	50.285	7403500000	82	O43670
28.3805	28.1933	28.2333	28.1687	28.0852	28.0617				5	5	5	54.5	54.5	54.5	10.921	0	86.239	3653900000	53	O43678
27.3493	27.576	27.773	27.6344	27.5795	27.649				9	9	9	35.1	35.1	35.1	38.792	0	54.939	2665500000	65	O43681
29.7389	29.918	29.8269	29.8215	29.8299	29.8483				13	13	13	60.1	60.1	60.1	31.703	0	239.7	12681000000	179	J3QT28
26.3432	25.2271	25.6435	26.0898	25.5248	24.6549				1	1	1	10.1	10.1	10.1	32.573	0	4.1797	11452000	2	O43688
33.9946	33.9928	34.0366	34.034	34.0552	34.0466				61	61	42	72	72	50.9	104.85	0	323.31	236860000000	935	A0A0S2Z3G9
25.9421	25.5872	25.248	25.8024	24.6717	25.8417				3	3	3	36.8	36.8	36.8	8.7858	0	5.3231	704650000	20	O43715
29.2762	29.3409	29.2795	29.2097	29.1039	29.2481				22	22	22	38	38	38	85.852	0	323.31	7462300000	169	O43719
24.797	26.2945	25.8068	25.4933	25.8556	25.3561				6	6	6	13.3	13.3	13.3	63.832	0	19.494	412580000	15	B4DS96
25.8867	24.7466	25.0691	24.9698	25.3712	24.7047				3	3	3	22.4	22.4	22.4	29.176	0	27.376	223070000	7	O43752
29.4162	29.4135	29.4714	29.1683	29.2887	29.2748				10	10	10	43.1	43.1	43.1	29.765	0	37.857	8141300000	104	A0A7I2V4T9
29.2638	29.3123	28.9607	29.0809	29.0672	28.9514				10	10	9	63.6	63.6	54.5	13.389	0	254.42	7017800000	86	O43768
29.085	28.9508	29.055	29.3088	29.3208	29.2312				15	15	15	35	35	35	62.942	0	173.57	8496400000	162	O43776
25.2078	25.8375	26.1518	26.1211	24.7214	25.3798				3	3	3	30.3	30.3	30.3	13.596	0	27.239	209930000	9	A0A024R8G6
27.9812	27.8329	27.8095	28.2663	28.2612	28.2896				9	9	9	45.8	45.8	45.8	26.215	0	36.449	3825700000	98	B2R6U8
27.7818	28.1297	28.1657	28.2497	28.4748	28.4723				9	9	9	31.3	31.3	31.3	45.267	0	55.113	4410500000	81	Q6FHH6
25.6722	25.1578	26.1661	25.031	25.3948	25.2581				3	3	3	7.7	7.7	7.7	86.131	0	4.8875	96028000	4	O43815
25.1543	25.6227	24.5752	26.5832	26.8023	26.7907				2	2	2	8	8	8	51.84	0	74.645	592880000	14	O43818
24.6883	25.1043	25.6964	25.8446	25.7935	24.9969				2	2	2	8.9	8.9	8.9	39.938	0	22.534	219800000	11	Q9UG73
24.218	24.6378	24.9978	26.487	25.4276	25.7794				4	4	4	20.2	20.2	20.2	41.219	0	18.14	620260000	20	A0A087X2E5
25.0146	24.167	25.4757	25.0789	26.0307	25.4126				6	6	6	6.9	6.9	6.9	131.7	0	26.01	974280000	16	O43847
32.1658	32.2123	32.2182	32.0761	32.2419	32.2255				20	20	4	72.4	72.4	13.7	37.106	0	323.31	56993000000	287	Q6IAW5
26.8803	24.9644	24.9428	26.8774	25.7406	26.0172				4	4	4	41.5	41.5	41.5	12.517	0	8.7998	999050000	32	Q6IBA0
25.8034	25.7541	24.4633	27.0601	25.4285	25.7264				4	4	4	7.9	7.9	7.9	71.689	0	10.911	1253800000	22	A0A024R9J0
29.5365	29.5793	29.1098	29.3392	29.2394	29.4633				4	4	4	68	68	68	10.998	0	134.3	8248500000	58	O60220
26.6465	26.598	23.9793	25.7006	24.9001	25.4136				1	1	1	10.2	10.2	10.2	17.011	0.0067481	2.0287	0	1	Q6PKC8
28.7951	28.9536	28.9565	29.3708	29.3706	29.3623				6	6	6	50.8	50.8	50.8	20.916	0	183.39	8214600000	107	H0YEB6
25.5412	25.4916	24.799	25.2334	26.0624	24.8838				4	4	4	14.4	14.4	14.4	40.883	0	6.9943	195910000	6	B2R7R5
26.1588	26.1098	25.6107	26.6758	24.9619	26.049				3	3	3	2.5	2.5	2.5	116.77	0.0048765	2.1528	12691000	7	B7ZAX9
26.5859	26.5452	26.7029	26.27	26.3883	26.4095				10	9	9	11.1	10.6	10.6	145.17	0	30.872	1078100000	46	A0A087X2D8
25.6717	25.5255	26.4782	25.277	25.7832	24.9458				6	6	6	12.5	12.5	12.5	81.169	0	11.446	102600000	9	A8K2R3
25.5751	25.258	25.3409	26.4998	25.0102	25.7691				6	5	5	4.6	4.3	4.3	204.49	0	5.3282	175100000	9	K7EKI8
28.9084	29.2025	29.0272	28.9393	29.2297	29.1796				19	19	17	36.7	36.7	32.6	79.187	0	106.06	8063800000	155	O60488
30.0404	30.1464	29.9261	29.8321	29.7655	29.8724				11	11	9	69.1	69.1	64.8	18.762	0	61.881	12175000000	114	O60493
25.3078	26.3491	26.9684	25.4313	26.8259	24.9942				5	5	5	8.5	8.5	8.5	102.91	0	9.5805	224060000	10	O60502
31.6984	31.7442	31.7542	31.8399	31.9207	31.8938				32	32	25	61.2	61.2	50.4	69.602	0	323.31	50168000000	358	O60506
29.4937	29.5703	29.4674	29.7131	29.7764	29.87				24	24	24	44.7	44.7	44.7	84.784	0	138.76	11457000000	214	O60568
26.973	26.7205	27.3976	27.1671	27.2713	27.0853				14	14	14	13.7	13.7	13.7	140.3	0	78.043	2016000000	58	A0A140T8Z0
26.3978	26.1978	25.8198	25.8927	25.6378	26.8143				3	3	3	25	25	25	17.942	0	11.933	698940000	24	A0A087X1G7
32.3939	32.5652	32.5555	32.33	32.332	32.3009				23	23	23	69.1	69.1	69.1	47.074	0	323.31	65580000000	332	O60664
26.2466	26.3761	25.9764	26.2127	25.1662	25.6234				2	2	2	10.3	10.3	10.3	17.523	0.0051696	2.0815	202740000	10	A0A024R804
26.4248	25.1384	25.3758	25.2336	26.6223	25.1506				2	2	2	4.4	4.4	4.4	58.45	0.0017283	2.9696	54443000	6	B4DWB1
25.1884	27.2395	27.481	27.5715	27.5438	27.8854				9	9	3	23.3	23.3	9.9	59.64	0	59.788	2626600000	49	B4DII5
27.6632	27.9495	27.5843	27.5323	27.4833	27.3487				14	14	14	35.2	35.2	35.2	55.023	0	39.398	2825600000	61	O60701
26.6799	27.1931	26.4725	25.5161	26.727	26.6103				13	13	13	21.7	21.7	21.7	92.387	0	62.204	1070600000	52	Q96FS1
27.3135	28.3615	28.595	28.6937	28.7533	28.6514				7	3	3	75.2	40.7	40.7	12.823	0	117.52	4460400000	31	Q6FG85
25.5874	27.2658	25.0764	25.778	25.2102	25.1947				4	3	3	8.9	6.7	6.7	58.444	0	6.1354	93313000	13	Q53GG3
26.7338	25.5379	25.1007	26.0894	25.3659	25.3508				2	2	2	12.7	12.7	12.7	29.634	0	4.2689	386330000	5	A0A0S2Z4Y5
27.3008	27.5053	27.2753	27.404	27.3474	27.2423				11	11	11	14.9	14.9	14.9	107.89	0	100.96	2277200000	77	O60763
25.1301	26.6854	26.2223	24.7914	25.8318	25.8178				1	1	1	10.2	10.2	10.2	15.139	0.0007125	3.4591	0	3	O60783
25.6646	25.08	24.9948	25.0283	26.1549	26.1417				1	1	1	10.4	10.4	10.4	14.16	0.0017428	3.0878	31511000	2	V9GZ68
25.4521	25.6151	26.0668	27.1127	27.2908	27.3619				7	7	7	46.4	46.4	46.4	30.472	0	99.624	1977300000	44	A0A0S2Z4V5
24.2953	25.4024	26.2501	25.9177	25.1663	26.9494				9	9	9	28	28	28	57.673	0	39.743	1200600000	29	O60832
29.416	29.0251	29.2309	29.2542	29.4196	29.4459				18	18	18	22	22	22	138.8	0	179.05	8820200000	174	Q8N5A0
30.7731	30.6576	30.5559	30.3421	30.5208	30.4595				7	7	7	43.2	43.2	43.2	16.368	0	56.894	18224000000	93	O60869
30.3221	30.1635	30.2933	30.1615	30.1426	30.286				18	18	18	53.6	53.6	53.6	45.745	0	212.61	16761000000	150	A0A024R6S1
24.4766	24.2444	24.9779	25.5984	25.4516	25.1508				2	2	2	2.3	2.3	2.3	152.22	0.0017188	2.9073	0	3	O60885
30.018	30.2284	30.1247	30.2203	30.3257	30.3593				6	6	6	48.6	48.6	48.6	19.116	0	76.2	15776000000	78	O60888
28.3318	28.5026	28.4373	28.4319	28.2868	28.1342				6	6	6	54.1	54.1	54.1	14.21	0	21.548	3938100000	52	O60925
25.4297	24.4258	26.5179	25.9626	25.716	26.3246				3	3	3	52.4	52.4	52.4	13.952	0	44.848	631080000	28	A2BEK1
28.0039	27.9074	28.2039	25.7446	28.1552	28.0882				5	5	5	59.4	59.4	59.4	14.924	0	51.469	2408900000	36	H3BM67
29.2403	29.3852	29.4763	30.0826	30.07	30.0091				21	21	1	54.6	54.6	1.3	66.193	0	323.31	13842000000	220	V9HWG7
25.8033	25.3799	27.1646	26.6189	26.0304	25.4367				5	5	5	10.2	10.2	10.2	60.13	0	12.869	984780000	28	A0A024R994
28.5341	25.754	25.3885	25.2658	24.7199	25.7018				3	3	3	3	3	3	119.39	0	4.0785	1354800000	25	O75146
26.9737	26.9257	26.8592	25.344	24.9591	26.0169				9	7	7	11.1	8.2	8.2	107.25	0	8.2488	273090000	20	A0A0S2Z4Z2
26.3348	26.286	26.568	26.0655	25.857	25.8259				3	3	3	7.8	7.8	7.8	72.531	0	37.339	287370000	10	E9PQ61
26.6053	26.5568	24.9179	25.7639	25.5347	24.7033				7	7	3	4.3	4.3	2.1	263.25	0	23.585	501780000	23	H0YM23
25.9155	25.8663	25.4678	25.4526	25.9024	25.7294				3	3	3	49	49	49	11.258	0.00035689	3.4707	91520000	4	C9JDR7
26.1462	24.9896	25.2492	24.5604	25.6822	24.943				1	1	1	20.6	20.6	20.6	11.422	0	28.645	74268000	3	H3BPW3
25.0397	25.1182	24.0589	24.7077	26.5649	25.8431				7	7	7	54.8	54.8	54.8	21.007	0	44.083	1090200000	37	A0A090N7V5
25.1682	24.5958	24.2454	26.7723	26.9923	25.52				9	9	9	28.1	28.1	28.1	46.396	0	33.41	1232300000	36	B7Z792
27.0698	27.2486	27.2031	26.7897	26.6783	26.4037				8	8	2	26.2	26.2	5.6	45.841	0	104.14	1491000000	52	B4DVT8
24.6464	25.4931	25.2261	26.0542	25.1988	25.8886				3	3	3	8.4	8.4	8.4	59.165	0	8.3459	0	7	Q05DM0
29.758	29.8808	29.7697	29.8973	29.9912	29.9489				11	11	11	67.5	67.5	67.5	21.868	0	323.31	13157000000	131	O75340
31.3846	31.3183	31.3087	31.065	31.0432	31.083				13	13	13	78.6	78.6	78.6	10.08	0	182.56	29280000000	122	E5RIW3
25.5427	25.6192	25.6106	26.0011	25.2778	25.6679				3	3	3	29.7	29.7	29.7	13.757	0	15.672	889010000	20	A0A024R883
25.6687	26.5909	26.8149	25.96	26.0062	26.5527				3	2	2	10.8	8.1	8.1	49.23	0	5.236	242900000	6	A8K5D8
26.6393	25.571	26.1575	26.148	26.2713	26.2116				4	4	4	19.4	19.4	19.4	39.617	0	17.751	705150000	28	O75367
29.0274	29.0751	29.1246	28.7844	28.6096	28.8189				6	6	6	78.1	78.1	78.1	12.774	0	45.837	5412600000	58	V9HW48
25.6205	24.7839	24.3464	25.8015	25.7018	25.1833				3	3	3	2.1	2.1	2.1	270.21	0	24.261	87070000	6	A0A024RD47
27.8329	25.1351	26.4358	27.9627	25.3875	27.7964				5	5	5	52.4	52.4	52.4	13.711	0	29.161	2658500000	27	Q6IBC4
30.0633	30.0579	30.1496	30.2611	30.2726	30.3447				15	15	14	44.8	44.8	42.8	50.431	0	323.31	17529000000	174	B4DJV2
24.8343	26.9231	25.7261	26.8075	26.1328	25.2625				5	5	5	37.5	37.5	37.5	20.083	0	36.574	540450000	25	I3L0X5
25.185	27.343	27.7161	27.9799	27.4761	27.8656				5	5	5	29.8	29.8	29.8	24.74	0	50.619	2921600000	43	O75396
27.9162	28.0285	28.0076	28.0481	28.3214	28.3551				9	9	9	11.9	11.9	11.9	108.8	0	34.736	3893200000	57	O75400
26.1519	26.1029	24.8249	25.2236	24.4868	25.9927				2	2	2	14	14	14	23.643	0	10.789	0	2	C9JNK6
27.7834	27.8335	27.8931	27.9972	28.1304	28.2003				10	10	10	42.5	42.5	42.5	38.169	0	49.361	3422800000	74	O75436
24.2357	24.1848	24.9571	25.3988	24.6355	25.063				1	1	1	19	19	19	6.9611	0.0017247	2.9446	134610000	6	A0A024R6G6
24.9151	24.8648	26.7496	27.1465	27.1764	27.0138				7	7	7	23.5	23.5	23.5	53.508	0	51.642	1659900000	35	Q96CP5
27.0969	27.0489	24.4202	25.8063	25.9948	25.6875				2	2	2	9.5	9.5	9.5	23.306	0	4.0757	168630000	11	O75446
28.4795	25.9611	27.6434	25.4799	27.6837	25.3724				10	9	9	21.1	19.6	19.6	60.103	0	58.237	1557500000	29	O75475
26.0102	25.229	25.3425	25.8502	25.9412	24.4695				3	3	3	11	11	11	38.911	0	10.371	687870000	24	B2RDK6
27.5304	27.7545	27.3884	27.6278	27.6864	27.822				7	7	7	40	40	40	22.218	0	18.089	3152400000	56	Q9UF24
30.3808	30.5608	30.4764	30.2735	30.3763	30.2762				8	8	8	40.7	40.7	40.7	20.913	0	50.752	15891000000	128	Q5JRI1
26.8157	26.9863	27.1817	25.8282	26.8081	26.7752				5	5	5	67.6	67.6	67.6	11.37	0	27.465	1094600000	36	H7C608
25.2789	25.1586	25.4721	25.7672	25.8997	24.6186				2	2	2	47.4	47.4	47.4	8.5435	0	22.161	703550000	14	O75506
27.1917	26.5741	26.9345	27.2769	27.216	27.2069				7	7	7	29.9	29.9	29.9	40.193	0	121.47	1795500000	47	Q6IBN4
25.2085	27.7102	26.4708	24.3665	25.7397	25.9812				3	1	1	11	5.4	5.4	42.765	0.0042498	2.2204	209230000	0	A8K8A6
25.1583	25.1083	25.4225	25.5987	26.7553	25.9275				1	1	1	8.3	8.3	8.3	17.375	0.0079847	1.9815	0	1	B4DFK0
31.421	31.3423	31.3059	30.901	30.9732	31.0352				8	8	8	66.3	66.3	66.3	10.058	0	55.18	28038000000	92	A0A024R5H0
28.9299	29.2669	29.0165	29.4959	29.3936	29.1942				31	31	17	35.6	35.6	17.5	145.83	0	195.02	8490100000	165	O75533
29.5101	29.2806	29.3068	29.5865	29.4684	29.5333				31	31	30	45.1	45.1	42.1	88.884	0	233.88	9457100000	227	A0A024R0E2
25.97	25.9208	24.6135	25.8791	27.2521	25.8859				3	3	3	26.6	26.6	26.6	19.52	0	14.694	441880000	13	A0A7I2YQ87
29.7896	30.0781	29.6529	29.8801	29.7585	29.8422				6	6	6	60.1	60.1	60.1	19.343	0	323.31	11540000000	67	O75607
25.4562	25.4065	24.9744	25.8903	25.1563	25.7255				4	4	4	40.1	40.1	40.1	20.861	0	70.701	956900000	21	E5RGR0
27.8445	27.7597	27.7183	24.0527	27.3345	26.7436				3	3	3	21.8	21.8	21.8	24.074	0	16.817	1806200000	20	O75629
28.8545	28.6954	28.5694	29.3536	29.4414	29.7767				44	44	44	27.2	27.2	27.2	244.5	0	260.6	9475000000	251	O75643
26.0267	25.9776	25.9692	25.6376	25.3332	25.1407				3	3	3	15.1	15.1	15.1	31.444	0	12.302	507480000	15	O75663
25.2346	25.1846	23.9976	25.3582	25.415	25.318				3	3	2	7.5	7.5	5.8	41.508	0	4.0995	120580000	5	B3KNS8
25.9684	25.9192	24.6967	25.3891	25.7888	25.4				3	3	2	5.6	5.6	3.1	52.709	0	4.0979	954290000	18	B3KP90
28.7657	28.8449	28.8952	29.2013	29.1596	29.2194				26	26	26	27.3	27.3	27.3	151.23	0	255.17	8113000000	193	B4DLT2
27.4851	27.3569	27.3117	27.4469	27.4241	27.4862				10	10	10	30.2	30.2	30.2	41.432	0	46.856	2473900000	70	C9JP16
26.3677	26.319	26.9417	26.5952	25.7667	25.7748				2	2	2	30.7	30.7	30.7	11.334	0	7.5295	95384000	3	A0A1B0GVZ1
25.7415	25.6921	25.8235	26.0823	25.7051	25.7525				2	2	2	10	10	10	33.425	0.0020353	2.7275	0	2	Q6UQL6
24.8844	24.8341	25.071	24.5815	24.291	25.6908				1	1	1	8.9	8.9	8.9	17.777	0.0017319	2.988	0	1	X6RKY7
25.4322	25.3825	24.9986	26.4646	25.5349	24.2733				2	2	2	24.8	24.8	24.8	15.324	0	4.4626	0	3	C9JYM0
31.0881	31.0545	30.9613	30.7986	30.8812	30.8176				21	21	21	68.8	68.8	68.8	35.611	0	294.19	24514000000	207	O75821
30.662	30.5019	30.5021	30.5477	30.471	30.4877				14	14	14	54.3	54.3	54.3	29.062	0	218.66	19453000000	171	A0A024R5S5
25.3906	25.3408	24.9469	24.9715	25.818	26.1573				5	3	3	21.7	11.2	11.2	30.85	0	5.4784	519230000	15	V9HW40
26.8157	25.6163	27.0869	26.8666	26.464	25.5202				6	6	6	42.5	42.5	42.5	20.808	0	31.203	1381000000	39	B1AJY7
25.6658	25.8775	25.7821	25.34	25.8293	25.804				4	4	4	21.7	21.7	21.7	27.125	0	7.7853	263300000	11	B3KNM6
29.6162	29.5628	29.4777	29.4305	29.5193	29.5524				16	16	14	47.1	47.1	43.5	46.659	0	89.261	9897200000	158	A0A024R3Y6
27.5991	27.4324	27.6588	27.1676	27.3603	27.1304				4	4	4	27.9	27.9	27.9	19.206	0	214.1	2220700000	36	B4DZZ0
29.0806	29.0668	28.9139	28.8009	28.9775	28.9445				12	12	12	75.6	75.6	75.6	26.131	0	243.72	6209800000	94	B2R7W3
30.2054	30.4182	30.2662	30.1332	30.181	30.125				13	13	13	55.3	55.3	55.3	29.841	0	117.32	13775000000	111	O75937
25.9267	27.6237	27.6021	25.1558	23.9742	25.8153				4	4	4	23.5	23.5	23.5	26.711	0	16.787	782380000	26	O75940
31.0406	30.9848	31.1231	30.8581	31.0128	30.8978				12	12	12	68.9	68.9	68.9	18.491	0	81.121	26004000000	122	O75947
25.2344	25.1844	25.2535	26.3209	25.5742	23.9557				2	2	2	10.2	10.2	10.2	20.491	0.00070721	3.3164	82504000	11	A0A140T9W4
27.2797	27.4297	25.8405	27.7598	27.3927	27.6391				4	4	4	63.2	63.2	63.2	8.4518	0	8.5422	2263400000	42	E9PN17
28.9667	29.1722	29.139	29.0713	29.1934	29.1317				10	10	10	41.8	41.8	41.8	37.432	0	275.09	7526900000	89	A0A140VJK1
25.4763	25.4266	25.0254	25.143	25.3234	25.5596				6	6	6	12.7	12.7	12.7	54.972	0	14.011	905890000	23	O76021
26.1123	26.0934	25.7804	26.295	26.3006	25.3082				5	5	5	9	9	9	69.223	0	10.623	526250000	19	A0A024R5X7
25.03	24.9799	27.6191	24.5331	26.541	26.5287				4	4	4	36.2	36.2	36.2	13.331	0	69.286	842130000	13	Q6FHG5
25.8092	25.7599	26.1914	27.2067	27.7605	27.4668				6	6	6	27.4	27.4	27.4	37.78	0	44.398	1819400000	50	B2RDJ6
25.6114	25.5619	25.547	25.264	26.0231	26.0096				2	2	2	6.3	6.3	6.3	74.605	0	6.6091	91089000	2	V9HWK0
26.4938	26.6016	26.8467	25.9252	24.508	24.4908				2	2	2	7.4	7.4	7.4	31.121	0	5.998	930480000	26	B2R644
25.2112	25.1612	24.3701	26.4109	26.4091	26.3966				3	3	3	8.1	8.1	8.1	55.468	0	4.3852	273480000	4	Q6NX55
25.7535	25.7041	24.6651	25.4731	24.9018	24.8855				5	5	5	10	10	10	75.022	0	12.908	273450000	13	A0A024R534
25.8904	25.8411	25.2288	25.4506	25.2738	25.2584				2	2	2	2.7	2.7	2.7	86.778	0.0042511	2.2258	210490000	1	H7BYG8
25.267	25.2171	25.1859	26.8497	26.8586	25.0721				11	11	11	26	26	26	67.454	0	45.371	1599500000	48	O94826
25.4286	26.1528	25.4691	25.5364	25.0878	26.2512				3	3	3	8.6	8.6	8.6	59.39	0	4.4675	45163000	3	B4DJ39
26.2017	25.2651	25.7376	25.6133	26.2641	25.0591				2	2	2	4.3	4.3	4.3	89.594	0	18.763	162550000	5	O94874
28.6753	28.6991	28.3385	28.105	28.172	28.4189				14	14	14	38.4	38.4	38.4	54.862	0	189.15	3913900000	95	O94888
25.315	26.1058	25.0252	26.0286	25.0749	24.4418				4	4	4	14.2	14.2	14.2	30.344	0	7.2818	139610000	8	O94903
26.1548	24.8643	25.2741	24.7428	24.4591	25.1816				7	7	7	11.5	11.5	11.5	106.92	0	36.149	389770000	23	O94906
29.4387	29.6794	29.6811	29.8698	29.7891	29.6918				13	13	5	30	30	11.5	73.508	0	125.31	11014000000	168	A8K132
24.9145	26.7052	24.8149	25.8842	25.1971	25.8507				6	1	1	10.5	3	3	103.06	0	16.312	69208000	2	B7Z5S9
28.5355	28.4108	28.3232	28.488	28.561	28.1741				14	14	14	17.3	17.3	17.3	118.95	0	59.255	5006800000	115	A0A1S5UZ19
27.7539	27.7615	27.8559	27.9905	25.8646	27.7879				5	5	5	29.8	29.8	29.8	40.607	0	147.67	2720300000	45	B3KN49
26.7535	26.495	25.6167	24.6853	26.3549	26.3422				2	2	2	1.3	1.3	1.3	308.57	0	13.262	338560000	14	E7EMW7
26.5435	25.0597	25.4132	25.1483	25.4082	25.3931				3	3	3	3.5	3.5	3.5	146.18	0	23.368	0	6	O95155
25.1097	26.2273	25.0013	26.8136	25.3854	25.3704				2	2	2	5.1	5.1	5.1	90.907	0	8.7087	136000000	6	A0A6Q8PF69
26.2761	25.825	25.5593	25.3701	25.4721	25.4572				1	1	1	11.2	11.2	11.2	12.323	0.0017036	2.7649	104130000	5	K9J7I2
25.8742	25.7773	25.7002	24.9974	25.5497	25.535				2	2	2	16.8	16.8	16.8	12.551	0.0020325	2.7083	220060000	8	O95182
25.8266	25.4864	25.0588	25.8325	25.9689	25.9553				2	2	2	8.6	8.6	8.6	63.54	0	9.1266	42484000	2	D3DVQ1
27.9614	28.1966	28.3552	28.6956	28.5701	28.5369				11	11	11	27.9	27.9	27.9	37.404	0	43.107	4707600000	78	O95218
25.536	26.258	26.0205	24.8931	24.6709	24.6541				1	1	1	8.3	8.3	8.3	18.224	0.0020339	2.7267	191140000	11	A6NH27
29.3391	29.3493	29.5312	29.4871	29.3643	29.2894				12	12	12	58.1	58.1	58.1	27.016	0	77.162	8314500000	92	Q6PKC2
26.3068	25.2121	25.1081	24.7605	25.8231	25.8091				2	2	2	1.9	1.9	1.9	139.88	0	3.8593	0	3	O95239
25.262	24.1332	25.9722	25.9886	24.6129	24.5959				1	1	1	1.6	1.6	1.6	66.05	0.0079821	1.9784	222200000	6	O95243
28.2419	28.3794	27.9524	28.8101	28.6846	28.6732				6	6	6	34.4	34.4	34.4	30.497	0	95.026	5808900000	73	Q5JPJ9
24.1842	25.4033	24.6961	24.5826	25.0803	25.0645				5	4	4	28.4	23.5	23.5	27.228	0	5.5834	728530000	19	Q53XM7
27.9627	27.5891	27.688	27.574	27.7957	27.7382				4	4	4	41.9	41.9	41.9	14.874	0	110.76	2526700000	37	O95295
25.453	25.71	26.5883	26.2177	26.7615	26.7498				2	2	2	15.4	15.4	15.4	22.373	0	24.298	736380000	18	Q8N1B9
26.8663	26.9536	26.9821	27.0352	26.7927	27.1797				9	8	8	17.9	16.7	16.7	63.067	0	27.328	1525800000	54	B3KQQ0
28.0187	25.683	26.3723	27.8458	25.3042	27.9241				11	11	11	67.1	67.1	67.1	27.547	0	77.605	2777000000	68	A0A0K0K1K7
25.7593	25.0831	24.8969	24.9418	24.9279	25.2889				6	6	6	13.2	13.2	13.2	69.5	0	17.575	126350000	27	Q5TB52
27.5008	24.2541	26.0971	27.4371	27.4654	27.6063				9	9	9	11.4	11.4	11.4	135.7	0	18.482	2052500000	44	B7ZLZ7
25.7324	25.457	25.6836	25.2374	25.771	24.9117				1	1	1	11.9	11.9	11.9	13.766	0	6.4493	0	1	C9JE55
25.1331	24.4239	25.6346	26.3686	24.8226	25.7569				1	1	1	7.3	7.3	7.3	27.466	0.0026954	2.6412	0	1	K7ENN8
24.305	24.8011	25.3355	26.685	24.6887	27.2233				2	2	2	19	19	19	24.737	0	37.755	997040000	11	A0A140VJC9
29.7231	29.7311	29.7226	30.0164	30.1392	30.1143				21	21	20	27.6	27.6	26.6	119.52	0	192.09	15159000000	217	O95373
25.5066	24.6309	26.1287	24.4612	25.9285	24.8062				4	4	4	13.4	13.4	13.4	55.386	0	18.994	535310000	13	A0A494C0G1
31.4471	24.8318	31.5073	26.2154	31.6193	24.672				1	1	1	8.5	8.5	8.5	10.994	0	4.8688	36401000000	18	A0AVP6
26.5391	25.2085	25.0536	25.3326	24.5092	25.9148				4	4	4	20.2	20.2	20.2	37.646	0	14.719	456720000	22	A0A024QZC1
24.4746	24.9748	23.9446	26.0064	25.9928	24.492				1	1	1	71.7	71.7	71.7	6.1372	0	22.66	91322000	3	G3V474
24.8514	25.7585	25.2501	24.6792	26.1599	26.1467				2	2	2	6.6	6.6	6.6	49.593	0.0039513	2.3266	0	2	O95429
30.1842	30.2358	30.108	30.3415	30.1283	30.3013				16	16	16	55.9	55.9	55.9	38.274	0	141.69	17462000000	145	O95433
27.2219	27.5287	25.5654	27.3164	27.5565	27.2104				5	5	5	28.8	28.8	28.8	32.882	0	22.915	1941400000	35	B2RD51
24.6814	25.5495	25.5376	25.6181	24.8718	24.8555				1	1	1	1.8	1.8	1.8	96.272	0	4.7312	113970000	3	B4E205
24.8821	24.8093	24.921	24.1014	25.1702	25.1546				1	1	1	1.1	1.1	1.1	137.42	0	5.8057	230790000	13	O95487
25.2584	25.9153	24.0689	25.1277	26.3122	26.2994				3	3	3	12.7	12.7	12.7	40.929	0	6.491	0	4	A0A384MDM5
29.7276	29.5815	29.6477	29.4981	29.5975	29.6538				11	11	11	72.8	72.8	72.8	27.873	0	167.69	10319000000	143	A0A0S2Z5B3
25.025	25.7236	25.3053	27.3609	27.6158	27.4769				17	15	15	35.4	31.3	31.3	79.222	0	111.57	2495200000	73	B3KN05
25.8078	25.8782	24.2434	25.5798	26.6316	26.6196				1	1	1	3.3	3.3	3.3	63.061	0	4.3821	0	1	A0A024R776
25.5991	26.6132	24.6311	25.2761	24.3866	24.3691				1	1	1	4.3	4.3	4.3	51.357	0	7.9142	58267000	6	B3KNK4
24.8597	25.6166	24.4562	24.8795	26.1575	26.1444				5	5	5	24.8	24.8	24.8	28.97	0	8.2709	280260000	19	O95721
27.2397	27.4241	27.4224	27.4448	27.3289	27.3293				10	10	9	24.5	24.5	23.3	58.022	0	62.715	2567000000	65	O95747
25.9644	27.4696	27.6355	27.2925	27.7229	27.0616				21	16	16	34.2	27.4	27.4	94.504	0	62.942	2586800000	73	Q53ZP9
29.6622	29.5946	29.9053	29.4055	29.2774	29.0038				7	7	7	99	99	99	10.403	0	79.113	8115600000	90	A4D0W0
26.4643	24.4992	24.6627	26.8419	25.2663	27.3406				7	7	2	9.8	9.8	2.7	107.54	0	25.544	1543500000	48	O95782
25.773	25.7088	25.0499	26.3752	26.5165	25.9354				3	3	3	6.9	6.9	6.9	54.708	0	13.593	557440000	22	Q5JW30
25.9274	26.3416	24.8097	25.6334	25.9466	25.2509				1	1	1	8.5	8.5	8.5	44.678	0	12.858	33707000	1	O95801
31.0328	31.0896	31.0973	30.8296	30.8692	30.7724				16	16	15	68.7	68.7	68.7	23.748	0	323.31	24171000000	200	B3KN59
30.2582	30.3825	30.3297	30.026	30.0271	30.1396				25	25	25	59.7	59.7	59.7	61.594	0	214.37	14443000000	264	O95817
27.5931	27.4507	27.2995	27.5929	27.8228	27.8454				15	15	15	34.2	34.2	34.2	66.673	0	68.598	4157300000	108	A0A7I2PK44
26.6616	24.6041	25.6152	27.2541	24.6067	25.9329				3	3	3	27.1	27.1	27.1	18.888	0	8.0883	222070000	3	K7EII6
25.6661	24.5309	25.4004	25.5469	25.5546	24.5897				4	4	4	16.2	16.2	16.2	33.392	0	31.664	316190000	13	V9HWF9
24.5499	24.4507	24.6396	25.4355	24.0233	26.611				3	3	3	24.6	24.6	24.6	29.644	0	19.801	402510000	14	V9HW53
30.0452	30.0415	30.0932	29.8624	29.9147	29.9624				9	9	9	70.3	70.3	70.3	19.206	0	242.59	12423000000	130	O95881
25.7581	25.4543	25.7764	24.9174	25.0595	25.5399				3	3	3	22.6	22.6	22.6	28.738	0	5.6083	46366000	5	B2RBX8
27.1067	27.4292	27.4371	27.3186	27.2921	27.3271				4	4	4	19.6	19.6	19.6	32.844	0	36.321	1577400000	47	O95983
26.3903	24.8983	25.5794	25.305	25.5159	24.005				3	3	3	23.4	23.4	23.4	25.102	0	18.784	339430000	20	A0A087WWW9
24.6546	25.3372	27.4259	27.7123	27.749	27.6077				7	7	7	48.4	48.4	48.4	19.258	0	15.96	2389600000	54	H3BPJ9
24.5815	25.7926	25.7383	24.8109	25.2093	25.0436				2	2	2	14.6	14.6	14.6	18.743	0	4.9168	139020000	7	K7EQQ1
29.0412	28.9495	29.035	29.1998	29.231	28.8696				12	12	12	62.6	62.6	62.6	37.893	0	323.31	8193500000	120	O96008
27.2137	27.7962	27.7998	27.7524	28.0766	25.5012				8	8	8	27.7	27.7	27.7	47.38	0	104.13	2958600000	61	Q6FI97
24.5014	25.9051	26.4938	25.7437	24.8088	25.1938				2	2	2	25.8	25.8	25.8	14.572	0	5.082	95714000	7	Q59F44
35.0446	34.9507	35.0671	35.1845	35.2518	35.2243				31	31	29	87.7	87.7	82.2	36.688	0	323.31	507120000000	607	V9HWB9
28.0556	27.7839	27.8635	27.7352	27.1352	27.5256				11	11	11	30.7	30.7	30.7	55.7	0	71.421	3421300000	78	B4DMG8
28.4101	28.5071	28.3674	28.3429	28.4705	28.3478				6	6	6	40.1	40.1	40.1	21.452	0	22.636	4152500000	54	B0YJ76
28.2814	28.2574	28.415	28.7091	28.7877	28.5419				11	11	11	63.9	63.9	63.9	33.238	0	139.39	5492500000	97	A0A024R4X0
25.5039	25.6115	25.4694	25.9438	25.57	24.7924				3	3	3	8.4	8.4	8.4	56.256	0	6.8783	202440000	9	V9HW90
24.9485	25.1451	24.3209	27.0545	27.2062	25.5554				5	5	5	68	68	68	13.738	0	36.107	2140500000	21	Q14XT3
33.5802	33.5728	33.5509	33.7895	33.8878	33.8866				9	9	9	80.5	80.5	80.5	15.936	0	323.31	176070000000	171	V9HWC9
29.6329	29.4578	29.4921	29.7087	29.7682	29.6602				15	15	15	68.2	68.2	68.2	32.118	0	188.98	12115000000	172	V9HWH6
29.8173	30.0182	30.1127	30.1719	30.2909	30.2493				11	11	11	69.7	69.7	69.7	24.588	0	247.64	16138000000	147	Q6LET3
30.3412	30.016	30.3206	30.3355	30.5203	30.3886				21	21	21	72.8	72.8	72.8	41.326	0	184.06	20058000000	217	B3KUZ8
27.6636	27.9895	28.0107	28.0309	28.1717	28.1782				14	14	14	16.9	16.9	16.9	134.32	0	105.82	3837400000	95	Q2TTR7
35.1897	35.1366	35.2153	35.346	35.3336	35.3229				33	33	33	77.9	77.9	77.9	44.614	0	323.31	518230000000	700	V9HWF4
29.1752	29.0694	29.1022	28.9618	29.1263	28.9195				11	11	11	53.6	53.6	53.6	21.635	0	191.03	6603100000	92	Q6FGX9
25.3869	25.4506	25.5641	25.6348	25.4826	27.1955				2	2	2	11.4	11.4	11.4	29.328	0.0033058	2.3762	56325000	3	F5GXW0
30.7592	30.7849	30.7942	31.0099	31.0831	30.998				25	25	25	70.9	70.9	70.9	46.53	0	323.31	27115000000	243	Q5T6L4
24.7964	25.785	26.2146	24.5739	25.3702	25.4678				4	2	2	3.1	2	2	187.15	0	7.2069	29139000	2	V9HWA9
25.8418	25.4841	25.2396	24.6576	24.8471	25.3551				4	4	4	33.6	33.6	33.6	16.057	0	7.2433	350790000	16	Q5H9A7
25.9543	24.4824	24.4287	25.5362	24.7396	24.8308				2	2	2	19.2	19.2	19.2	15.799	0	6.9097	115520000	8	A0A0K0K1J1
25.661	25.7913	24.3534	25.0218	25.6814	24.723				3	3	1	25.4	25.4	6.3	21.298	0	41.019	942800000	28	X5D945
25.195	26.2479	24.271	24.3284	25.8834	25.667				1	1	1	23.2	23.2	23.2	7.6467	0.00071023	3.4249	0	1	B2MUX6
35.7984	35.82	35.8293	35.6508	35.6454	35.6743				60	60	4	77.4	77.4	14.2	74.139	0	323.31	696910000000	1097	A0A384MQX1
26.9875	25.6317	26.5929	25.7639	27.0046	25.8695				8	8	8	4.8	4.8	4.8	239.62	0	18.116	1815600000	25	A0A384MR03
25.5003	25.9707	25.3025	24.5953	24.2022	26.9935				2	2	2	10.1	10.1	10.1	22.974	0	4.342	190840000	7	Q5VY30
31.0545	31.0661	31.1059	31.2412	31.3632	31.3034				31	31	31	48	48	48	84.87	0	252.54	32052000000	356	P02786
25.8343	26.5451	26.0188	26.2232	26.2852	26.7656				6	6	6	36.1	36.1	36.1	21.241	0	8.7441	958970000	33	Q6NZ44
31.6128	31.3504	31.2588	31.6092	31.4308	31.6099				4	4	1	67.2	67.2	32.8	6.0422	0	70.383	38481000000	65	P02795
25.5337	27.8	27.422	27.6	27.8614	27.7957				10	10	10	25	25	25	59.755	0	40.379	2956200000	84	A0A384P5Q0
24.5331	25.838	24.731	26.4066	25.5714	25.5568				1	1	1	4	4	4	44.37	0	6.2807	96541000	2	A0A068F4C8
34.6115	34.6361	34.5833	34.7005	34.7374	34.755				33	33	26	88.7	88.7	75.3	39.42	0	323.31	371480000000	706	V9HWN7
31.5358	31.538	31.4275	31.4104	31.3778	31.3991				6	6	6	86.7	86.7	86.7	11.139	0	323.31	34630000000	105	Q76LA1
32.2096	32.1634	32.2154	32.4953	32.5259	32.5177				25	25	25	73.4	73.4	73.4	38.714	0	323.31	80155000000	347	Q5TZZ9
25.8406	25.7317	25.1822	25.4137	24.5004	24.4832				1	1	1	7.4	7.4	7.4	18.177	0	3.7392	75768000	6	B3KQX7
30.9168	30.9102	30.8287	30.6874	30.5298	30.442				9	9	9	53.5	53.5	53.5	23.672	0	183.16	21219000000	130	Q7Z7M4
26.2967	24.8265	25.6502	23.9718	24.5849	24.5679				7	7	7	22.8	22.8	22.8	48.534	0	16.944	1080800000	30	A0A140VJQ4
25.6811	24.9663	25.7659	25.671	25.4719	25.457				4	4	4	23.9	23.9	23.9	25.44	0	5.3784	307300000	10	B5BUF9
26.0198	26.3326	25.4642	26.2841	24.9525	24.9364				3	3	3	26.9	26.9	26.9	15.904	0	11.392	561290000	11	Q59GA0
36.6156	36.6345	36.565	36.505	36.4238	36.4747				20	20	2	74.6	74.6	6.6	36.053	0	323.31	1285600000000	1069	V9HVZ4
29.8619	29.4421	29.8575	30.028	29.9251	29.8921				12	12	12	80.2	80.2	80.2	28.315	0	323.31	12688000000	124	P04632
34.0849	34.1154	34.0971	33.967	33.9972	34.0204				16	16	16	84.9	84.9	84.9	22.782	0	323.31	214960000000	335	V9HW43
27.5122	27.374	27.619	27.8373	27.7457	27.9001				5	5	5	22.7	22.7	22.7	35.716	0	57.635	2699000000	70	Q53Y97
30.4508	30.5101	30.5111	30.9552	30.7814	30.8644				27	27	27	54.5	54.5	54.5	68.569	0	323.31	27510000000	304	P04843
29.0012	29.1531	29.0264	29.5404	29.639	29.5193				17	17	17	39.8	39.8	39.8	69.333	0	323.31	10489000000	177	B2RE46
28.5946	28.5187	28.5014	29.1176	29.2013	29.1133				13	13	8	62.4	62.4	41.9	34.907	0	323.31	7579800000	145	B3KX51
30.9521	31.0025	30.9188	31.2228	31.1461	31.1021				32	32	29	37.2	37.2	34.3	112.89	0	323.31	31429000000	376	P05023
27.4239	27.0655	27.001	27.4921	27.5603	27.6909				5	5	5	24.7	24.7	24.7	28.627	0	11.531	2172400000	52	B7Z9S8
25.8872	26.5902	26.6019	26.4012	27.0533	26.8376				8	8	8	14.3	14.3	14.3	80.832	0	23.963	1379300000	46	E9PG40
27.7922	27.8575	27.8231	28.0613	27.7484	27.7481				12	12	11	28.8	28.8	27.3	56.381	0	38.562	3403200000	103	A0A384NPN7
28.2421	28.4028	28.3111	27.9023	28.3485	28.3047				8	8	8	50	50	50	10.659	0	36.792	3855800000	64	P05114
28.7196	28.5896	28.6493	29.1739	29.2803	29.3148				15	7	7	52.7	29.2	29.2	32.852	0	36.87	9500400000	69	P05141
30.8408	30.9177	30.8709	31.0355	30.9729	30.9809				9	9	9	60	60	60	17.887	0	323.31	32062000000	123	P05161
28.1693	27.97	27.6379	28.4177	28.2979	28.2174				14	10	10	42.6	34.4	34.4	57.853	0	122.15	4009900000	89	B2R7C7
28.7583	28.8602	28.7324	29.1407	29.2885	29.349				18	18	18	57.8	57.8	57.8	36.112	0	229.49	8445200000	160	Q53XC0
29.1648	29.0019	28.8292	28.7647	28.973	28.6944				4	4	4	30	30	30	9.3926	0	9.2692	5617000000	26	P05204
28.5892	28.3103	28.502	28.6723	28.5848	28.5505				13	13	13	26.3	26.3	26.3	57.825	0	55.886	5375400000	96	A0A384MEK5
32.8551	32.4185	32.5163	32.8244	32.6391	32.5288				5	4	3	94.7	79.8	65.8	11.514	0	264.6	81982000000	112	A0A024R608
33.9081	33.9615	33.9965	33.5819	33.646	33.6432				10	10	9	95.7	95.7	80.9	11.665	0	323.31	167710000000	193	A0A024RCA7
31.9036	31.9468	31.9857	32.2283	32.242	32.2423				13	13	13	54.3	54.3	54.3	34.301	0	323.31	65244000000	211	Q53HW2
30.0238	29.9936	30.1319	30.1466	30.1319	30.2065				17	17	17	46.6	46.6	46.6	46.867	0	113.49	16333000000	192	B5BUB5
30.1244	30.16	30.1506	30.4434	30.4129	30.3566				23	23	23	39.1	39.1	39.1	82.23	0	172.92	18071000000	268	H7C4K3
35.7507	35.7697	35.765	35.5218	35.4849	35.4853				39	39	27	80.7	80.7	61.9	48.029	0	323.31	636980000000	1009	B2RA03
28.81	28.7773	28.8455	25.1068	28.8323	28.9016				2	2	2	11.4	11.4	11.4	15.603	0	16.49	4383200000	24	Q53R15
30.0458	30.131	30.201	30.0716	30.0528	29.9151				13	13	13	14.1	14.1	14.1	144.91	0	310.31	11752000000	121	P05997
25.781	24.6071	24.9847	25.3107	24.2526	24.2347				4	4	4	27.1	27.1	27.1	18.96	0	5.4535	544670000	17	B4DEM5
24.8769	25.789	25.2988	26.1075	25.7017	25.6874				3	3	3	15.2	15.2	15.2	31.034	0	9.1471	33665000	4	A0A6Q8PHM8
33.8371	33.8879	33.7679	33.6107	33.8635	33.8958				8	8	8	40.2	40.2	40.2	11.758	0	323.31	189790000000	247	B8ZZQ6
28.6889	28.7527	28.8789	29.1249	28.831	29.0449				13	13	12	54.9	54.9	52.2	34.095	0	95.165	7017100000	114	P06493
33.7649	33.8692	33.883	33.635	33.7206	33.7043				25	25	25	69.2	69.2	69.2	56.559	0	323.31	184250000000	438	V9HW31
33.6616	33.5437	33.7846	33.3828	33.3891	33.4136				5	5	5	72.2	72.2	72.2	10.18	0	119.01	156750000000	50	P06703
28.2766	28.2689	28.3661	28.8798	24.522	28.556				4	4	4	29.5	29.5	29.5	25.097	0	82.177	4873600000	64	P06730
36.742	36.6744	36.699	36.7553	36.721	36.686				36	36	18	80	80	46.1	47.168	0	323.31	1350100000000	1371	A0A024R4F1
29.2031	29.0307	29.0924	29.3957	29.3096	29.3794				25	25	20	34.9	34.9	28.3	97.147	0	179.37	8497400000	179	P06737
35.3467	35.372	35.3851	35.091	35.094	35.0716				16	16	10	54.8	54.8	34	32.575	0	323.31	476480000000	446	A0A0S2Z491
26.3868	25.1882	25.6424	25.7978	26.3506	26.5962				3	3	3	4.1	4.1	4.1	116.04	0	20.273	553590000	16	L7RXH0
25.0164	26.2538	25.3332	26.0326	25.3482	24.5049				4	4	4	14.7	14.7	14.7	52.948	0	13.546	366940000	11	R4SBI6
31.4915	31.3909	31.5281	31.1234	31.1355	31.1954				8	8	8	73.6	73.6	73.6	10.044	0	137.7	30338000000	82	P07108
32.7227	32.7157	32.6776	32.749	32.8149	32.7509				20	18	18	58.4	53	53	36.638	0	313.84	98408000000	274	Q5U077
26.3814	25.2362	24.3036	26.0124	27.3326	26.3379				8	8	8	44.8	44.8	44.8	22.088	0	32.352	1167600000	51	Q7L4Q3
34.6518	34.6344	34.6151	34.4907	34.5154	34.4628				40	40	40	70.9	70.9	70.9	57.116	0	323.31	295590000000	715	A0A024R8S5
29.3582	29.1547	29.3137	28.9238	28.8722	28.91				5	5	5	27.3	27.3	27.3	20.863	0	13.942	6179000000	57	P07305
24.6577	25.1173	25.6489	26.0983	24.3305	25.333				4	4	4	42.4	42.4	42.4	11.261	0	5.2425	32081000	10	P07311
30.7336	30.6028	30.7961	30.7063	30.7775	30.6458				17	17	17	53.5	53.5	53.5	44.237	0	209.42	20816000000	206	A0A1B0GVD5
33.6651	33.6637	33.6504	34.0157	34.0672	34.0842				28	28	28	68.1	68.1	68.1	38.576	0	323.31	228270000000	474	V9HW65
25.8383	25.8948	26.1183	25.6636	23.8925	27.2164				7	7	7	14.4	14.4	14.4	81.467	0	13.703	819880000	26	A0A024R5A3
34.2688	34.3503	34.3404	34.0796	34.0902	34.067				25	5	4	73.5	20.2	16.7	47.766	0	261.81	250660000000	213	Q5JP53
30.8439	30.8936	30.9224	30.7277	30.7117	30.7241				16	16	16	35.5	35.5	35.5	58.14	0	74.171	20603000000	112	Q53FJ5
25.2382	24.3406	25.4849	26.2395	25.6079	23.8738				5	5	5	12.9	12.9	12.9	63.111	0	10.892	502430000	21	A0A024RAJ6
28.9185	28.9129	28.8228	28.8714	28.8124	28.7854				9	9	9	51.6	51.6	51.6	29.57	0	43.7	5610600000	88	A0A7I2V5M3
34.3452	34.4297	34.3846	34.1021	34.2293	34.1611				10	10	10	87.9	87.9	87.9	15.054	0	180.19	252760000000	260	P07737
29.2196	28.9322	29.1527	29.0356	29.2586	28.9888				8	8	8	56.7	56.7	56.7	19.608	0	165.45	7554200000	84	P07741
30.1977	30.0737	30.0359	30.217	30.2865	30.2859				45	45	45	45.6	45.6	45.6	170.59	0	323.31	17499000000	359	P07814
30.4848	30.5542	30.4429	30.5437	30.6371	30.4487				9	9	9	49.1	49.1	49.1	29.528	0	323.31	17080000000	128	A0A7I2V668
34.5358	34.4789	34.3472	34.3304	34.3573	34.3544				48	29	28	64.5	41.4	40.4	84.659	0	323.31	297330000000	642	K9JA46
26.3026	29.0376	25.8334	24.9085	26.2269	25.5934				20	1	1	54.1	10.2	10.2	33.28	0	85.712	4071400000	14	B2R603
30.9298	30.8488	30.7361	30.9513	31.1346	31.1274				6	6	6	73.6	73.6	73.6	10.739	0	323.31	27506000000	77	P07919
28.5942	28.5287	28.2942	28.2079	28.3755	28.4267				16	16	16	12.4	12.4	12.4	182.59	0	90.169	4519600000	96	G3XAI2
30.774	30.7666	30.7219	30.6104	30.6492	30.6139				18	18	18	52.9	52.9	52.9	54.636	0	257.17	21848000000	197	A0A0S2Z4C3
27.6141	25.6083	27.4324	24.2596	25.0384	26.2139				3	3	3	6.9	6.9	6.9	80.692	0	75.772	614590000	12	P08047
29.5217	29.7522	29.8354	30.1978	30.2987	30.3488				29	29	1	51.7	51.7	3	75.872	0	323.31	17829000000	313	A0A0S2Z2Z6
25.2861	24.5737	25.697	26.6018	25.2442	25.0225				5	1	1	38.8	6.4	6.4	21.523	0.0086152	1.9722	59103000	5	Q5JR08
29.516	29.5433	29.5519	29.9523	29.8905	30.0445				15	15	15	62	62	62	35.695	0	207.75	14311000000	142	H3BLV0
32.7327	32.7521	32.8525	32.8856	32.8986	32.8762				28	28	1	51.3	51.3	2.8	64.872	0	323.31	107340000000	385	F5GZS6
28.5315	28.5506	28.4988	28.9349	28.8919	29.1906				13	11	11	23.1	20.8	20.8	85.182	0	139	7465000000	109	A0A024R0Y5
35.6958	35.7191	35.7306	35.6876	35.7322	35.7091				51	51	25	71.8	71.8	40.7	83.263	0	323.31	770260000000	1146	A0A024RD80
26.9698	25.6524	25.5877	25.4216	26.9369	26.7001				7	7	7	12.7	12.7	12.7	69.81	0	13.976	1659600000	40	P08240
26.5203	26.4526	24.6573	26.8307	26.8241	26.4923				7	7	7	14.6	14.6	14.6	64.369	0	15.494	1333800000	44	P08243
27.638	27.7838	28.0472	27.9409	27.8966	28.0627				15	15	15	56.4	56.4	56.4	43.295	0	48.936	3431100000	76	A0A024RBX9
25.1673	24.944	24.8009	25.5795	26.0486	25.2288				1	1	1	1.6	1.6	1.6	82.795	0.0039422	2.3033	0	1	B4DH43
25.944	26.1986	26.2054	28.4239	28.4975	28.8329				8	8	8	38.7	38.7	38.7	34.489	0	264.7	5152500000	66	Q8TBT6
24.3914	25.6739	24.4318	25.1247	25.7359	26.8861				4	2	2	19.6	12.9	12.9	25.486	0	19.035	1143200000	26	P08579
31.661	31.728	31.7219	31.6104	31.5484	31.5085				19	19	19	47.6	47.6	47.6	51.556	0	96.885	38166000000	254	A0A024QZD5
32.1873	32.2375	32.2814	32.1138	32.0342	32.0548				23	23	23	34.8	34.8	34.8	114.54	0	323.31	58140000000	327	P08648
25.6578	26.2669	25.6466	26.0661	25.973	26.0351				1	1	1	6.4	6.4	6.4	54.653	0	93.744	706630000	10	Q6FI30
37.5011	37.5337	37.4996	37.2057	37.1677	37.1489				54	54	6	89.3	89.3	12.7	53.651	0	323.31	2021300000000	1703	V9HWE1
31.6562	31.7887	31.649	31.6002	31.6333	31.7131				10	10	10	63	63	63	15.55	0	301.45	42641000000	144	P08708
24.6243	25.5841	25.0291	25.9808	25.9526	25.7217				6	2	2	21.5	7.6	7.6	40.532	0.0073624	1.9955	232890000	10	P08754
31.5002	31.5562	31.5117	31.816	31.8568	31.7918				22	22	22	72.2	72.2	72.2	35.936	0	323.31	53819000000	245	V9HWE0
32.6249	32.6065	32.6336	32.698	32.6942	32.6479				15	15	15	70	70	70	29.404	0	323.31	90131000000	260	C9J9K3
25.7019	25.6759	26.1244	25.6603	25.7141	25.9594				5	5	5	31.7	31.7	31.7	16.021	0	30.873	954690000	10	F8VV56
28.6489	28.7214	28.7913	28.8998	28.8681	28.7436				8	8	6	36.2	36.2	30.9	31.307	0	103.23	5843600000	89	B2R802
24.9942	24.5234	25.0784	27.994	27.8483	27.8302				12	8	8	41.9	31.3	31.3	47.268	0	73.008	2471000000	52	Q6FHV6
26.2474	25.1963	24.9562	26.7921	26.0393	25.9389				3	3	3	20.2	20.2	20.2	34.664	0	19.47	497410000	9	A0A140VJX0
25.7233	24.9829	25.7553	25.116	25.6005	26.0259				3	3	3	34.2	34.2	34.2	13.654	0	6.9586	571750000	16	A0A087WYR0
30.1799	30.2209	30.4542	30.3975	30.299	30.4114				10	10	7	63.8	63.8	41.9	23.356	0	323.31	18184000000	117	V9HWE9
30.0303	30.0902	29.6572	29.7125	29.4636	29.7896				2	2	2	18.9	18.9	18.9	17.394	0	61.555	10172000000	45	Q5TAL4
34.0781	34.139	34.1373	34.1958	34.2614	34.2171				11	11	11	91.1	91.1	91.1	14.716	0	323.31	240350000000	307	A0A384MR27
26.3157	25.6488	24.1578	26.0031	24.8382	25.586				2	2	2	12.3	12.3	12.3	25.789	0	4.0542	137420000	7	A0A140VKA9
32.2426	32.3765	32.2784	32.1798	32.2195	32.167				15	15	10	51.6	51.6	34.4	24.893	0	295.47	59960000000	206	A0A024RDR0
29.0344	28.9283	29.2852	28.8508	28.8852	28.8301				10	10	10	46.9	46.9	46.9	34.632	0	178.81	5577900000	96	P09486
30.4488	30.4504	30.5087	30.3024	30.3854	30.2629				8	8	8	22.6	22.6	22.6	27.076	0	19.777	16623000000	96	P09496
27.5897	27.7268	27.5967	27.7249	28.0314	27.8541				11	11	11	43.3	43.3	43.3	35.882	0	69.086	3414000000	80	P09525
25.6336	26.7534	25.4608	26.196	24.183	24.8218				5	5	5	15.2	15.2	15.2	45.098	0	76.254	596600000	14	A0A024R1T5
29.4898	29.4606	29.4597	29.4868	29.5593	29.4256				16	16	16	45.1	45.1	45.1	48.899	0	96.061	10157000000	131	B4DFL1
35.0559	35.0719	35.0916	35.0043	35.0057	34.9715				26	25	1	67.7	65.3	8.9	38.746	0	323.31	416780000000	519	A0A024RAZ7
28.5636	29.1045	28.4614	28.5284	28.3926	28.4967				7	7	7	29	29	29	28.401	0	170.31	5337500000	71	Q53G61
25.7253	25.5866	24.3974	26.7667	26.5604	24.165				2	2	2	20	20	20	8.7813	0.0020291	2.6939	1113300000	23	A0A024R9B7
24.574	26.0534	25.5062	25.6308	26.5476	26.5354				2	2	2	3.5	3.5	3.5	108.19	0	12.897	650890000	14	A0A7I2V3E1
31.9064	31.7808	31.8065	31.6769	31.8014	31.7487				20	20	16	50.4	50.4	42	56.811	0	323.31	42275000000	290	A0A024R4A2
30.4009	30.5056	30.4171	30.3069	30.2786	30.2255				22	22	22	48.8	48.8	48.8	69.284	0	323.31	17998000000	260	A0A140VK27
30.6128	30.7455	30.7375	30.689	30.7603	30.6745				20	13	13	62.4	46.2	46.2	39.455	0	236.27	28962000000	173	A0A024QZ64
29.1948	29.1393	29.1212	29.232	29.2327	29.2152				5	3	3	53.9	41.4	41.4	13.509	0	18.837	7565800000	33	Q71UI9
25.2462	25.0501	24.778	25.0395	24.396	25.341				1	1	1	9.1	9.1	9.1	20.99	0	8.5298	87369000	7	A0A1C7CYW6
26.7411	27.0452	26.8609	27.5106	27.3274	27.1439				5	5	3	18	18	12.2	34.325	0	26.855	2066200000	46	Q2TAB3
35.8944	35.8713	35.8317	35.757	35.7268	35.7246				43	39	22	84.6	80	48.5	70.051	0	323.31	746250000000	1067	A8K5I0
33.9448	34.0884	34.0487	33.6361	33.5556	33.5991				10	10	10	60.4	60.4	60.4	16.837	0	323.31	169850000000	254	B4DJ51
25.0331	26.8844	26.8876	26.5651	25.3561	27.1149				5	5	5	45.1	45.1	45.1	15.237	0	36.217	990600000	40	P0DPB6
25.2612	24.6511	26.0676	25.6469	25.5156	25.5008				2	2	2	16.3	16.3	16.3	19.393	0	11.869	165340000	8	P10109
25.6982	25.7793	25.5283	25.3276	25.0564	25.0405				1	1	1	8.9	8.9	8.9	17.624	0.0089229	1.9573	0	1	A0A024QZL1
26.8016	25.9123	26.1378	25.7441	26.0068	25.9932				5	5	5	15.6	15.6	15.6	60.67	0	14.038	228460000	14	A0A024R983
25.6361	27.9996	28.2746	27.9507	27.8266	27.9916				11	11	11	17.6	17.6	17.6	105.34	0	60.538	3286300000	70	A0A024R8Q1
26.1024	25.7093	25.436	25.4892	25.9207	25.907				9	1	1	30.1	7.3	7.3	21.893	0	6.0714	8258200000	10	Q4VB24
25.1002	27.2015	25.5303	27.108	27.2825	27.3753				10	10	10	28.4	28.4	28.4	62.696	0	24.635	1925800000	46	B4DJX1
24.7016	25.929	24.3457	24.6168	25.3687	25.5826				3	3	3	3.1	3.1	3.1	212.88	0	16.891	138070000	6	P10586
33.3895	33.4137	33.5078	33.4971	33.5519	33.5755				10	10	10	88.6	88.6	88.6	11.737	0	186.73	143680000000	223	H9ZYJ2
29.8465	29.7559	29.7227	29.4346	29.3161	29.3046				7	7	7	56.6	56.6	56.6	13.696	0	42.59	9080900000	73	A0A384NL93
25.8286	23.4709	25.0374	24.8053	25.5972	26.728				1	1	1	3.6	3.6	3.6	40.765	0	4.2667	1284500000	16	A0A7I2V4D1
25.9614	24.7437	24.8181	25.6029	26.7398	25.0317				2	2	2	32.5	32.5	32.5	8.8863	0.0026927	2.6292	101740000	4	F5H7F6
25.7587	25.3622	25.5025	25.8959	25.0476	25.9296				8	8	8	27.6	27.6	27.6	42.947	0	22.263	662170000	33	Q68DQ4
27.9103	27.6725	27.6288	27.7026	27.5135	27.6769				7	7	7	43.6	43.6	43.6	31.462	0	85.357	2985100000	56	A0A140VJJ2
36.4744	36.5039	36.5549	36.179	36.1647	36.1392				51	51	30	79.6	79.6	49.6	61.054	0	323.31	1025200000000	1742	A0A024R3X4
27.1907	27.209	27.1546	27.3136	25.9433	26.8886				6	6	6	19.4	19.4	19.4	52.494	0	25.203	1067000000	35	P10909
35.8183	35.8263	35.802	35.5464	35.5496	35.568				46	45	45	59.5	59.5	59.5	72.332	0	323.31	657070000000	1018	V9HWB4
29.5251	29.6932	29.6358	29.6799	29.4229	29.6329				32	32	32	31.7	31.7	31.7	174.01	0	323.31	10210000000	219	A0A024R972
36.2877	36.2564	36.3175	36.04	36.0388	36.0513				46	45	3	81.6	81.6	9.3	70.897	0	323.31	898310000000	1130	V9HW22
29.2547	29.1631	29.274	29.7502	29.579	29.7617				7	7	3	15.6	15.6	8.2	45.869	0	256.96	11793000000	101	B3KVN0
28.1041	28.0882	28.1274	28.5375	28.1468	28.3252				6	5	5	12.6	11.1	11.1	46.126	0	41.731	4897400000	69	B7Z5A7
25.9781	25.909	26.6378	25.058	25.5674	26.9773				8	8	8	28.1	28.1	28.1	52.221	0	24.771	949050000	27	A8K5J1
29.1148	28.9634	29.1829	29.0674	29.1567	28.9714				10	10	10	40.9	40.9	40.9	39.233	0	131.89	7286800000	123	A0A384MDR8
23.5227	25.5451	25.4385	25.838	26.8334	25.5527				11	7	6	19	13	10.9	85.786	0	18.48	1070700000	35	B4DSD8
24.7941	24.947	25.9183	25.1114	24.9705	24.9544				3	3	3	20.4	20.4	20.4	23.567	0	7.1481	257790000	13	P11233
28.9514	29.0581	28.9701	29.278	29.1009	29.2162				5	5	5	12.9	12.9	12.9	42.585	0	60.037	7336700000	52	B3KRY3
25.4119	26.4148	26.4886	25.8405	26.9388	26.4983				5	5	5	17.7	17.7	17.7	42.426	0	15.542	1136700000	34	B7Z9I1
25.9582	25.2942	24.8871	26.1382	26.5106	25.569				8	8	8	12.7	12.7	12.7	90.725	0	18.977	1088300000	39	P11387
25.5947	26.2865	24.477	24.6168	25.5836	25.2459				2	2	1	3.1	3.1	1.4	90.075	0	4.1052	120540000	6	A0A4D6UXC9
29.9231	29.9338	29.868	30.0643	30.2048	30.0775				28	28	3	58.6	58.6	6.2	59.314	0	106.93	15818000000	280	A8K8D9
26.0351	25.6832	25.6367	25.7087	25.2613	25.4095				5	5	5	34.4	34.4	34.4	17.776	0	8.7353	410620000	20	P11441
27.9442	27.9071	27.9118	27.4383	27.9337	28.2918				19	19	19	23.6	23.6	23.6	129.63	0	97.685	3376200000	91	A0A024R5C5
30.0115	29.9048	30.0333	30.2292	30.1512	30.0215				33	33	33	42.7	42.7	42.7	99.719	0	112.96	15413000000	263	V9GYY3
24.9972	27.8938	28.1907	28.286	28.5251	28.4265				10	10	10	49.5	49.5	49.5	39.724	0	159.5	4184600000	73	Q6IRT1
25.344	26.6228	25.7733	25.8825	25.4244	24.5266				3	2	2	21.8	17.1	17.1	18.685	0	4.7886	78857000	2	F8VYH9
26.3353	25.8466	25.5647	26.2912	24.5437	24.7174				9	3	3	39.3	14.2	14.2	34.769	0	16.784	352120000	17	P11908
32.2835	32.2072	32.1677	32.1869	32.1555	32.1909				36	36	24	62.4	62.4	42.8	70.67	0	323.31	61836000000	479	A0A024R9C1
31.2455	31.0323	31.2814	31.2799	31.4078	31.2891				13	13	13	69.3	69.3	69.3	28.705	0	323.31	32126000000	147	Q6FHF5
25.7326	25.9293	25.7905	25.5783	24.734	25.5245				2	1	1	54.7	33.7	33.7	9.7499	0	11.082	1823500000	20	Q9UEG9
27.1404	27.5033	27.4715	27.3521	27.1492	25.821				11	11	7	28.3	28.3	20.1	53.425	0	43.008	2204700000	60	A0A6Q8PHA5
29.4901	29.3152	29.4799	29.4964	29.6553	29.4478				18	18	18	28.3	28.3	28.3	108.53	0	322.61	8537600000	141	A0A384P5H7
30.6782	30.7117	30.6918	31.3284	31.4168	31.2623				15	15	7	55.7	55.7	32.2	32.866	0	218.81	37691000000	171	Q6I9V5
31.2037	31.1663	31.2288	31.4238	31.472	31.3746				23	23	21	46.9	46.9	44	55.804	0	323.31	37975000000	346	A0A384N6C2
32.7363	32.7377	32.8064	32.5919	32.5913	32.5682				103	103	102	49.9	49.9	49.6	267.29	0	323.31	79758000000	995	P12270
31.4495	31.4034	31.4416	31.4411	31.4359	31.379				22	22	22	82.2	82.2	82.2	42.644	0	323.31	39811000000	287	V9HWH2
27.3984	27.4398	27.8397	27.6433	28.0014	27.922				12	12	12	37.5	37.5	37.5	36.375	0	37.71	3286700000	71	P12429
26.6712	25.869	23.2639	25.9037	25.5392	24.9731				6	5	5	21.8	20.4	20.4	47.036	0	30.136	1205700000	19	P12532
25.8958	25.1826	26.7593	25.4378	25.835	25.7624				3	3	3	10.4	10.4	10.4	50.399	0	13.383	828820000	24	Q59EI3
31.0623	31.1001	31.0764	31.1738	31.175	31.1921				46	28	28	59.1	38.8	38.8	103.06	0	323.31	31761000000	302	A0A024R694
25.9784	24.352	24.5721	25.7724	24.9891	25.0271				4	4	4	13.2	13.2	13.2	54.582	0	20.807	339170000	14	J3K000
30.9805	30.917	30.9476	31.2412	31.339	31.2409				30	30	30	51.4	51.4	51.4	69.842	0	323.31	32999000000	311	A0A024R1N4
31.7717	31.7321	31.8666	31.7871	31.8281	31.8318				35	35	35	58.3	58.3	58.3	82.704	0	323.31	50753000000	446	P13010
27.4643	27.6542	25.2079	27.4796	28.0743	27.541				4	4	4	33.3	33.3	33.3	14.368	0	10.626	2838000000	53	H3BN72
29.2117	29.0053	29.2094	29.2676	29.2265	29.273				6	6	6	17.4	17.4	17.4	39.811	0	38.769	7367400000	60	B4E2S7
31.2417	31.2002	31.2098	31.8069	31.836	31.8336				24	24	24	73.5	73.5	73.5	49.973	0	323.31	45765000000	273	A0A140VJT8
34.3782	34.2906	34.2921	34.4856	34.4634	34.5269				57	57	55	72.4	72.4	71.2	95.337	0	323.31	322600000000	1037	A0A384N6H1
32.2608	32.2474	32.2853	32.3249	32.2625	32.2528				39	39	39	56.4	56.4	56.4	72.932	0	323.31	70195000000	475	A0A090N8Y2
25.9182	26.5798	25.7699	25.7218	25.7765	25.7649				25	1	1	54.1	3.2	3.2	61.049	0.0017289	2.9718	1634000000	15	P13674
32.2231	32.409	32.3317	31.925	31.88	31.7787				9	9	4	57	57	21.5	19.595	0	119.41	52739000000	146	A0A0P1J1R0
30.7894	30.8011	30.6871	30.8065	30.8255	30.8849				29	29	26	58.7	58.7	53.2	70.81	0	323.31	25316000000	320	P13797
25.2325	26.4477	25.3959	26.9799	26.6951	26.6549				7	7	7	13.9	13.9	13.9	81.224	0	15.849	1191900000	36	P13798
31.4876	31.5096	31.566	31.611	31.5846	31.6017				14	14	14	60.1	60.1	60.1	35.079	0	148.39	39523000000	196	A0A0S2Z3L0
24.4028	25.2854	24.7811	25.2216	25.043	26.0663				2	2	2	5.2	5.2	5.2	83.857	0	21.031	904720000	12	Q53ER0
27.6649	27.9509	27.6771	27.5449	27.4551	27.146				12	12	12	46.3	46.3	46.3	43.066	0	189.72	2400300000	61	A0A0S2Z472
27.3409	27.867	27.7035	27.1795	27.2093	27.4734				9	9	9	44.2	44.2	44.2	28.38	0	67.469	2077900000	56	A0A024RDU9
29.1832	29.197	29.3396	29.8742	29.7336	29.7759				4	4	4	29.6	29.6	29.6	11.985	0	12.357	11660000000	56	E9PNW4
28.1729	28.1761	28.3305	28.6513	28.7897	28.6449				7	7	7	36.7	36.7	36.7	35.222	0	115.95	5239600000	78	A0A7I2V2U6
31.4951	31.5844	31.5398	31.3322	31.4893	31.362				3	3	3	35.7	35.7	35.7	12.476	0	42.311	34388000000	68	I4AY87
26.6283	26.1056	25.138	25.9506	25.779	24.5266				1	1	1	7.6	7.6	7.6	18.947	0	7.7222	88387000	5	B2R932
29.2742	29.0655	29.3549	29.3295	29.1439	29.0236				9	9	9	24.6	24.6	24.6	48.275	0	108.88	8546400000	78	P14324
25.3353	26.8748	26.158	25.8798	26.0796	26.6012				4	4	4	23.3	23.3	23.3	28.314	0	18.079	874990000	19	F8W111
27.6844	28.3205	27.7441	28.1571	28.1649	28.2034				8	8	8	35.7	35.7	35.7	36.573	0	46.849	3607000000	51	V9HWI0
36.0856	36.1243	36.1343	36.2121	36.1583	36.1735				49	49	5	82.1	82.1	9.4	57.936	0	323.31	1056000000000	1301	V9HWB8
26.1545	25.6418	25.5378	25.2429	24.5437	25.6316				3	3	3	29.3	29.3	29.3	11.139	0	4.7594	147660000	12	A0A140VJD7
33.2851	33.2898	33.3205	33.2445	33.276	33.2716				50	48	48	57.4	55.6	55.6	92.339	0	323.31	131000000000	572	Q5CAQ5
25.6913	25.5581	26.5036	25.5552	25.6461	25.8075				3	1	1	17.8	6.2	6.2	22.764	0.0017176	2.9032	0	2	A0A024RB31
27.9593	27.9228	27.8467	27.8843	27.9297	27.9154				6	6	6	30.8	30.8	30.8	17.546	0	13.657	3432200000	52	J3QLE5
25.6076	24.8515	25.7058	24.7999	25.8215	26.2211				4	4	4	5.2	5.2	5.2	111.18	0	3.9467	429660000	5	A0A7I2V610
30.1846	30.1223	30.2626	30.5044	30.5959	30.4521				6	6	6	74.4	74.4	74.4	10.192	0	96.907	18650000000	75	P14854
25.3739	25.3241	25.7908	25.5728	26.2341	25.4996				2	2	2	4.6	4.6	4.6	58.683	0	17.501	86146000	3	A0A0C4DG88
31.2363	31.2242	31.3656	31.4583	31.5011	31.478				26	26	15	70.3	70.3	44.8	61.926	0	323.31	38654000000	341	Q6NTA2
30.2169	30.3542	30.4099	30.4947	30.6573	30.543				25	25	25	59.1	59.1	59.1	57.136	0	134.19	19800000000	310	A0A140VJW5
26.6698	26.6214	25.7289	26.0361	25.5143	25.8289				1	1	1	6	6	6	19.105	0.0017159	2.8828	1589800000	8	F8VV35
27.2636	27.4672	27.4994	27.9154	27.5211	27.4221				12	12	9	24.6	24.6	16.8	81.744	0	70.862	2735600000	74	A0A0S2Z487
29.9185	29.9717	29.9549	29.7718	29.7926	29.836				9	9	9	60.4	60.4	60.4	13.53	0	126.01	11792000000	110	P14927
30.6796	30.8519	30.8553	31.2962	31.0726	31.2687				19	19	19	69.6	69.6	69.6	35.853	0	322.7	29471000000	250	A0A024R7A8
31.1166	31.1583	31.1486	31.2648	31.2113	31.0719				28	28	28	35.5	35.5	35.5	109.54	0	323.31	31478000000	295	A0A024RC61
24.7147	24.6642	25.0233	25.752	26.9117	25.3574				4	4	4	11.9	11.9	11.9	39.579	0	19.294	683950000	18	B3KSS4
26.2724	26.2236	24.1695	24.7319	25.8429	25.696				6	2	2	35.9	12	12	21.429	0.0010501	3.1696	336640000	8	A0A024R1P2
29.3341	29.3026	29.2898	29.3161	29.3701	29.1091				21	21	9	45.6	45.6	21.5	55.656	0	149.32	9012500000	170	Q7KZX8
25.8308	25.7815	26.4595	26.6112	25.3725	25.6448				2	2	2	6.7	6.7	6.7	53.574	0.0048924	2.1808	0	2	A0A384NPS2
26.236	26.1871	25.129	24.7849	25.7103	25.1386				1	1	1	13.2	13.2	13.2	23.375	0	7.4212	0	1	W6MEN4
29.9885	29.9114	30.1663	30.072	30.0922	30.1292				30	21	19	48.6	36	34.6	69.241	0	94.547	15129000000	158	Q6NUR7
24.8995	24.8492	25.972	25.4453	25.6592	25.8764				1	1	1	6.5	6.5	6.5	34.048	0	11.266	181480000	4	C9JNS9
28.7763	28.798	28.756	28.7752	29.0121	28.9369				9	9	9	61.7	61.7	61.7	26.182	0	136.55	5885000000	99	A0A140VJZ4
25.9727	25.9236	25.4953	25.0115	25.1542	25.8047				12	1	1	70.4	9.2	9.2	17.149	0	60.303	9035700000	15	A0A384MTW7
26.2391	26.2186	25.4092	26.441	25.8902	25.1602				4	4	4	26.7	26.7	26.7	22.793	0	48.813	583930000	15	B4DLR8
27.2362	27.3552	27.2148	25.0085	27.5489	27.2366				9	9	9	20.7	20.7	20.7	62.1	0	22.113	2006500000	54	A8K6V6
29.5115	29.4613	29.5697	30.2519	30.3683	30.2701				15	15	10	56.3	56.3	39.9	31.324	0	85.362	17611000000	169	P15880
32.445	32.3866	32.451	32.3286	32.3759	32.3762				107	107	107	44	44	44	331.77	0	323.31	69762000000	1027	P15924
27.3401	27.7207	27.5393	27.3336	25.8187	27.4398				6	6	6	29.6	29.6	29.6	29.263	0	48.836	2210200000	52	B2R7E8
30.9377	30.9883	30.9265	31.2089	31.2726	31.2502				10	10	10	36.8	36.8	36.8	35.973	0	185.68	33010000000	138	B4DN59
34.391	34.4721	34.2396	34.1779	34.0059	33.8766				6	6	1	58	58	5.6	15.144	0	246.28	229520000000	136	P16104
27.3529	27.5879	27.667	27.7985	27.5313	27.4622				20	20	20	16.8	16.8	16.8	195.04	0	67.791	2613600000	76	B7ZLD8
30.7632	30.7472	30.7645	31.0098	30.9036	30.8678				15	15	13	74.4	74.4	63.9	30.375	0	288.32	26787000000	214	A0A384NL53
26.0544	26.0053	25.1688	24.7626	25.1758	25.4762				3	1	1	9.2	4.3	4.3	35.136	0.00071048	3.4259	109650000	6	Q53X93
26.2301	26.1812	26.5022	26.5517	26.7773	24.7119				6	6	6	16.7	16.7	16.7	60.482	0	14.45	856870000	28	E7EQ29
26.0099	25.9608	24.4905	25.6503	25.491	25.494				3	3	3	6	6	6	56.014	0	5.0696	469960000	17	Q5F2F8
24.7549	26.5301	26.0933	26.0956	24.7285	25.9629				5	5	5	21.3	21.3	21.3	28.1	0	11.741	373480000	28	A0A0S2Z4E4
25.4044	24.7044	25.6389	24.6229	25.5088	25.6754				1	1	1	9.7	9.7	9.7	20.131	0	6.0513	0	2	C9JII4
30.6284	30.4966	30.4511	29.9037	30.0583	29.9746				8	6	6	29.2	22.1	22.1	22.58	0	31.729	12603000000	73	P16401
28.8125	25.3546	26.0558	25.6693	25.9766	24.6431				10	2	2	33.9	11.3	11.3	22.35	0	4.5174	3080900000	20	P16402
34.2648	34.0839	34.0111	33.629	33.564	33.5053				12	12	4	36.2	36.2	12.7	21.364	0	76.011	164120000000	214	P16403
28.1471	28.2829	24.6806	28.5972	28.678	28.419				14	14	14	31	31	31	76.689	0	240.29	5048100000	121	P16435
26.7191	26.6708	25.7849	25.0057	25.6897	26.5449				1	1	1	30.5	30.5	30.5	5.8337	0	5.855	58770000	7	A0A0G2SKE6
29.9698	30.1551	30.2765	30.3855	30.569	30.4519				31	31	31	39.2	39.2	39.2	114.76	0	283.87	20001000000	272	A0A0S2Z3L2
28.8581	29.1138	29.0678	29.1074	29.0771	29.2262				13	13	11	33.3	33.3	26.6	52.062	0	96.637	7318000000	126	E7EU05
25.8167	25.7674	25.869	25.2557	24.6599	24.6967				1	1	1	5.2	5.2	5.2	47.311	0	10.645	0	1	B3KXD3
27.0614	27.124	27.1959	27.3456	27.4989	27.1174				6	6	6	17.2	17.2	17.2	46.374	0	17.884	2187800000	44	A0A384P5L6
31.8882	31.9455	31.9019	31.6072	31.6302	31.6833				14	14	11	61.7	61.7	50.3	17.302	0	63.749	43594000000	127	P16949
30.9193	30.9903	30.8287	30.3563	30.5416	30.6317				17	12	4	69.9	58.9	15.6	40.089	0	323.31	20172000000	190	A0A024RAQ1
26.0138	25.9647	26.0497	24.8414	26.5571	25.365				13	2	2	20.5	4.8	4.8	71.003	0	71.028	80682000000	30	Q53FC7
29.5904	29.4711	29.4047	29.3654	29.3941	29.4849				5	5	3	30.8	30.8	23.4	11.676	0	24.124	8651900000	73	P17096
28.5448	28.5307	28.4479	28.8968	28.6558	28.7801				13	13	13	43.6	43.6	43.6	46.247	0	70.602	5772700000	88	A0A140VK69
25.6698	25.6203	25.8232	25.1083	24.7134	27.136				2	2	2	11.2	11.2	11.2	35.879	0	91.565	454490000	13	Q5U079
25.4878	25.4382	24.5318	25.0558	25.3801	24.926				10	1	1	11.6	0.9	0.9	129.29	0.0039293	2.2365	0	2	P17301
24.8874	24.8371	25.2001	25.8867	24.9422	26.3727				4	4	4	8.7	8.7	8.7	75.939	0	15.329	146700000	16	O00164
29.4426	29.3391	29.3967	29.6525	29.7507	29.6951				22	22	2	42.1	42.1	1.9	79.994	0	323.31	11538000000	215	P17655
26.0311	25.982	26.5529	26.4962	26.3853	26.2164				3	3	3	13.3	13.3	13.3	36.105	0	15.15	553820000	20	P17676
28.4805	27.8728	28.6624	28.5078	28.5897	28.9171				18	18	18	43.4	43.4	43.4	63.723	0	156.42	5876800000	113	A0A3B3IRI2
25.3567	25.3069	25.9207	25.7675	24.9391	24.9229				3	3	3	9.9	9.9	9.9	67.541	0	15.141	528510000	10	Q5T9B9
29.6119	29.4662	29.73	30.0532	30.0721	30.0948				27	19	19	54.7	40.9	40.9	69.12	0	154.24	14595000000	167	B5BUE6
28.5323	28.4524	28.6607	29.1016	29.0075	29.2638				18	15	14	35.4	31	29.9	85.018	0	181.87	7549200000	121	P17858
32.1041	32.0321	32.0502	31.8768	31.8915	31.9157				9	9	9	75.2	75.2	75.2	13.897	0	118.53	49317000000	162	Q86TY5
25.4241	25.3743	25.6244	26.0123	24.6909	24.6741				24	1	1	67.2	3	3	49.203	0.003006	2.5051	373250000	9	A0A140VK42
31.5405	31.5985	31.5879	31.752	31.7229	31.7505				30	30	30	68	68	68	60.343	0	323.31	48553000000	373	P17987
25.6953	25.6459	25.8272	26.4282	25.5871	25.5725				5	5	5	16.6	16.6	16.6	49.966	0	18.121	455820000	27	A8K3M3
26.407	26.3583	25.4732	25.7347	26.0366	26.0231				1	1	1	16.7	16.7	16.7	8.6851	0	4.1641	192750000	4	C9JW52
29.3209	29.3514	29.271	29.2978	29.1647	29.221				7	7	7	51.8	51.8	51.8	12.538	0	15.426	8085100000	85	P18077
28.2704	28.5156	28.5938	28.5593	28.5993	28.5744				9	5	5	60	31.1	31.1	20.511	0	13.613	5347500000	57	P18085
29.0163	29.1497	29.0211	30.0706	30.0859	30.0259				11	11	11	42.7	42.7	42.7	29.225	0	75.609	13345000000	127	P18124
31.5102	31.5972	31.6188	31.6148	31.5369	31.6542				51	51	51	54.5	54.5	54.5	116.74	0	323.31	43360000000	441	A0A384NYN5
25.8914	25.8422	25.286	26.1494	24.5499	24.5328				1	1	1	1.3	1.3	1.3	75.849	0.004878	2.1541	1898700000	12	A0A087WXP3
29.6889	30.0003	30.0115	29.8275	29.6549	29.808				24	24	24	16.4	16.4	16.4	263.83	0	323.31	11525000000	169	P18583
27.257	27.579	27.5589	27.5744	27.7042	27.8223				8	8	8	31	31	31	42.968	0	57.555	2194600000	59	A0A1U9X839
31.3766	31.503	31.4537	31.2936	31.1766	31.2738				9	9	8	54.4	54.4	50.9	19.586	0	179.96	31979000000	113	A0A087WXM6
32.7002	32.7389	32.7363	32.6803	32.7574	32.799				15	15	15	70.5	70.5	70.5	28.82	0	323.31	91523000000	281	Q6P6D7
30.364	30.3571	30.4254	30.5339	30.5564	30.6819				14	14	14	58.2	58.2	58.2	44.969	0	272.38	19515000000	188	Q5T081
27.8583	26.0418	27.9201	25.5362	27.8943	27.7445				2	2	2	11.6	11.6	11.6	32.461	0	49.046	2747000000	35	P18827
26.0909	27.3703	27.5066	27.3135	27.0479	27.2634				4	4	1	18.1	18.1	2.6	29.234	0	12.195	1750400000	37	B2R8K4
29.8574	29.7866	29.9513	29.6323	29.6279	29.4578				4	4	4	50.9	50.9	50.9	12.587	0	128.17	10194000000	58	Q6IB54
25.8519	25.8026	24.6682	24.7293	25.6062	25.5917				2	2	2	7.2	7.2	7.2	43.22	0	4.0386	163000000	9	B4DEB2
25.453	25.9896	25.845	24.81	24.9363	24.9201				1	1	1	8.4	8.4	8.4	13.732	0.0017325	2.9987	45931000	2	Q16393
35.376	35.3686	35.324	35.0151	34.9778	34.9603				40	40	40	39	39	39	74.739	0	323.31	434460000000	769	A0A7I2V428
27.9384	28.0023	28.0512	28.0431	28.0517	27.7439				21	21	18	28.6	28.6	25.2	102.31	0	149.51	3892500000	122	B4DG62
28.0872	28.1455	28.3901	28.3402	28.3412	28.4857				8	8	8	48	48	48	31.441	0	83.891	4199400000	85	Q6FGR6
26.0387	25.8959	25.1511	25.8017	25.1887	25.1732				2	2	2	14.7	14.7	14.7	21.459	0	33.313	682690000	9	A0A087WVZ9
27.1487	27.059	25.2204	24.5258	24.7704	26.8869				7	7	7	39	39	39	27.363	0	91.651	1212600000	33	Q6IPW4
25.9451	24.4397	25.4995	25.32	25.0398	24.7538				2	2	2	4.7	4.7	4.7	56.247	0	5.2632	91578000	3	A0A7P0TAL9
29.472	29.2199	29.3261	29.6135	29.7428	29.5184				14	14	14	66.9	66.9	66.9	33.824	0	255.46	10943000000	129	P19623
24.4904	25.3973	26.2318	25.1692	24.9869	25.0239				4	3	3	23	20.4	20.4	27.025	0	12.442	351630000	11	H3BSA1
25.447	26.2909	26.4887	26.5067	26.6943	26.4619				4	4	4	18	18	18	29.597	0	9.2017	910380000	34	A0A494C0L6
28.1049	28.0789	28.1834	28.4915	28.536	27.3243				20	20	13	24.9	24.9	16.4	134.68	0	115.92	4734100000	115	A0A024RBC7
28.7874	28.8244	28.6906	29.3493	29.2461	29.3854				10	10	10	34.8	34.8	34.8	38.388	0	215.76	8481400000	121	Q6IBR8
27.7809	27.4151	27.7094	28.5365	28.4919	28.5054				14	14	14	45.2	45.2	45.2	37.805	0	72.709	4825000000	80	B4DT77
32.0578	32.0633	32.0252	31.4213	31.4262	31.5246				12	12	4	73.8	73.8	26.7	22.168	0	323.31	40855000000	173	P20290
24.0748	24.0237	25.7013	24.978	25.8257	24.9708				5	3	3	36.3	26.5	26.5	23.658	0	31.911	657040000	24	A0A024R2K1
25.0701	28.3667	28.7688	28.7089	28.5566	29.5858				6	6	6	31.2	31.2	31.2	23.549	0	21.324	6542400000	58	Q6FGX3
29.3264	29.0921	29.2289	29.3202	29.285	29.2405				12	12	12	60.6	60.6	60.6	26.491	0	77.497	8507900000	102	Q53FT8
25.6497	25.02	26.2026	26.6068	26.7981	26.2675				3	3	3	14.8	14.8	14.8	30.975	0	56.005	1114400000	32	Q6I9U3
29.0123	28.9358	28.955	28.9862	29.2004	29.0247				5	5	5	22.7	22.7	22.7	16.762	0	34.325	6944400000	52	P20674
32.7731	32.8425	32.8518	32.5488	32.6147	32.596				43	41	39	67.1	65.5	63.1	66.408	0	323.31	80985000000	530	P20700
25.7536	25.6002	25.9065	25.0575	25.7053	25.8117				7	5	5	20.3	16.3	16.3	40.984	0	6.1499	260840000	15	A0A024R725
29.3332	29.1219	29.3016	28.8346	29.1476	29.2238				14	14	14	11.8	11.8	11.8	183.56	0	234.7	5747600000	80	A0A024R8E5
25.4464	25.7042	25.6606	25.6699	25.9525	25.6911				3	3	3	15.6	15.6	15.6	37.208	0	13.104	94294000	5	P20933
30.3763	30.5041	30.5315	30.0868	30.1591	30.2769				4	4	4	23.5	23.5	23.5	11.53	0	12.948	15429000000	43	A0A158RFU3
25.7684	25.719	25.8528	27.163	25.9595	25.9388				2	2	2	4.5	4.5	4.5	52.406	0	4.1826	293620000	16	Q96CA8
25.0901	25.04	25.7565	25.5953	26.3724	26.3597				1	1	1	4.2	4.2	4.2	43.941	0	8.5869	325930000	11	A0A024R9I0
30.2427	30.278	30.4371	30.5047	30.6177	30.5742				9	9	9	66.3	66.3	66.3	20.042	0	323.31	19618000000	163	B4DY28
35.0329	35.0308	35.05	35.1393	35.1404	35.1443				136	136	123	69.2	69.2	64.7	280.74	0	323.31	490680000000	2142	P21333
25.3838	25.334	25.8946	26.0815	25.6722	26.0515				4	4	4	9.1	9.1	9.1	98.398	0	12.006	752000000	23	V9HWB7
26.0178	25.9687	24.2597	26.5316	26.091	25.6579				6	6	6	18.1	18.1	18.1	63.307	0	9.1811	392890000	13	Q6NZX3
32.9608	32.9112	32.9602	32.9238	32.8976	32.9397				19	19	19	83.4	83.4	83.4	30.772	0	323.31	102580000000	317	A0A1L1UHR1
26.7098	25.5904	25.244	24.6063	25.4718	26.0776				5	5	5	21.5	21.5	21.5	34.875	0	23.97	691490000	29	A6NLG9
27.722	28.0101	27.5358	28.1832	27.7668	27.7988				9	9	9	37.5	37.5	37.5	31.629	0	43.564	3342900000	79	P21912
25.6399	27.8345	27.7403	28.0831	28.0027	27.8799				3	3	3	29.8	29.8	29.8	15.906	0	35.497	3160900000	36	B4DPP0
27.2844	27.8015	23.832	28.7234	28.4194	28.6607				6	6	6	45.8	45.8	45.8	30.037	0	72.198	4639700000	71	A0A140VJG8
30.6248	30.6074	30.6557	30.6625	30.7428	30.7074				27	27	27	49.3	49.3	49.3	77.328	0	323.31	23451000000	308	V9HWG3
25.0521	26.4493	26.2666	24.8076	24.6573	25.457				5	5	5	11.6	11.6	11.6	89.42	0	42.345	285890000	17	P22059
30.8435	30.9051	30.7529	30.7041	30.6825	30.8054				7	7	7	50.2	50.2	50.2	24.636	0	257.07	22478000000	101	A0A384MDK7
28.0054	28.3538	28.1701	28.2483	28.5724	28.3932				11	11	10	53.8	53.8	49.6	28.449	0	91.084	4949400000	76	Q96BS4
30.747	30.8585	30.8695	31.1395	31.0789	31.1958				40	40	40	55.6	55.6	55.6	107.72	0	323.31	30015000000	402	Q3B7A7
29.2801	29.2957	29.2141	29.6581	29.7438	29.6523				18	18	18	44.7	44.7	44.7	47.079	0	121.81	10650000000	187	P22234
28.6534	28.7761	28.4845	28.4739	28.4968	28.4233				7	7	7	12.8	12.8	12.8	59.021	0	56.166	4292600000	68	B2R761
32.6565	32.7357	32.7051	32.8957	32.83	32.8949				45	45	45	66.4	66.4	66.4	117.85	0	323.31	101490000000	603	A0A024R1A3
25.0285	25.002	24.8562	25.821	24.7388	24.6405				1	1	1	31.1	31.1	31.1	6.8596	0	72.152	34225000	2	A0A7H1D2R6
26.4821	26.4335	25.4525	25.7263	25.7399	25.0362				2	2	2	7.5	7.5	7.5	52.89	0.002999	2.4639	81982000	4	A0A0A0MTR6
35.7042	35.7109	35.6742	35.5149	35.4845	35.5186				26	26	25	72.5	72.5	72.5	37.429	0	323.31	599000000000	616	P22626
25.6404	25.5909	25.5594	25.0792	24.4518	24.7221				1	1	1	6.6	6.6	6.6	27.934	0	5.8557	0	1	A0A024R1U8
28.8469	28.9874	28.8592	29.2203	28.9205	29.0002				16	16	16	55.6	55.6	55.6	48.442	0	132.52	8505100000	158	P22695
28.3178	28.3334	28.2802	28.3174	28.1924	28.4811				12	12	12	41.9	41.9	41.9	33.969	0	60.689	3761900000	77	A0A384MTX4
25.5419	25.4922	25.5747	26.5153	26.9193	27.1268				2	2	2	6.7	6.7	6.7	63.286	0	36.168	1249100000	32	A0A087X296
28.5258	28.4835	28.4996	28.6639	28.5811	28.501				19	19	19	24.1	24.1	24.1	126.6	0	112.05	5065600000	133	P23229
33.2524	33.2898	33.2956	32.9618	32.9521	32.9481				32	32	31	49.2	49.2	48.1	76.149	0	323.31	108210000000	440	A0A384N5Z8
26.414	27.2879	27.434	27.6921	27.5486	27.7323				8	8	8	31.9	31.9	31.9	51.169	0	165.99	2280800000	56	P23258
31.9522	31.9966	32.0247	31.9739	32.0276	32.0753				14	14	14	69.1	69.1	69.1	20.21	0	93.642	56418000000	206	A0A7P0Z497
30.3902	30.3131	30.3778	30.1185	30.1562	29.9869				16	16	16	49.9	49.9	49.9	53.165	0	195.52	16966000000	175	A0A024R6K8
31.6939	31.7951	31.7979	31.9345	31.9923	31.9584				18	18	18	76.5	76.5	76.5	26.688	0	188.18	55325000000	257	P23396
28.4742	28.3196	28.8453	28.3123	28.5787	28.5101				4	4	4	76.8	76.8	76.8	13.813	0	147.46	4583400000	42	Q6QN92
27.122	27.1292	27.3399	26.9101	25.2536	27.4924				8	5	5	9.4	6.8	6.8	96.548	0	32.729	1809700000	40	Q53TD0
25.9367	26.3653	24.8767	26.4148	25.1014	25.7257				1	1	1	6.1	6.1	6.1	33.356	0	30.916	294950000	7	A0A0U4C5A9
30.0347	30.0329	29.9241	29.8125	29.8805	30.0449				18	18	18	43.3	43.3	43.3	47.716	0	115.89	14624000000	182	A0A384MTQ3
35.1142	35.1193	35.119	35.1776	35.1593	35.1622				22	22	16	89.2	89.2	62.7	18.502	0	323.31	457940000000	397	V9HWI5
32.0812	32.2237	32.1535	31.8596	31.8263	31.8406				31	31	31	50.3	50.3	50.3	66.127	0	323.31	50299000000	398	B4DEP6
28.5043	28.6475	28.6119	28.6639	28.6966	28.6088				16	16	16	63.7	63.7	63.7	23.819	0	39.914	5383000000	132	Q6FGU2
28.0711	28.0911	27.8643	28.501	28.4058	28.3235				15	15	15	29.7	29.7	29.7	86.451	0	46.285	4400000000	105	B4DNN4
33.4621	33.5177	33.4486	33.3312	33.3016	33.2886				11	11	8	60.9	60.9	52.4	24.763	0	253.01	134090000000	229	A0A024R3W7
26.8823	25.8875	25.1789	27.3763	27.1777	27.0636				6	6	6	33.8	33.8	33.8	22.275	0	152.24	1876500000	44	Q5QNZ2
28.9191	28.9109	28.7909	28.755	29.0157	29.062				7	7	7	57	57	57	18.042	0	80.909	6478600000	89	P24666
30.3717	30.2174	30.3004	30.4074	30.5562	30.3846				15	15	15	49.4	49.4	49.4	45.199	0	323.31	18904000000	170	A0A140VJX1
28.944	28.6615	28.9692	29.0388	28.7865	28.7445				25	25	25	19.6	19.6	19.6	240.85	0	293.83	4610100000	142	P24821
26.5635	26.515	25.8313	25.8088	24.9083	24.4344				2	2	2	1.6	1.6	1.6	217.24	0.0073718	2.0039	146460000	2	A0A6Q8PGB0
26.7846	27.0646	25.4425	26.0942	27.6525	27.8638				5	4	4	20.8	18.1	18.1	33.929	0	24.594	1841000000	26	A0A024RB77
30.2662	30.2466	30.2344	30.2902	30.3253	30.3047				29	29	29	45.5	45.5	45.5	90.98	0	323.31	17287000000	297	Q53HJ4
27.1125	26.2449	24.8376	24.8786	24.9886	25.2382				1	1	1	6.3	6.3	6.3	22.831	0.0017129	2.8516	1231000000	15	A0A024RBG7
28.6653	28.7492	28.8364	28.7222	28.6922	28.7673				10	10	10	54.2	54.2	54.2	33.178	0	116.78	5403500000	91	A0A140VJX3
32.6592	32.6851	32.5726	32.8151	32.8666	32.9992				8	8	8	70.5	70.5	70.5	14.515	0	323.31	94328000000	244	P25398
27.2918	27.3328	27.0351	27.0356	26.9942	27.1727				8	8	8	20.8	20.8	20.8	44.712	0	45.725	1635600000	46	P25490
28.8733	28.9915	29.1233	29.3283	29.0819	29.071				13	13	12	37.6	37.6	34.1	38.01	0	53.023	7736300000	115	Q6FI51
32.1925	32.2537	32.2748	32.2673	32.2828	32.3178				30	30	30	64.2	64.2	64.2	59.75	0	323.31	71942000000	353	V9HW26
30.2006	30.2596	30.392	30.5212	30.4794	30.5555				17	17	17	81.4	81.4	81.4	29.555	0	248.06	19737000000	175	P25786
28.7408	28.993	28.6912	29.1302	29.2643	29.0716				5	5	5	36.8	36.8	36.8	25.84	0	130.47	7026600000	66	Q53GF5
29.124	29.1511	29.016	29.1601	29.1499	28.9879				12	12	12	43.5	43.5	43.5	28.415	0	95.507	7967500000	93	Q6IB71
28.9756	28.9826	28.9396	29.1855	29.2404	29.2719				11	11	11	55.6	55.6	55.6	29.483	0	284.67	7930200000	92	P25789
30.522	31.1248	31.1497	30.8728	30.6568	30.5665				5	5	5	71.6	71.6	71.6	10.4	0	254.12	22036000000	50	P25815
26.9724	26.6415	26.3091	26.6281	26.7252	26.7594				9	9	9	11.2	11.2	11.2	115.17	0	16.576	1145700000	40	B4E0H8
31.7801	31.7944	31.7521	31.971	32.0152	32.0008				39	39	28	64.6	64.6	48	67.819	0	323.31	55318000000	396	V9HWC0
26.2937	26.4626	26.3644	25.0701	25.6068	25.0856				6	6	6	17.6	17.6	17.6	53.216	0	16.908	711270000	21	B2R858
26.6899	24.5062	25.443	26.2479	27.1142	24.8921				3	1	1	5.6	1.9	1.9	105.31	0.0033167	2.4041	85774000	2	P26232
26.5112	24.4048	25.3416	25.7474	25.5315	24.9726				1	1	1	40	40	40	4.4842	0.0073647	1.9974	27136000	1	K7EIZ6
30.2424	30.194	30.3495	30.6717	30.662	30.3886				12	12	12	38.3	38.3	38.3	53.5	0	178.87	19113000000	152	P26368
32.4132	32.4383	32.4758	32.3799	32.2692	32.2458				15	15	15	51.7	51.7	51.7	24.265	0	109.77	64647000000	182	Q6NZ55
33.249	33.1752	33.2531	32.9075	33.0663	33.0686				6	6	6	42.6	42.6	42.6	11.728	0	38.472	116670000000	107	P26447
30.3885	30.5046	30.3965	30.194	30.4038	30.4075				13	10	10	45.2	35.1	35.1	23.904	0	56.61	16528000000	125	Q5U071
31.6734	31.6404	31.638	31.7804	31.7301	31.7226				19	19	15	54.8	54.8	49	57.221	0	323.31	49086000000	294	P26599
31.807	31.7836	31.7982	31.9895	31.9609	31.9874				38	38	35	63.9	63.9	60.4	83.444	0	323.31	56173000000	416	Q53GX7
30.7708	30.6901	30.8768	31.0936	31.1711	31.1736				46	46	46	44.1	44.1	44.1	140.42	0	311.52	31540000000	454	A0A1U9X9C8
32.8848	32.8889	32.995	33.0581	33.0371	33.0342				27	27	27	62	62	62	50.118	0	323.31	118470000000	485	Q53YD7
28.6309	28.8575	28.8848	29.0126	28.9444	29.0405				6	6	6	57.7	57.7	57.7	15.649	0	48.139	6312400000	63	Q53XJ5
28.5895	28.869	29.002	28.6707	28.7639	28.9422				9	9	9	55.7	55.7	55.7	25.964	0	248.49	6497900000	75	B4E2V5
24.5569	28.1959	28.4677	28.4182	28.4983	28.0586				7	7	7	47.1	47.1	47.1	25.252	0	95.928	3486500000	65	A0A384N647
30.9345	30.737	30.8216	30.9305	31.0198	30.9108				18	13	13	58.4	44.5	44.5	27.764	0	323.31	26651000000	151	P27348
24.4556	25.0004	26.239	26.9234	26.4768	25.5923				4	2	2	20.3	13.3	13.3	35.737	0	6.5608	0	2	E9PJF0
25.0505	25.2828	25.7479	26.1608	24.533	27.1034				1	1	1	32.1	32.1	32.1	11.602	0	6.9395	109670000	22	H3BNI4
28.6474	28.3976	28.9803	29.4259	29.2626	29.433				8	8	2	46	46	16.5	22.975	0	130.9	8547800000	84	X1WI28
27.9938	27.946	28.1916	28.2769	28.1098	28.2877				13	13	13	29.1	29.1	29.1	68.137	0	78.9	3984200000	95	P27694
28.7341	29.1648	29.1526	29.7961	29.8062	29.5236				13	13	13	53.8	53.8	53.8	35.554	0	201.37	10360000000	147	Q5TZP7
29.9675	30.103	30.0229	30.1361	29.8882	30.0065				43	42	42	29.2	28.9	28.9	236.02	0	276.03	15225000000	325	F8VPD4
34.8908	34.8702	34.8062	34.667	34.6871	34.7255				26	26	26	67.7	67.7	67.7	46.918	0	323.31	357450000000	581	Q53G71
31.4017	31.5165	31.5488	31.7075	31.7279	31.7146				26	26	26	44.6	44.6	44.6	67.311	0	276.94	48809000000	336	A0A7P0TB65
25.3327	25.7084	26.3928	25.1226	24.7363	25.5168				4	4	4	19	19	19	27.85	0	5.186	160480000	4	Q5JNW7
25.7577	25.7512	26.9577	26.5858	25.7593	26.4644				2	2	2	19.1	19.1	19.1	13.919	0.0026909	2.6163	165170000	7	A2ACR0
31.8346	31.878	31.9703	31.833	31.8522	31.8775				14	14	14	68.9	68.9	68.9	26.411	0	323.31	47936000000	210	A0A109NGN6
28.4292	28.4625	28.4407	28.3437	28.6224	28.3922				7	7	7	39.4	39.4	39.4	29.204	0	83.52	4630700000	58	A0A140VK46
30.7291	30.6833	30.6978	30.4947	30.4025	30.5654				8	8	8	56.9	56.9	56.9	25.357	0	241.8	20022000000	106	Q6IAT9
28.8548	28.9853	29.0025	28.703	28.8742	28.8678				10	10	10	44.9	44.9	44.9	28.48	0	50.443	6807300000	122	P28074
25.8005	26.0572	26.1152	25.6561	25.6637	24.5159				3	3	3	5.4	5.4	5.4	119.21	0	7.4859	31915000	3	B4E2E5
27.6363	24.9079	27.2584	28.2363	28.4078	28.0989				18	18	18	36.5	36.5	36.5	79.467	0	82.512	3799900000	108	E5KRK5
26.1063	25.0509	26.5229	25.2178	27.0715	26.9198				8	8	6	30	30	23.9	41.33	0	36.435	1087000000	34	Q499G7
29.3682	29.3543	29.1609	29.9323	29.939	29.9604				11	11	11	29.4	29.4	29.4	56.852	0	195.65	10329000000	133	B4DJI2
28.2795	28.2611	28.3301	28.4684	28.5801	28.6548				19	19	19	50.1	50.1	50.1	56.049	0	78.473	4895400000	140	V9HW38
24.9581	25.6861	26.339	25.5979	25.0105	24.7197				3	3	3	18.6	18.6	18.6	33.043	0	12.262	165380000	6	P29084
25.101	25.7572	24.3281	25.0165	26.3588	25.3054				2	2	2	3.4	3.4	3.4	117.96	0.0003574	3.5082	44565000	1	B7Z920
25.7355	25.5055	24.2238	25.7238	25.7471	25.7452				3	3	3	25	25	25	19.925	0	10.692	322740000	8	E5RIP7
25.8065	26.1917	25.7759	25.6709	26.0352	25.6493				3	3	3	12.9	12.9	12.9	56.177	0	13.892	54153000	5	B4DL02
30.428	30.5911	30.6139	30.6249	30.7654	30.7072				11	11	11	72.5	72.5	72.5	15.693	0	213.51	21841000000	131	P29373
32.5692	32.594	32.5698	32.6155	32.7085	32.6495				33	33	33	70.6	70.6	70.6	67.877	0	323.31	91395000000	402	V9HWD9
25.5551	25.3223	24.836	25.6169	24.808	24.9945				1	1	1	4.6	4.6	4.6	42.286	0.0048749	2.1523	0	1	Q9BYF7
26.2405	24.898	25.1263	26.215	25.0013	26.3461				2	2	2	16.5	16.5	16.5	13.713	0.0026981	2.667	44497000	3	E7EPF2
29.5158	29.3515	29.4302	29.4046	29.4895	29.5287				21	21	21	30.3	30.3	30.3	97.55	0	239.15	9849000000	187	P29590
29.9344	29.8718	29.7	29.966	29.9066	29.8392				10	10	10	50	50	50	31.554	0	229	12296000000	138	P29966
25.372	26.1456	25.5637	26.4192	26.1904	25.7329				1	1	1	20.8	20.8	20.8	8.0493	0.0027009	2.6771	93126000	3	A0A087WVZ3
31.8044	31.7972	31.8141	31.4867	31.5469	31.5125				13	13	13	56.7	56.7	56.7	28.993	0	192.23	38478000000	202	V9HW71
32.4097	32.3938	32.4131	32.4759	32.5282	32.5022				19	19	19	83	83	83	25.035	0	305.92	81882000000	249	V9HWC7
31.7517	31.7731	31.7797	31.7639	31.854	31.8023				12	12	12	78.2	78.2	78.2	22.119	0	323.31	45689000000	251	V9HWI1
32.6476	32.556	32.5877	32.5398	32.6426	32.5499				10	10	10	86.4	86.4	86.4	17.031	0	130.74	74150000000	162	V9HW35
29.6317	29.7166	30.219	29.7891	29.7976	29.8629				7	7	6	82.2	82.2	72	12.712	0	114.88	11209000000	102	Q53Y51
30.0953	30.2185	30.1667	30.4497	30.3146	30.4075				9	9	9	54.7	54.7	54.7	27.692	0	226.2	18322000000	166	A0A384MTR2
31.3666	31.4609	31.5385	31.1018	31.0018	31.1527				5	5	5	58.3	58.3	58.3	17.49	0	149.43	30103000000	65	P30049
31.1864	31.1646	31.0548	31.6571	31.7354	31.6207				8	8	8	63	63	63	17.818	0	323.31	40404000000	110	P30050
30.327	30.4163	30.4365	30.0435	30.0152	29.9873				8	8	8	52	52	52	22.222	0	209.36	13490000000	118	P30085
32.7462	32.6493	32.7143	32.6694	32.6595	32.7143				13	13	13	80.7	80.7	80.7	21.057	0	323.31	80892000000	216	D9IAI1
34.9704	34.9911	34.9719	34.6385	34.6874	34.6615				40	40	33	71.5	71.5	57.2	56.782	0	323.31	346690000000	732	V9HVY3
30.252	30.1042	30.2642	30.0607	30.2824	30.1765				22	22	22	51.6	51.6	51.6	64.181	0	323.31	16729000000	228	B4DDF7
30.2922	30.4142	30.2661	30.2207	30.2925	30.2535				12	10	8	66.7	60.4	54.1	22.039	0	323.31	17342000000	177	B2R6X6
24.9483	25.4829	25.6077	24.6021	25.6851	26.0217				1	1	1	8.9	8.9	8.9	10.989	0.0020401	2.7427	1185600000	11	F8WF27
26.1945	26.9679	25.9223	27.2339	26.9825	27.2259				6	6	6	18.8	18.8	18.8	56.603	0	52.037	1609300000	43	Q96HI4
25.5325	25.3352	24.7409	25.044	26.8723	24.7915				3	3	3	15.2	15.2	15.2	36.014	0	21.348	621470000	16	Q6IBP2
29.3049	29.5851	29.2706	30.1819	29.7252	30.085				14	14	14	41.2	41.2	41.2	50.097	0	122.64	12905000000	143	A0A024R5Q7
30.4027	30.4093	30.2784	30.2123	30.1526	30.1603				20	20	20	44	44	44	41.48	0	193.94	15337000000	188	B2R6S9
26.5108	26.7703	26.6623	27.0699	27.0439	24.9853				5	5	5	21	21	21	43.115	0	15.6	1669900000	40	A0A096LNY5
29.9573	29.8198	29.9221	29.5622	29.5259	29.6856				43	43	38	37.3	37.3	34.6	160.99	0	288.11	9743700000	262	A0A024RBR1
29.4812	29.5688	29.4258	29.2585	29.3385	29.1926				10	10	10	70.3	70.3	70.3	17.605	0	108	8379700000	123	C9J0K6
29.7346	29.4853	29.2156	29.7834	29.6787	29.7335				16	16	16	54.4	54.4	54.4	42.741	0	256.51	11166000000	182	V9HWH1
25.3849	26.1997	24.8879	25.2756	26.1025	26.1773				6	5	5	16.6	15.1	15.1	57.206	0	38.727	715270000	23	P30837
26.2993	26.2505	25.5408	25.8318	25.0543	25.6708				4	4	4	5.4	5.4	5.4	133.06	0	51.44	320090000	12	C9J2Y9
30.8062	30.8591	30.8604	31.1324	31.2487	31.2047				27	27	27	59.9	59.9	59.9	72.691	0	323.31	33321000000	363	A0A024QZ30
25.7685	25.7191	25.6139	27.9575	28.2607	26.8609				14	5	5	40.9	19.5	19.5	50.582	0	85.85	2561600000	41	A0A0S2Z3X8
30.3698	30.2708	30.6671	30.5991	30.5561	30.6202				15	15	15	48.1	48.1	48.1	43.66	0	194.27	21445000000	213	A0A140VJP5
30.019	30.0166	30.0852	29.9997	30.1905	30.259				47	47	46	46.1	46.1	45.6	164.9	0	323.31	15121000000	353	Q5R210
27.4272	25.2709	25.3552	25.5477	26.5315	26.0892				7	7	7	27.3	27.3	27.3	42.906	0	22.632	978170000	30	A0A286YFD6
30.3897	30.5046	30.4614	30.5335	30.4829	30.5305				15	14	14	52.6	51.1	51.1	44.868	0	199.56	19019000000	174	P31689
30.3094	30.1007	30.2685	30.6419	30.436	30.4065				18	18	18	56	56	56	52.645	0	323.31	20126000000	248	P31930
25.3207	25.5373	26.0605	26.8824	25.7597	26.7972				6	6	6	27.1	27.1	27.1	35.329	0	22.129	1395300000	35	A0A024RA75
30.9203	30.9412	30.9526	31.2435	31.2675	31.2781				30	30	30	67.9	67.9	67.9	64.615	0	323.31	32325000000	390	V9HWH7
31.9924	32.0613	32.1146	31.8617	31.7525	31.894				18	16	16	73.1	70.8	70.8	36.926	0	323.31	48228000000	234	A0A024QZK8
33.9598	33.9108	33.8586	33.8381	33.8919	33.8521				23	23	12	57.9	57.9	34.1	49.229	0	323.31	191860000000	439	A0A384MEJ3
32.0422	32.0276	32.081	32.027	32.0202	32.0041				14	9	8	59.8	49.6	45.9	28.082	0	323.31	54511000000	105	V9HWD6
32.9276	32.9241	32.8895	32.8176	32.7669	32.8565				18	15	15	82.3	72.2	72.2	27.774	0	323.31	96789000000	226	P31947
33.8899	33.8975	33.9015	33.6204	33.6195	33.5989				46	46	46	65.4	65.4	65.4	62.639	0	323.31	166480000000	529	V9HW72
33.5848	33.5002	33.564	33.3394	33.3485	33.4834				8	8	8	82.9	82.9	82.9	11.74	0	92.934	141670000000	92	V9HWH9
30.6009	30.7045	30.6697	30.6701	30.6517	30.7329				31	31	31	33.1	33.1	33.1	139.77	0	323.31	20781000000	309	Q7Z3Z9
32.4877	32.5367	32.5143	32.5674	32.5326	32.5667				13	12	12	70.7	65.2	65.2	21.892	0	323.31	78979000000	197	V9HW12
29.942	29.7836	30.0458	30.3766	30.4736	30.4019				7	7	5	61.6	61.6	46.6	16.185	0	323.31	15992000000	89	P32320
28.1325	28.255	27.9718	28.2366	28.3709	28.4373				10	10	10	47	47	47	33.39	0	100.68	4391700000	85	E7D7X9
29.9017	29.8236	29.8594	30.2061	30.0926	30.2379				10	10	10	51.6	51.6	51.6	21.863	0	92.336	16118000000	149	Q53Z07
28.0799	27.84	27.85	28.0778	28.2338	28.2301				5	5	5	30.6	30.6	30.6	21.118	0	13.97	4033000000	51	A0A0U5JA32
29.2339	29.1641	29.5783	29.1846	29.3943	29.4378				33	33	33	46.9	46.9	46.9	109.68	0	263.47	8942700000	234	V9HW29
29.3104	29.3563	29.5327	29.4679	29.3695	29.2849				11	11	6	33.5	33.5	21.7	58.617	0	210.29	8646700000	136	B4DUD5
32.6594	32.61	32.686	32.5132	32.47	32.5403				12	12	12	54	54	54	26.563	0	190.86	75707000000	183	P33316
28.0683	28.0696	27.9434	27.8124	27.7832	27.8456				4	3	3	40.5	31.6	31.6	9.8602	0	6.8276	2876200000	52	P33552
25.5869	24.9054	25.1668	25.4129	25.5929	25.0384				1	1	1	10.9	10.9	10.9	11.713	0.0017331	2.9994	830720000	17	P33764
29.5365	29.4803	29.3975	29.6588	29.7472	29.6994				25	25	25	37.8	37.8	37.8	96.603	0	153.31	11159000000	222	B3KMX0
27.5254	27.5617	27.7244	27.974	27.9464	28.0081				15	15	15	26	26	26	82.236	0	37.028	3291700000	90	Q53FG5
29.7369	29.7915	29.8338	29.9631	29.9394	30.0157				29	29	29	52	52	52	81.307	0	184.88	13458000000	236	A0A0S2Z4A5
24.9556	24.8047	24.7308	25.7219	25.1504	26.5192				2	1	1	14	7.9	7.9	25.459	0	9.5799	91286000	3	B4DZB5
31.639	31.7042	31.651	31.8743	31.858	31.8487				24	24	23	63.1	63.1	60.2	53.454	0	323.31	50141000000	337	A0A024RB99
30.8759	30.7618	30.9194	30.7406	30.9131	30.7851				19	3	3	35.4	5.3	5.3	70.374	0	9.434	22482000000	38	A0A1U9X7W7
31.8012	31.7971	31.7611	31.8663	31.8808	31.9446				48	48	44	71.9	71.9	66.7	94.33	0	323.31	53507000000	482	P34932
24.855	25.9692	26.0131	26.5066	25.5342	26.0136				8	8	8	31.4	31.4	31.4	46.655	0	34.574	1229800000	34	P34949
26.0183	26.5061	25.332	25.4967	24.9472	25.5784				2	2	2	18.6	18.6	18.6	18.085	0.0017301	2.9785	161720000	3	C9J4Y6
26.5546	26.8419	25.1801	27.0014	27.1969	27.3988				9	9	7	14.6	14.6	10.7	98.383	0	110.48	1679100000	49	B4E2G8
31.1473	31.0532	31.023	31.3405	31.3838	31.348				15	15	15	71.7	71.7	71.7	29.804	0	311.31	38057000000	213	A8K401
31.5304	31.7107	31.6608	31.7123	31.7069	31.7338				20	20	19	60.4	60.4	58.2	42.621	0	323.31	45506000000	291	A0A024QZX3
27.365	27.3289	26.121	27.2685	27.4971	27.5797				20	7	7	35	17.2	17.2	68.563	0	17.291	2299800000	50	B0YJ88
28.5175	28.7314	28.6446	28.7778	28.3599	28.535				5	5	5	61.2	61.2	61.2	13.569	0	57.124	4967700000	54	A4D105
25.0756	25.0255	25.5748	26.8195	25.6613	26.689				7	7	7	24.5	24.5	24.5	39.681	0	98.748	860030000	29	P35249
24.7093	24.6588	25.114	24.9928	25.6079	25.1347				2	2	2	7.2	7.2	7.2	35.243	0.00071352	3.4682	225420000	13	Q75MT5
30.9244	30.9593	31.0544	30.6251	30.6788	30.6242				5	5	5	55.5	55.5	55.5	14.818	0	181.48	21559000000	59	Q7Z4W8
28.9615	29.1741	29.1991	29.0996	29.0431	29.1111				13	13	13	33.5	33.5	33.5	58.226	0	121.25	6449200000	100	Q6IBK5
27.5295	27.5312	27.4383	27.6859	27.62	27.6285				6	6	6	32.2	32.2	32.2	28.048	0	84.501	2869500000	54	P35270
27.3742	27.1842	27.6221	27.852	27.7523	28.0089				7	7	7	20.5	20.5	20.5	60.586	0	31.858	2675100000	63	P35520
25.4302	25.3805	25.3879	26.0794	25.5533	25.5195				5	5	5	5.4	5.4	5.4	143.72	0	8.7745	660300000	9	G1UI17
33.5023	33.5602	33.5051	33.4034	33.4101	33.4065				110	110	89	56.4	56.4	46.5	226.53	0	323.31	157950000000	1304	A0A024R1N1
29.096	29.1862	29.2289	29.3343	29.4965	29.3588				48	33	31	29.5	21.7	21.4	229	0	310.27	8395600000	202	P35580
29.1066	29.5601	29.1072	29.3846	29.44	29.4025				28	28	28	42	42	42	101.53	0	127.12	9564600000	222	H0Y938
31.015	31.0755	31.1083	31.3679	31.4638	31.3806				10	10	5	50.8	50.8	25.2	28.432	0	218.02	35971000000	169	B4DY23
31.9826	31.8706	31.9782	31.5977	31.4898	31.4758				10	8	8	25.1	23.4	23.4	53.41	0	238.21	40031000000	149	A8K4H1
26.3721	26.1467	26.7303	25.5698	26.1572	24.9311				8	8	8	8.3	8.3	8.3	152.47	0	32.202	820340000	31	Q7Z3C4
30.9978	31.0385	30.9568	30.7282	30.6757	30.7388				14	14	14	37.3	37.3	37.3	42.674	0	118.02	22663000000	215	P35659
27.6841	27.7861	24.7383	27.7686	27.5758	27.5881				4	4	4	38.7	38.7	38.7	11.776	0	150.48	2583500000	47	A0A024RAM2
29.0535	29.0514	29.0246	29.1876	29.0285	29.1851				23	23	23	63	63	63	48.263	0	156.68	8004000000	129	C9JX88
25.6081	26.8442	26.4139	26.2393	26.3633	26.5205				3	3	3	24.7	24.7	24.7	20.455	0	33.961	950330000	28	P36405
26.9733	25.5586	24.6348	26.7223	24.5289	25.6469				1	1	1	1.7	1.7	1.7	64.034	0.0033025	2.3734	382770000	11	A8K9U9
26.589	27.1159	25.8318	27.4501	27.4237	27.3364				12	12	7	38.5	38.5	25	44.424	0	82.572	1923200000	48	P36507
27.2473	27.2472	27.4223	27.7751	27.6969	27.496				6	6	6	24.4	24.4	24.4	27.512	0	11.712	2836900000	59	B4DL14
25.7535	26.9252	26.3836	26.5642	24.975	25.5934				3	3	3	13.3	13.3	13.3	26.145	0	4.4048	123930000	8	Q53Y06
25.5895	26.5405	24.9475	25.8794	25.2088	25.5387				1	1	1	18.6	18.6	18.6	8.1112	0.00070847	3.3572	61117000	2	H0YA22
30.1332	30.0028	29.9117	30.677	30.7087	30.6123				18	18	18	43.6	43.6	43.6	47.697	0	195.63	20850000000	179	P36578
25.7542	25.54	24.8618	25.5606	25.7703	26.144				3	3	3	25.6	25.6	25.6	17.951	0	4.0643	179750000	3	A0A024R819
29.9337	29.8613	29.9063	30.2037	30.3139	30.2925				26	26	26	60	60	60	61.448	0	124.79	16207000000	258	P36871
29.5567	29.5824	29.511	30.1552	30.0831	29.974				13	13	3	61.9	61.9	19.4	33.773	0	235.79	13960000000	163	Q9UPN1
26.351	25.7048	24.4849	25.4399	25.4835	26.3506				6	6	6	15.4	15.4	15.4	68.255	0	53.624	561780000	20	B4DYK6
28.2778	28.192	28.3227	28.3666	28.2304	28.484				17	17	17	55.2	55.2	55.2	42.1	0	95.445	4847100000	120	A0A024R2B6
27.0163	26.9464	27.2251	27.0702	27.0311	27.4765				7	7	7	78.4	78.4	78.4	14.523	0	66.091	1705300000	45	P36954
27.1743	27.087	26.6861	27.4758	27.1804	27.2652				6	6	6	15.9	15.9	15.9	48.819	0	16.061	1941400000	51	Q6IBS5
24.628	26.3022	25.2267	25.1793	25.3474	24.5117				3	3	3	20.6	20.6	20.6	17.629	0	4.9659	91963000	13	K7ERP4
30.0661	30.3208	30.1107	29.9801	30.1115	30.1341				6	6	6	61.8	61.8	61.8	14.57	0	136.19	14021000000	98	P37108
29.5292	29.4238	29.2837	29.3402	29.2437	29.2016				12	12	12	24.3	24.3	24.3	53.254	0	172.58	7811300000	149	A0A024QZF1
26.0508	26.742	25.4098	25.5801	26.32	26.1874				6	6	6	36.8	36.8	36.8	22.313	0	17.617	835110000	29	Q6FGY1
34.6221	34.7126	34.6542	34.3887	34.4555	34.412				17	17	17	79.9	79.9	79.9	22.391	0	323.31	289550000000	351	A0A384MTL2
30.5062	30.4836	30.584	30.6352	30.6116	30.7215				17	17	17	45.4	45.4	45.4	37.54	0	35.25	21448000000	207	A0A140VK56
25.2326	26.6573	26.8145	25.4194	25.6593	24.9589				3	3	3	48	48	48	10.19	0	21.587	497150000	11	Q4W5L2
29.3485	29.3932	29.439	29.3336	29.5481	29.4887				14	14	14	57.6	57.6	57.6	27.843	0	96.713	9747600000	148	P38117
32.5796	32.6288	32.5828	32.2684	32.2314	32.2384				19	19	5	45.3	45.3	11.5	42.331	0	209.2	65357000000	249	P38159
24.8987	24.5775	26.4191	24.9103	25.432	25.1933				1	1	1	2.8	2.8	2.8	62.608	0	9.7184	46780000	2	P38432
27.7706	27.567	27.8103	28.0827	28.0318	27.8015				11	11	11	23.2	23.2	23.2	68.303	0	91.158	3420900000	85	P38606
35.1435	35.159	35.1371	34.873	34.8623	34.8732				48	48	47	77.6	77.6	77.6	72.4	0	323.31	396560000000	889	B7Z4V2
29.7221	29.6547	29.6823	29.6689	29.7003	29.7394				23	20	20	59.1	53	53	46.871	0	124.26	12381000000	201	A0A024R8W0
32.3212	32.3067	32.2802	32.0977	32.0386	32.0473				15	15	15	69.7	69.7	69.7	16.06	0	58.874	58020000000	163	B0ZBD0
29.5698	29.5185	29.608	30.3888	30.3194	30.416				15	15	15	35.7	35.7	35.7	46.108	0	92.513	17099000000	171	P39023
29.117	29.0713	29.0722	29.3727	29.2959	29.4163				14	14	14	48.7	48.7	48.7	48.799	0	298.64	9611000000	139	A0A0C4DGS1
32.1167	32.0709	32.3221	31.9275	32.0197	32.0147				14	14	7	54.2	54.2	36.5	28.585	0	323.31	53131000000	193	A0A384P5U2
27.5229	27.6846	27.7579	28.3565	28.3995	28.2144				12	12	11	39.2	39.2	37.4	42.592	0	55.88	4122000000	100	Q6FHX6
31.3528	31.3107	31.6528	31.2055	31.3762	31.3492				14	14	14	56.3	56.3	56.3	38.498	0	323.31	33388000000	207	V9HW69
29.7449	29.7947	29.8906	29.7673	29.7757	29.8261				18	18	18	41.4	41.4	41.4	61.89	0	296.09	10959000000	167	P40222
31.4316	31.5087	31.4919	31.5569	31.5154	31.5159				27	27	27	62.1	62.1	62.1	57.965	0	323.31	41199000000	308	B2R9K8
27.7074	27.4176	27.845	28.163	27.8019	27.6597				8	8	8	31.1	31.1	31.1	29.574	0	106.31	3351100000	73	Q6FH49
26.0366	25.1827	24.748	25.6235	26.7674	25.7561				2	2	2	16	16	16	15.219	0.00070947	3.4094	26558000	3	B4E1V7
28.0353	27.9836	28.1344	28.8504	28.902	28.7496				10	10	10	41.4	41.4	41.4	23.662	0	17.226	5801600000	92	Q5QTS3
25.5901	24.8484	25.3906	26.9263	24.8138	25.4687				3	3	3	18.2	18.2	18.2	20.417	0.0017077	2.7855	31335000	3	P40616
27.5621	27.563	27.499	27.8316	27.6883	25.3322				11	11	11	22.9	22.9	22.9	83.038	0	94.287	2234100000	69	A0A7I2V395
26.6611	26.6341	26.8924	25.5765	26.9465	26.9554				7	7	7	38.8	38.8	38.8	32.806	0	110.74	1183000000	47	A0A0S2Z497
29.9088	29.9671	30.0627	30.2663	30.1979	30.1789				11	11	11	40.1	40.1	40.1	36.426	0	129.29	15516000000	141	V9HWF2
32.2286	32.2565	32.2662	32.3629	32.3157	32.2889				19	19	19	72.5	72.5	72.5	33.228	0	323.31	71477000000	297	Q75MT9
24.918	25.9875	25.556	24.7246	24.9232	25.6449				2	2	2	5.6	5.6	5.6	38.397	0.00035907	3.7	467920000	14	Q6LES9
27.0703	25.5406	25.5601	26.263	26.0202	25.8207				3	3	3	15.1	15.1	15.1	34.832	0	32.147	443100000	18	B4DKE6
27.4732	28.5143	28.2898	28.5591	28.4719	28.6363				19	19	19	36.6	36.6	36.6	82.999	0	151.46	5020900000	126	E9KL44
30.0523	30.1758	30.1219	30.5846	30.7093	30.6107				16	16	16	43.4	43.4	43.4	51.109	0	206.39	21217000000	215	P41091
25.1659	24.8677	24.0371	25.4296	25.5058	25.417				2	2	2	23.9	23.9	23.9	16.132	0	8.5934	16225000	2	P41134
27.0089	26.8525	26.1741	25.9971	26.1817	26.7557				2	2	2	17.4	17.4	17.4	19.738	0	16.965	471980000	12	P41208
28.1008	28.1702	28.1876	27.7031	27.6356	27.8426				10	10	10	50.2	50.2	50.2	26.458	0	41.324	3113800000	99	P41227
27.6021	27.8909	27.8753	27.3371	27.8517	24.9071				6	6	6	37.6	37.6	37.6	23.015	0	36.367	2512500000	28	P41236
30.2749	30.0709	30.1303	30.1879	30.2017	30.2202				24	24	24	44.6	44.6	44.6	76.221	0	261.46	16695000000	222	A0A6Q8PGI6
29.5952	29.5206	29.5771	29.5801	29.7874	29.712				34	34	34	35.3	35.3	35.3	144.5	0	296.75	11262000000	279	P41252
31.3101	31.2609	31.2493	31.0283	30.9978	31.1102				7	7	3	75.2	75.2	40.7	12.732	0	314.48	27489000000	107	Q6IAV3
27.6118	27.7959	27.823	28.3307	28.1859	28.3377				9	9	9	41.4	41.4	41.4	32.816	0	47.855	4124300000	58	A0A384NKJ3
29.931	29.9519	30.0779	29.8091	29.9372	30.0969				26	26	18	56.5	56.5	37.5	75.491	0	323.31	12906000000	232	P42166
25.3827	27.0223	24.4013	25.2051	26.6693	26.0067				12	4	4	48	18.9	18.9	50.67	0	44.993	488770000	14	A0A024RBE7
27.6779	27.5551	27.4085	27.4717	27.1726	27.5648				12	12	12	21.4	21.4	21.4	87.03	0	85.556	2556700000	88	A0A669KB68
25.4044	25.1159	25.0234	25.8348	26.5096	25.491				4	4	4	5.6	5.6	5.6	117.9	0	4.6275	313950000	16	A8K6I4
25.1807	25.333	24.6798	25.923	25.8183	26.1686				3	3	3	18.9	18.9	18.9	36.867	0	29.105	443480000	12	A0A0A0MSS8
24.9553	25.1307	25.8507	25.7978	25.3746	26.5452				5	5	5	12.2	12.2	12.2	98.655	0	33.65	343860000	11	P42566
29.0179	28.9905	29.2441	29.23	29.3798	29.3174				4	4	2	39.3	39.3	14.3	9.461	0	13.077	9232400000	50	P42677
31.7167	31.6783	31.7423	31.886	31.9008	31.8893				69	69	68	59.8	59.8	59.3	155.09	0	323.31	52155000000	777	A0A804HIG4
28.5308	28.5576	28.6705	29.1273	28.8698	29.0406				16	16	16	64	64	64	41.601	0	184.58	6136700000	119	A0A0B4J2A4
28.7461	28.4795	28.7048	28.7163	28.8772	28.8282				6	5	5	33.3	33.3	33.3	14.551	0	13.984	5451000000	50	P42766
30.7853	30.8345	30.7011	30.5035	30.6177	30.5577				6	6	6	66.7	66.7	66.7	14.968	0	323.01	19345000000	99	J3QRG6
26.8405	24.9051	25.3912	25.2352	25.1115	26.6573				1	1	1	13.1	13.1	13.1	16.306	0	6.4854	0	1	E9PQB5
27.1163	26.99	26.32	26.5752	25.5161	26.6822				6	6	6	16.1	16.1	16.1	83.573	0	50.284	954100000	24	B4DKB2
26.1219	26.7923	24.6996	25.8053	25.3539	26.4973				1	1	1	2.8	2.8	2.8	46.954	0.0017355	3.0374	374960000	8	B4DHC6
25.2854	26.073	26.9143	25.9389	24.8399	25.8043				1	1	1	3.1	3.1	3.1	32.742	0.0020415	2.751	725180000	15	D3YRI8
26.7517	27.3659	27.0552	27.0201	26.9465	26.9969				10	10	10	31.2	31.2	31.2	46.637	0	36.349	1834200000	66	P43034
25.6846	28.1305	27.9507	28.2857	28.0308	27.9527				9	9	9	25.6	25.6	25.6	59.019	0	148.73	3620000000	77	B3KXZ9
32.1121	32.158	32.0713	32.1753	32.1153	32.1778				32	32	32	47.7	47.7	47.7	94.622	0	323.31	62003000000	424	A0A0R4J2E8
27.6692	27.8372	27.636	28.0103	27.9498	27.8822				18	18	18	24.3	24.3	24.3	104.74	0	119.48	3252800000	110	P43246
25.0697	25.2356	24.9547	26.1885	25.56	25.3596				1	1	1	2.4	2.4	2.4	61.132	0.0095299	1.9351	0	1	P43251
25.3807	25.6352	25.1779	25.472	27.049	27.3324				13	13	13	29.7	29.7	29.7	77.252	0	56.614	1484400000	56	Q53T76
28.4779	28.3316	28.524	28.6796	28.2874	28.445				6	6	6	38.5	38.5	38.5	32.235	0	49.833	5314200000	48	P43307
32.0412	32.1982	32.1719	31.8796	31.8878	31.8888				9	9	9	65.2	65.2	65.2	23.31	0	323.31	50416000000	128	A0A140VK94
29.3506	29.2706	29.2396	29.4088	29.35	29.2652				20	20	20	51.4	51.4	51.4	55.236	0	268.7	9334100000	176	A0A7P0T9I9
30.9945	30.8891	31.0051	30.855	30.9176	30.9036				22	22	22	61	61	61	47.366	0	323.31	25435000000	260	A8K2M0
25.3024	25.0196	24.97	25.6296	26.8752	25.0958				5	5	5	31.6	31.6	31.6	31.024	0	33.252	645220000	23	B4DHY8
25.6477	25.3309	24.738	24.7462	25.5126	25.5014				2	2	2	9.9	9.9	9.9	22.717	0.00071149	3.4437	658050000	21	A8K2Q6
32.2447	32.3344	32.4529	32.5948	32.6451	32.6196				16	16	16	70.4	70.4	70.4	31.566	0	323.31	79763000000	236	A0A024QZT0
30.3739	30.3611	30.3579	30.3225	30.359	30.2897				12	12	11	57.6	57.6	51.3	22.225	0	104.73	15895000000	178	V9HWG0
29.3853	29.3931	29.3151	29.3953	29.5551	29.5036				21	21	21	38.5	38.5	38.5	95.785	0	151.92	8930000000	168	A0A140VJZ1
27.666	27.8962	27.7216	27.8404	27.4756	27.7682				18	18	18	10.3	10.3	10.3	358.69	0	40.114	1537400000	53	P46013
29.4219	29.3881	29.4289	29.5866	29.3987	29.4618				24	24	24	54	54	54	63.541	0	105.33	9535900000	179	A0A024R1U0
25.7789	25.2526	26.6778	27.1228	26.995	25.3388				7	7	7	15.4	15.4	15.4	73.457	0	33.032	1508400000	35	A0A024RAV2
25.622	25.5982	25.9385	26.607	26.6899	24.8236				7	7	7	11.3	11.3	11.3	89.301	0	23.827	1210800000	45	P46087
29.6705	29.6777	29.8083	29.6755	29.6599	29.6829				15	15	2	61.5	61.5	6.9	33.83	0	163.05	10439000000	176	L7RT18
28.3228	27.9647	27.9618	25.5379	24.6525	27.5566				10	10	10	50.2	50.2	50.2	33.777	0	87.16	2386700000	42	P46109
27.4569	27.4802	27.3985	27.2871	27.7862	27.6127				13	13	13	22.5	22.5	22.5	116.33	0	144.96	2475400000	77	A0A7P0MQS5
26.0369	25.7295	25.0777	26.9564	26.2056	27.1366				9	8	8	16.6	15.7	15.7	82.091	0	21.09	1165900000	38	I3L0N3
29.7228	30.0125	29.9787	30.1202	30.0809	29.8698				5	5	5	39.6	39.6	39.6	12.015	0	10.499	12443000000	53	Q9BQQ5
29.4127	29.2426	29.3334	29.7651	29.8011	29.8797				13	13	13	42.8	42.8	42.8	34.362	0	64.776	12445000000	146	A2RUM7
31.1935	31.1368	31.2292	31.0303	30.9273	31.0058				8	8	8	45.6	45.6	45.6	18.565	0	104.27	26111000000	94	Q6IAX2
29.9061	29.9008	29.991	29.9166	29.9495	29.8237				7	7	7	45.3	45.3	45.3	15.747	0	21.84	13006000000	81	P46779
28.9625	29.0257	29.0145	29.6484	29.6673	29.54				13	13	12	48.5	48.5	45.4	22.591	0	20.023	10451000000	101	A0A024R4M0
31.195	31.0528	31.0427	31.4603	31.4063	31.5356				13	13	13	56	56	56	22.391	0	202.88	38283000000	162	M0R0F0
30.6388	30.3343	30.1885	30.3446	30.2377	30.2237				10	10	10	53.3	53.3	53.3	18.898	0	72.073	17602000000	155	P46783
25.046	25.5725	25.4885	25.6988	25.3642	25.5453				4	4	4	29.1	29.1	29.1	26.987	0	24.963	573730000	16	D6RAY7
28.5814	29.019	28.8186	28.2364	28.3458	27.9071				13	13	13	43.5	43.5	43.5	54.461	0	167.74	3761500000	79	P46937
32.34	32.4018	32.4241	32.6159	32.585	32.6689				74	74	74	59.4	59.4	59.4	189.25	0	323.31	87302000000	947	A0A024RC65
24.8048	25.9878	24.8558	25.8064	25.9371	26.8638				1	1	1	7.3	7.3	7.3	21.51	0.00071073	3.4309	375690000	8	G5E9W8
25.4552	27.1653	27.1876	27.3043	27.2557	27.0877				11	11	10	19.1	19.1	18.1	80.428	0	20.94	2396600000	77	A0A024R3J7
30.2272	30.1473	30.1814	29.7998	29.8384	29.9628				7	7	7	47.9	47.9	47.9	16.46	0	73.223	12366000000	67	P47813
28.8131	29.2424	29.1378	29.2359	29.2967	29.3254				32	32	3	51.9	51.9	4.8	87.71	0	155.87	8680900000	224	Q53HS0
30.308	30.2483	30.146	30.004	29.985	30.0808				2	2	2	14.6	14.6	14.6	17.553	0	9.6326	13512000000	29	A0A024R326
29.1495	28.81	29.0355	29.2003	29.2184	29.1605				7	7	7	49.8	49.8	49.8	23.277	0	75.1	8321500000	75	P48047
26.0341	24.9959	25.1758	25.192	25.1376	25.4978				7	7	7	14.9	14.9	14.9	80.733	0	36.734	16919000000	21	Q9UM02
25.3153	24.7544	25.0952	25.3726	25.7733	24.6357				1	1	1	1.8	1.8	1.8	105.05	0	5.4363	115540000	3	D3DW85
27.3284	27.2724	26.8912	27.3954	27.0701	27.2628				15	15	15	36.4	36.4	36.4	57.21	0	33.934	2113800000	71	B0YIW5
26.6269	25.4055	25.7805	25.7197	25.8623	26.1926				4	4	4	21.2	21.2	21.2	30.727	0	11.434	246760000	11	P48507
26.7598	25.9851	25.4505	25.2143	25.736	25.3491				4	4	4	14.3	14.3	14.3	25.588	0	6.4073	1177500000	33	K4DIA7
27.8001	27.6935	27.6947	27.8628	27.7401	27.7617				8	8	8	35.2	35.2	35.2	32.551	0	49.37	3017300000	60	R4GMR5
28.4514	27.8767	27.7246	27.5555	27.4661	27.6467				17	16	16	12.1	11.7	11.7	228.83	0	62.954	2590700000	76	A0A1U9X9A9
27.5673	27.3572	26.9815	27.6308	27.4891	27.808				11	11	11	28.7	28.7	28.7	52.384	0	76.043	2460500000	72	V9HWJ1
32.7803	32.8146	32.8636	32.8049	32.7981	32.7061				39	39	39	75	75	75	59.67	0	323.31	97443000000	479	V9HW37
24.883	25.2654	25.5854	25.3557	25.168	25.9234				2	2	2	10	10	10	38.657	0	12.308	502150000	17	Q9BSY0
26.7226	26.8269	26.8219	24.6865	25.7435	25.122				8	8	8	7.1	7.1	7.1	177.42	0	44.799	412830000	27	D3DVC4
25.1988	26.5785	25.424	25.6813	25.8784	25.7592				6	4	4	14.4	11.1	11.1	50.909	0	6.3144	314050000	7	P48735
24.3513	26.7115	25.8509	24.9055	26.1303	25.8484				5	4	4	25.1	22.1	22.1	31.581	0	8.26	276200000	14	A0A0A0MSW4
29.9393	29.818	29.8998	29.835	29.7258	29.8684				13	13	13	24	24	24	91.868	0	308.2	11812000000	182	P48960
25.0714	24.8327	24.8314	25.8556	25.407	25.7218				1	1	1	9.5	9.5	9.5	16.856	0.0017218	2.913	0	3	C9IZD2
26.3956	26.5749	26.2752	25.4249	25.5661	26.4068				2	2	2	14.4	14.4	14.4	19.529	0	10.983	755010000	18	P49006
24.8345	27.4605	26.7891	27.3394	24.6743	27.0486				9	9	8	21.7	21.7	20.4	64.232	0	107.63	1945700000	68	F5GZ78
28.825	28.7809	28.7517	28.7492	28.6337	28.7049				15	15	15	43.3	43.3	43.3	53.801	0	46.887	6056300000	113	P49189
28.2544	28.345	28.3685	28.6636	25.4736	28.6815				5	5	5	29.1	29.1	29.1	13.293	0	10.166	4874500000	42	A1LUY1
28.6661	28.4828	28.7078	27.8588	28.9806	28.7411				14	14	14	38.6	38.6	38.6	57.548	0	222.77	6225400000	121	A0A024R2A7
32.3375	32.3784	32.3112	32.2945	32.3211	32.3088				36	36	36	66.9	66.9	66.9	85.237	0	323.31	62440000000	442	P49321
32.5785	32.643	32.6539	32.8534	32.8587	32.8482				96	96	96	53.6	53.6	53.6	273.42	0	323.31	100180000000	1204	P49327
25.4725	24.7768	24.5832	25.2148	25.636	25.1524				1	1	1	13.6	13.6	13.6	14.555	0	6.824	27391000	3	M0R253
31.574	31.5716	31.68	31.6987	31.6689	31.6857				33	33	33	59.2	59.2	59.2	57.945	0	291.44	45663000000	371	B3KX11
24.9619	25.1488	25.2524	26.3644	25.7446	25.7293				1	1	1	5.2	5.2	5.2	19.131	0.0039306	2.2416	90266000	6	A0A0A0MRF4
31.7869	31.8085	31.7859	31.8813	31.937	32.0099				27	27	27	69.5	69.5	69.5	49.541	0	323.31	53168000000	333	P49411
24.949	24.3004	24.9746	25.7969	25.1244	25.8645				5	5	5	2.3	2.3	2.3	357.52	0	8.0767	109790000	8	P49454
28.847	28.8198	28.6861	29.037	28.9356	28.8739				6	6	6	61.6	61.6	61.6	10.112	0	24.938	6049700000	54	P49458
28.6737	28.6416	29.7176	29.1856	29.0641	29.2977				3	3	2	39.5	39.5	22.7	13.635	0	63.696	6127800000	43	A0A0D9SG71
27.3362	27.8422	27.6099	27.0201	25.3067	26.1171				7	7	7	44.2	44.2	44.2	30.039	0	41.119	1660100000	41	D3DXB2
29.2702	28.9978	29.4451	29.5475	29.4077	29.3505				24	24	24	34.5	34.5	34.5	106.81	0	294.03	9704000000	193	P49588
25.1513	25.0213	25.8481	27.535	27.4985	27.5162				13	13	13	25.7	25.7	25.7	73.423	0	50.932	2182900000	72	A8K067
28.4606	28.5419	28.48	28.7033	28.5381	28.697				16	16	16	39.9	39.9	39.9	58.406	0	93.907	5595400000	95	Q0VGA5
25.8198	24.7841	25.1084	25.7167	25.6571	25.392				2	2	2	19.2	19.2	19.2	31.263	0	17.886	284030000	6	B5MCT7
24.9195	25.4229	26.4581	25.4562	25.1469	25.5515				3	3	3	10.9	10.9	10.9	43.262	0.0010512	3.2031	759550000	4	P49662
26.5042	24.9117	26.638	26.5488	26.5902	26.4615				8	8	8	14.7	14.7	14.7	72.999	0	18.551	952160000	35	A0A2R8Y595
28.0062	28.3749	26.5948	28.2027	28.4218	28.1823				6	6	6	35.6	35.6	35.6	22.949	0	39.688	3860500000	65	A0A384NL22
28.7552	28.4274	28.7446	28.9404	29.1951	29.0446				10	10	10	69.2	69.2	69.2	22.836	0	145.14	6899800000	66	A0A140VJS6
29.8691	29.9728	29.9347	30.1481	30.1482	30.1177				30	30	30	47.8	47.8	47.8	91.271	0	323.31	15106000000	274	B3KXZ4
29.7252	29.791	29.7191	29.8792	30.1371	29.812				23	23	23	47.5	47.5	47.5	70.389	0	271.93	13272000000	188	P49748
25.5336	26.3166	26.2008	25.9247	25.2896	24.6575				7	7	7	4.1	4.1	4.1	241.64	0	8.2386	239020000	14	P49750
27.6065	27.3229	27.8666	27.7686	27.8385	27.7309				6	6	6	34.7	34.7	34.7	24.976	0	93.612	3342600000	63	A0A024R6I3
27.5366	27.3934	27.3454	27.4244	27.2214	27.3979				6	6	6	9.8	9.8	9.8	100.18	0	25.434	2186500000	47	P49756
26.8885	24.8988	24.6636	25.1466	24.6141	25.4587				4	4	4	17.4	17.4	17.4	39.003	0	8.322	85311000	8	Q9BPX4
31.7782	31.9202	31.9532	31.6526	31.662	31.6673				10	10	10	88.9	88.9	88.9	13.802	0	323.31	43376000000	166	A0A384NPU2
29.8373	29.8704	29.7867	29.6413	29.6331	29.6256				27	27	27	29.8	29.8	29.8	153.97	0	323.31	9839300000	194	A0A024QZW7
32.0234	31.8763	31.8808	31.7953	31.7774	31.7003				50	50	48	22.5	22.5	22.1	358.2	0	323.31	48497000000	339	P49792
24.5029	25.1013	24.9886	27.7876	27.6077	25.6215				8	8	8	21.4	21.4	21.4	50.054	0	12.944	2416100000	39	G3V0I5
25.7245	25.7705	24.1165	25.8578	25.6184	25.7304				1	1	1	21.7	21.7	21.7	9.9743	0	23.019	0	4	A0A7I2YQM8
25.7922	24.8693	24.8575	25.7781	24.8351	25.1087				1	1	1	5.2	5.2	5.2	46.744	0	18.278	142730000	6	Q6FI27
24.2993	25.4839	24.6137	25.4216	25.7943	25.2915				6	6	6	25.3	25.3	25.3	42.91	0	24.733	845100000	18	P49903
30.1168	29.9673	30.1148	29.9897	30.2249	30.2368				26	26	26	53.8	53.8	53.8	76.715	0	323.31	16133000000	231	A0A140VJK6
25.0581	26.8403	25.2703	26.2256	25.3595	25.6427				3	3	3	9.7	9.7	9.7	59.724	0	5.7644	93546000	5	Q05D78
29.9134	29.928	29.7602	30.0072	29.9057	29.989				12	12	12	42.4	42.4	42.4	34.505	0	84.895	12588000000	148	B4DJB4
25.2512	24.4522	24.7449	26.0773	25.6551	25.1312				3	1	1	16.4	9.9	9.9	29.059	0	3.8347	56143000	1	E9PKW4
31.3485	31.4047	31.4193	31.6714	31.4383	31.4115				5	5	5	67.5	67.5	67.5	8.5328	0	139.47	33195000000	98	P50238
31.4363	31.4251	31.4093	31.6446	31.6401	31.6353				29	29	20	70.6	70.6	49	50.663	0	323.31	43325000000	317	Q6IAT1
27.8917	28.2799	28.3638	28.68	28.6527	28.3542				10	10	10	72.1	72.1	72.1	24.383	0	98.093	5430500000	106	A0A804HIV7
25.1129	25.6751	24.7315	24.6799	25.1474	26.4336				6	6	6	10.5	10.5	10.5	88.339	0	31.817	980160000	31	B2RAQ8
32.3884	32.4381	32.4616	32.4367	32.4559	32.5279				25	25	25	61.5	61.5	61.5	46.44	0	323.31	80347000000	332	A0A024R5K8
28.773	28.9329	28.9116	28.9786	28.8519	28.8373				11	11	11	42.1	42.1	42.1	35.398	0	92.194	6075500000	103	P50479
31.7957	31.8773	31.9242	31.5453	31.5591	31.4761				10	10	10	30.9	30.9	30.9	41.331	0	122.98	38753000000	145	A0A140VKA6
29.7469	29.9538	29.9435	29.835	29.8284	29.8905				16	16	16	55.2	55.2	55.2	35.427	0	145.67	11803000000	188	A0A0S2Z4N8
27.9623	27.7769	28.0432	27.7092	27.9096	28.153				16	16	12	24.6	24.6	20.1	98.063	0	74.149	3211300000	104	P50570
28.2895	28.4016	28.2824	28.4664	28.7155	28.4195				13	13	13	43.7	43.7	43.7	52.891	0	272.33	4855800000	97	A0A140VJE3
26.6935	24.8866	24.9397	26.2796	26.308	25.2744				3	3	3	36.1	36.1	36.1	16.829	0	8.7134	235940000	8	P50583
25.212	25.7429	25.6276	24.3575	25.735	24.5972				1	1	1	10.1	10.1	10.1	17	0.0033135	2.3972	0	2	D6REC6
25.3697	24.2484	27.6092	25.8445	25.6541	25.6039				4	4	4	20.7	20.7	20.7	34.136	0	8.7027	1397400000	16	A0A2C9F2P4
24.7834	25.008	24.7012	25.5394	25.3911	27.1459				7	1	1	52.4	9.7	9.7	14.558	0.0017065	2.7765	712480000	13	E7EPB3
32.335	32.2895	32.2757	32.4165	32.4763	32.5211				37	37	37	78.3	78.3	78.3	59.62	0	323.31	77602000000	488	P50990
31.5742	31.6809	31.5384	31.6038	31.5309	31.5479				30	30	30	70.5	70.5	70.5	57.924	0	323.31	43035000000	319	P50991
25.7529	25.2013	25.333	26.4491	25.8641	24.8187				7	7	7	16.2	16.2	16.2	54.336	0	12.732	485040000	20	Q6ICS0
26.8708	26.9472	26.6632	26.9879	26.6982	26.8				8	8	6	19.8	19.8	17.1	67.27	0	74.076	1540700000	63	A0A0F7L0Q8
25.9273	25.0629	26.7272	24.7535	25.0785	25.7802				8	6	5	18.7	16.3	13.5	74.222	0	54.445	549640000	19	P51116
27.4878	27.6414	27.5385	28.1735	27.4692	27.9465				7	7	3	42.6	42.6	17.6	23.482	0	39.408	3459300000	76	A0A024R1U4
29.2807	29.2286	29.4161	29.4094	29.526	29.7365				12	12	12	64.7	64.7	64.7	23.489	0	258.91	10772000000	135	A0A158RFU6
24.5392	26.6451	24.2725	26.2461	25.7965	25.3444				4	2	2	20.7	11.8	11.8	22.745	0.0017164	2.8883	181970000	5	A0A024RB27
28.3446	28.4168	28.1822	25.8117	27.7227	27.6661				4	4	4	47.1	47.1	47.1	11.183	0	8.1641	2949100000	26	B2R4C9
25.5467	25.162	25.5295	25.7072	27.0168	25.1318				3	3	3	10.6	10.6	10.6	45.566	0	17.661	618230000	17	P51398
25.5156	25.3199	25.5992	25.3663	25.716	26.2951				3	3	3	24.9	24.9	24.9	20.577	0	17.119	242180000	7	B5BUI8
25.0874	24.733	24.063	25.1465	25.3562	25.7208				4	4	4	3.3	3.3	3.3	184.85	0	7.5185	384120000	13	A0A2R8Y7S2
25.2024	25.7036	24.8438	25.2747	26.1678	25.6397				4	4	4	23.2	23.2	23.2	31.422	0	53.634	1132100000	26	E9PF84
25.0672	26.3891	25.0425	26.4911	26.6133	25.3761				5	5	5	15.3	15.3	15.3	42.272	0	10.861	705810000	28	V9HWE7
29.4982	29.5863	29.6124	29.8299	29.8895	29.8112				6	6	6	53.2	53.2	53.2	18.998	0	62.227	13321000000	77	P51571
28.9625	28.847	28.7384	29.0449	28.7352	28.7882				11	11	11	56.9	56.9	56.9	27.931	0	62.803	6796100000	81	Q53G72
25.0919	28.3618	27.8836	28.067	28.3692	28.0228				13	13	13	11.4	11.4	11.4	208.76	0	73.092	3713700000	82	A0A223PQH6
25.9604	26.8226	24.9002	25.6711	26.0182	25.8502				2	2	2	17.3	17.3	17.3	18.291	0.0033201	2.4183	782780000	12	Q53X57
27.5013	27.6449	27.7048	27.7916	27.5944	27.6625				12	12	12	25.7	25.7	25.7	76.837	0	40.952	2854900000	82	A0A2R8YD50
28.7274	28.7475	28.7515	28.783	28.89	28.9744				9	9	9	40.7	40.7	40.7	37.011	0	87.747	6594900000	115	B2RD27
24.7521	25.8781	26.5266	24.2242	24.6074	25.0627				1	1	1	25	25	25	8.2133	0	21.09	0	4	D6RAW0
24.8503	24.4885	25.0021	25.2174	26.2223	25.7824				1	1	1	14.7	14.7	14.7	13.062	0	6.3467	291050000	7	P51808
26.1044	25.4971	25.1644	26.0553	26.041	26.2243				4	4	1	6.2	6.2	1.5	80.595	0	5.6024	658790000	27	B4DKZ2
32.5092	32.608	32.647	32.4913	32.4396	32.3816				21	21	20	82.1	82.1	78.8	26.788	0	323.31	73354000000	326	A0A384NPW1
25.6893	25.466	24.5611	25.4334	24.2819	26.0252				3	3	3	15.7	15.7	15.7	31.148	0	8.8077	240770000	10	A0A024R669
29.027	29.0641	28.8897	28.9389	28.9908	28.907				9	9	9	70.9	70.9	70.9	20.105	0	88.223	6738200000	134	P51970
32.7993	32.8267	32.8032	32.5991	32.6235	32.6315				22	19	3	57.7	55.6	9.4	35.411	0	323.31	83233000000	310	A0A7I2V2R3
29.537	29.5078	29.5051	29.8706	29.7336	29.8204				13	13	13	38.5	38.5	38.5	53.139	0	156.1	12312000000	149	P52209
33.0153	33.0359	33.0171	32.6556	32.6501	32.6369				47	47	23	70.3	70.3	32.9	77.515	0	271.44	95317000000	492	P52272
29.8737	30.0184	29.9356	30.0443	30.1061	30.121				17	17	17	43.8	43.8	43.8	55.086	0	323.31	15021000000	204	A0A7I2V351
24.9046	25.0374	25.5588	25.1196	25.7831	25.7018				9	3	3	20.6	7.4	7.4	60.308	0	10.926	24481000	4	Q5BKZ2
25.026	25.9141	26.2753	26.3315	25.475	25.341				3	3	3	17.3	17.3	17.3	18.001	0	5.2966	393410000	23	P52298
25.6386	25.1524	26.709	24.511	26.3934	26.1547				2	2	2	6.3	6.3	6.3	52.426	0	8.5	25665000	2	B7Z4M5
27.4237	25.0171	27.1482	27.1901	27.5522	27.3155				5	5	5	52.7	52.7	52.7	16.925	0	90.992	2240200000	50	C9JLU1
26.41	25.0418	25.0835	24.8964	24.6817	26.0046				2	2	2	23.9	23.9	23.9	13.293	0.0017422	3.085	70454000	3	P52435
31.3034	31.3367	31.254	31.1663	31.2184	31.2887				8	8	8	51	51	51	23.207	0	300.05	33515000000	175	V9HWE8
27.3057	27.3503	27.3935	27.2618	26.1885	27.4807				8	7	7	23.8	22.8	22.8	58.259	0	125.74	1683700000	52	A0A0S2Z444
32.9231	33.0137	33.0097	32.744	32.7282	32.7023				21	18	18	64.3	57.8	57.8	45.671	0	323.31	89916000000	313	A0A024R7T3
26.294	25.9112	25.7382	24.7992	25.7499	24.5904				1	1	1	18.6	18.6	18.6	6.7407	0.0013952	3.1133	1111300000	18	J3KNC0
26.9904	24.7017	26.9932	27.4228	27.0847	26.2093				11	11	11	11.2	11.2	11.2	152.78	0	41.702	1922500000	51	P52701
25.0444	26.863	26.7922	25.6023	25.6445	24.2641				6	6	6	11.1	11.1	11.1	111.51	0	71.16	1266200000	27	A0A7I2V3A9
25.3009	24.8	24.3099	25.3466	25.3003	25.769				2	2	2	2.9	2.9	2.9	92.153	0	3.7479	74808000	4	A0A024R2U6
29.0475	28.8664	28.9741	28.8662	28.8004	28.8753				5	5	5	53.3	53.3	53.3	14.494	0	105.7	5939800000	50	A0A024R9H2
28.5647	28.517	28.4558	28.6629	28.5619	28.3803				14	14	14	63.4	63.4	63.4	41.268	0	194.66	5166300000	89	P52788
25.3954	25.6399	27.5555	27.8555	27.6854	27.5753				15	12	12	21.3	17.9	17.9	102.36	0	47.936	2418100000	80	A8K2U2
24.721	24.8544	25.3465	26.6286	25.0785	25.4602				6	1	1	25.8	6.6	6.6	21.348	0.0033003	2.3677	717640000	13	P52815
26.3125	24.9759	25.3146	25.5229	25.2079	26.3808				3	3	3	17.4	17.4	17.4	27.591	0	12.567	237840000	13	B2R6I6
27.199	27.4171	27.376	27.5355	27.8071	27.4416				9	9	9	17.1	17.1	17.1	78.823	0	75.58	2748100000	81	Q96CV8
30.8549	31.0283	30.9339	30.9676	31.1073	31.1469				16	16	13	73.4	73.4	61.9	32.922	0	296.32	27307000000	182	P52907
30.0642	30.0162	29.9962	30.2484	30.2813	30.0957				6	6	6	53.6	53.6	53.6	20.6	0	242.52	14638000000	76	H0YFA4
28.3493	28.7683	28.3024	27.9454	28.8411	24.6649				22	22	20	19.9	19.9	17.7	197.58	0	168.5	4162700000	109	P52948
25.7	25.5891	24.874	24.785	25.6081	26.1754				2	2	2	10.5	10.5	10.5	33.428	0	4.5324	290340000	10	A0A140VJF4
25.8557	26.3613	24.9923	26.0802	24.1473	25.7358				2	2	2	6.8	6.8	6.8	34.012	0.0051797	2.0944	26810000	4	P53007
25.2303	26.2452	24.8531	26.097	27.3092	27.3358				7	7	7	20.7	20.7	20.7	55.096	0	36.008	1148300000	37	Q9BPW0
24.4926	24.9943	24.8785	26.0393	25.1501	25.6301				4	4	4	13.5	13.5	13.5	37.855	0	4.0403	228480000	6	P53365
24.9854	25.2511	25.7722	25.4388	25.9959	25.2851				4	4	4	15.5	15.5	15.5	41.738	0	12.17	217630000	14	B4E273
24.9813	27.016	24.529	24.5642	27.835	25.0627				5	5	5	25.6	25.6	25.6	34.534	0	27.896	1176900000	30	P53384
30.8462	30.7607	30.9037	31.1147	30.9537	30.9793				43	43	43	47.1	47.1	47.1	120.84	0	258.91	27890000000	437	A0A024R1T9
27.2165	27.4714	27.2306	27.1236	27.2978	27.3158				11	11	11	39.6	39.6	39.6	43.215	0	85.448	1899700000	52	P53582
25.0379	25.3457	24.63	26.2387	25.3681	25.1924				5	5	5	18.6	18.6	18.6	35.047	0	39.392	2526600000	36	Q6IAL5
29.5808	29.3056	29.5689	29.6326	29.3738	29.556				29	29	29	45.2	45.2	45.2	107.14	0	262.95	9895800000	225	P53618
27.7603	27.5526	28.346	28.9708	29.2742	28.9679				32	32	32	35.2	35.2	35.2	138.34	0	211.45	7365900000	204	P53621
29.3313	29.5166	29.4304	29.4633	29.6709	29.7415				11	11	11	35.9	35.9	35.9	50.151	0	146.49	10045000000	137	B4DJQ8
25.498	24.6706	25.4933	25.8645	25.0513	25.5935				18	1	1	9.9	0.7	0.7	187.03	0.00035765	3.5233	630360000	12	P53675
25.7574	26.2637	24.6859	25.7561	26.2748	24.1292				3	3	3	15.7	15.7	15.7	30.601	0	10.16	272010000	22	A0A024RBY9
25.1708	25.6505	24.8108	25.347	24.826	25.1344				1	1	1	16.8	16.8	16.8	11.598	0	15.53	380260000	14	A8MZH8
25.6755	25.8064	25.4411	24.409	24.7279	25.9823				3	3	3	22.9	22.9	22.9	19.013	0	13.307	239240000	22	H3BQF7
27.1851	25.1804	26.2349	25.605	27.2548	25.353				8	8	8	12.4	12.4	12.4	106.56	0	21.758	1184500000	27	B4DSN3
31.3911	31.5277	31.5571	31.1162	31.3328	31.2275				8	8	8	45.7	45.7	45.7	14.395	0	49.155	33084000000	168	Q6IBA2
29.5108	29.3848	29.3879	29.0323	29.242	29.4959				9	9	9	77.8	77.8	77.8	18.259	0	323.31	7376400000	86	E9PMI6
29.6753	29.5847	29.643	29.9709	29.9858	29.968				31	31	31	58.5	58.5	58.5	75.378	0	118.25	13434000000	218	P54136
29.2496	29.3442	29.4575	29.5899	29.5092	29.528				26	26	26	51.5	51.5	51.5	59.143	0	155.27	10709000000	234	A0A0S2Z4R1
28.3138	28.1533	28.3485	28.5969	28.8226	28.5227				11	11	11	38.7	38.7	38.7	53.092	0	191.03	5426300000	103	D3DUG9
28.5098	28.2829	28.3997	28.6755	28.539	28.5242				8	8	8	36.2	36.2	36.2	31.512	0	26.893	5394200000	83	P54709
25.451	24.4419	26.1155	26.2756	25.5386	25.0355				10	1	1	38.8	11.8	11.8	39.609	0	15.698	262860000	4	A0A024R7G8
31.7212	31.7137	31.7378	31.4715	31.5076	31.545				16	16	13	53.1	53.1	51.1	43.171	0	317.17	38560000000	217	P54727
31.2734	31.3545	31.2151	31.3579	31.2655	31.414				13	13	13	65.9	65.9	65.9	25.63	0	323.31	33114000000	161	F8W1A4
24.9544	24.9352	24.8297	25.7307	25.2805	26.2619				2	2	2	54	54	54	7.1382	0	24.845	68733000	10	M0R122
27.7283	27.7925	25.0937	28.0672	28.1125	28.113				20	20	20	33.6	33.6	33.6	87.301	0	108.83	3621100000	96	P54886
28.9348	29.1137	29.0805	29.1136	29.0015	28.9172				14	14	14	38.5	38.5	38.5	49.151	0	64.449	6805800000	121	Q6IBU0
30.6438	30.5608	30.5527	30.6838	30.5383	30.4886				15	15	2	50.4	50.4	6.9	40.736	0	294.99	19099000000	167	P55036
31.5826	31.577	31.4704	31.5835	31.6124	31.6868				37	37	37	46.3	46.3	46.3	110.42	0	323.31	45652000000	306	A0A384NKW7
32.2252	32.3033	32.2812	32.3418	32.3968	32.4273				41	41	41	66.6	66.6	66.6	86.118	0	323.31	71503000000	570	A0A7P0TAW3
25.9902	27.6859	27.1547	26.8265	26.8226	26.8702				7	7	7	19.6	19.6	19.6	51.958	0	33.634	1361100000	26	P55081
27.951	27.6867	27.567	28.3702	28.3207	28.3944				11	11	11	28.5	28.5	28.5	51.294	0	27.603	4210700000	102	P55084
30.0698	29.9783	30.3037	29.9981	29.8894	29.7894				9	9	9	45.6	45.6	45.6	20.7	0	38.264	13861000000	127	P55145
32.8393	32.8842	32.8583	32.5203	32.5165	32.5309				14	14	1	69.3	69.3	7.2	31.02	0	323.31	82386000000	246	F8VY35
25.2193	24.9311	25.1909	24.9308	26.5747	24.8096				1	1	1	10.4	10.4	10.4	24.79	0	6.1874	0	1	Q5SVL2
27.0214	26.9477	27.0452	27.3258	27.2499	27.3561				10	10	10	31.2	31.2	31.2	40.545	0	42.519	2044000000	55	P55263
31.0159	31.1435	31.1238	30.9167	30.9069	30.9559				12	12	6	61.2	61.2	31.2	24.327	0	228.29	24594000000	126	P55327
30.359	30.5651	30.5199	31.0771	30.9684	31.0925				13	13	8	58.1	58.1	33.2	35.54	0	272.72	27368000000	161	P55735
30.4288	30.4279	30.552	30.6316	30.5527	30.5942				33	33	33	49.4	49.4	49.4	102.99	0	323.31	20396000000	334	E9PLK3
24.6912	24.9877	24.497	25.8006	25.4584	24.7112				2	2	2	20	20	20	23.449	0	37.468	54702000	3	P55789
29.415	29.5338	29.3686	29.2332	29.3833	29.2031				18	8	8	50.1	30.1	30.1	49.263	0	161.05	8072200000	82	A0A384MDT2
30.2635	30.289	30.2709	30.329	30.1774	30.2052				17	17	17	49	49	49	56.157	0	323.31	16911000000	210	A0A024R040
25.1631	25.4484	26.1346	26.1611	24.7135	25.5239				2	1	1	20.4	8.7	8.7	11.637	0.0026891	2.6067	865180000	8	P55854
30.5318	30.5841	30.5164	30.7168	30.7631	30.7367				30	30	30	51.2	51.2	51.2	92.48	0	248.69	24258000000	308	A0A024R821
28.3262	28.4386	28.5696	27.9949	28.3172	28.2658				6	6	6	47.2	47.2	47.2	21.994	0	134.42	4087300000	58	A8ASI8
26.9627	27.0649	26.7519	27.217	26.756	27.4132				3	3	1	39.4	39.4	13.8	10.918	0	9.2105	1995200000	43	P56134
29.8064	29.688	29.9406	30.0107	29.9595	30.2623				22	22	22	32.4	32.4	32.4	101.14	0	211.67	14229000000	250	A8K492
26.0888	25.708	25.5043	26.6483	26.021	25.2652				1	1	1	1.6	1.6	1.6	130	0.0010493	3.1626	0	2	B4DTY8
26.9083	26.9918	27.2988	26.3559	26.038	26.5626				3	2	2	33.9	24.1	24.1	12.323	0	10.366	882250000	16	A0A024R5U3
25.5575	25.1208	25.6645	24.8554	25.9797	25.4435				2	2	2	8.9	8.9	8.9	19.062	0.0051713	2.0822	85076000	4	Q59GP8
27.5915	27.3344	27.5071	27.7343	27.8345	24.6968				3	3	3	45.1	45.1	45.1	5.8068	0.00070897	3.3827	2171500000	24	Q5VTU8
27.9285	28.1977	27.7849	27.1041	28.2078	26.0075				2	2	2	34.8	34.8	34.8	7.9331	0	4.9657	3460300000	32	P56385
31.249	31.1796	31.3323	31.2559	31.3049	31.3057				11	11	11	62.4	62.4	62.4	26.599	0	323.31	33471000000	194	P56537
25.9496	25.6261	25.021	28.8074	28.7531	28.6707				7	7	4	18.9	18.9	13.5	48.944	0	15.88	3687100000	28	P56545
27.3686	25.4013	24.2619	25.2705	25.3736	26.0245				7	7	7	14.7	14.7	14.7	93.388	0	90.609	608610000	12	Q6P5Z4
25.6844	24.9042	24.769	25.0351	24.4906	25.9661				3	3	3	12.4	12.4	12.4	33.224	0	4.0102	269250000	6	P57076
25.4294	25.9411	24.7647	26.2707	26.1811	25.3585				3	3	3	13.4	13.4	13.4	27.951	0	8.573	1097300000	19	A6QKW0
25.0943	25.1694	24.823	24.805	25.8033	24.4734				3	3	3	3.2	3.2	3.2	118.79	0	5.1927	175960000	9	Q9HC39
26.0783	24.6407	25.2965	25.5828	25.2808	26.168				5	5	5	7.1	7.1	7.1	106.37	0	46.638	443170000	15	P57740
24.49	25.1131	25.5633	26.1619	24.3339	25.7893				1	1	1	8.3	8.3	8.3	47.876	0	5.46	0	1	C9J8T0
31.0716	31.0121	31.0215	31.0806	31.0495	31.0306				56	49	49	50.8	43.6	43.6	555.65	0	323.31	30462000000	311	P58107
29.358	29.4347	29.648	29.553	29.5343	29.5435				5	5	5	67.8	67.8	67.8	12.895	0	226.75	9682700000	88	Q69YG1
28.9379	28.9379	28.9428	29.3903	29.3555	29.3292				8	8	8	59.5	59.5	59.5	19.667	0	161.28	8451800000	96	P59998
25.0012	26.0398	24.9597	24.6765	25.5413	25.2655				1	1	1	23.7	23.7	23.7	8.6531	0	4.9905	0	3	K7EN05
27.7547	27.9715	28.3666	28.4959	28.5769	28.6835				3	3	3	35.8	35.8	35.8	17.963	0	180.63	4975300000	47	E9PJK1
25.8151	25.508	25.4791	25.0952	26.2183	24.3162				1	1	1	17.6	17.6	17.6	7.7412	0.00070998	3.421	833530000	15	A0A024QYZ0
35.7106	35.6864	35.6861	35.5311	35.5788	35.5541				19	19	1	88	88	5.6	26.669	0	323.31	622970000000	446	V9HWK1
28.1111	28.365	28.3968	28.2309	28.2057	28.1817				17	17	17	42.7	42.7	42.7	52.205	0	50.531	4204900000	137	Q6IAX5
26.879	26.7781	26.879	27.1016	27.1797	26.9294				5	5	5	67.7	67.7	67.7	9.9743	0	72.837	1814300000	43	P60468
25.7806	25.2095	25.2481	26.2218	25.6682	25.5266				4	3	3	31	24.1	24.1	23.145	0	9.62	93273000	6	H3BV22
25.9408	25.9005	24.7371	25.7865	24.8607	26.2053				9	1	1	62.8	8.3	8.3	16.29	0	15.686	8616900000	18	F8W1R7
32.7695	32.8863	32.8547	32.7359	32.7807	32.8041				27	27	14	68	68	39.7	46.121	0	323.31	98256000000	396	A8K7F6
30.5323	30.4763	30.4826	30.4463	30.4809	30.565				4	4	4	28.6	28.6	28.6	13.373	0	41.531	18977000000	48	P60866
28.4901	28.9501	28.7953	29.0363	29.1053	29.0945				12	12	6	55.4	55.4	27.4	31.392	0	112.85	7496100000	118	B1ALA9
29.1497	29.3314	29.0117	29.1897	29.1407	29.025				12	12	12	57.3	57.3	57.3	27.399	0	43.851	8228800000	123	A0A140VK44
30.3259	30.1394	30.2543	30.2231	29.9482	30.0107				4	4	4	41.2	41.2	41.2	11.203	0	166.01	15400000000	77	P60903
28.6939	28.5178	28.3458	29.3896	29.6058	29.4773				9	9	8	62.8	62.8	57.1	21.258	0	48.593	8858400000	111	A0A024RAA5
29.5186	29.5168	29.4609	29.6795	29.7807	29.7506				13	12	12	72.1	67.9	67.9	18.506	0	151.77	10909000000	101	V9HWA6
27.5196	25.635	25.8029	24.8004	25.7387	25.6538				4	4	4	41.5	41.5	41.5	16.713	0	46.794	1390800000	28	P60983
25.8181	25.3797	25.0097	25.3761	26.1027	24.8444				4	2	2	20.8	12.6	12.6	23.668	0	9.5379	202600000	12	A0A024R7I3
26.7261	25.0442	24.4662	27.0616	27.3205	27.109				7	7	7	46.2	46.2	46.2	23.545	0	33.349	1597200000	35	A0A024R7V6
28.0447	27.8428	27.61	27.4227	27.4939	27.8614				4	4	3	47.8	47.8	47.8	8.027	0	27.686	2226400000	41	Q5T179
29.9429	29.6545	29.7487	30.2344	30.3345	30.0482				7	6	4	32	26.5	20	22.541	0	25.013	15918000000	42	P61026
27.5335	26.0293	26.9824	26.311	27.5347	27.5072				5	5	5	27.9	27.9	27.9	20.9	0	10.504	2392400000	50	A0A024R4T4
25.152	24.4393	27.099	25.4705	26.8836	25.7246				4	4	4	34.5	34.5	34.5	15.81	0	7.428	1418800000	26	B4DIZ2
29.2866	29.4998	29.4434	29.4182	29.5222	29.4648				8	8	8	53.3	53.3	53.3	17.138	0	69.994	9896100000	92	V9HW41
28.8098	28.8271	28.8402	28.9425	29.0007	28.9494				11	11	11	72.6	72.6	72.6	23.897	0	104.65	6724500000	99	A0A024R845
29.9751	30.1819	30.1473	30.3363	30.3942	30.2931				19	19	19	60.8	60.8	60.8	47.371	0	190.55	17866000000	197	A0A024RAI1
28.7767	29.3169	29.503	29.0998	28.8305	28.9117				13	13	13	40.4	40.4	40.4	44.76	0	100.52	7230800000	110	P61160
28.0666	26.9304	24.9518	27.3511	27.6216	27.3698				6	6	3	23.7	23.7	16.5	38.274	0	28.711	2014300000	53	B4DM97
25.1125	24.9511	25.9044	25.7604	26.5946	26.0894				2	2	2	57	57	57	9.0788	0	6.9472	189850000	6	P61165
25.1103	25.7658	25.3577	26.6378	26.2994	26.5825				4	4	4	12.7	12.7	12.7	44.228	0	17.002	672090000	34	B4DIH5
30.5338	30.515	30.5743	30.8635	30.8121	30.8302				9	9	4	58.6	58.6	24.3	20.697	0	323.31	25360000000	157	A0A024R3Q0
27.1388	25.7312	25.7612	27.5271	27.4203	27.3302				7	7	7	15	15	15	67.314	0	68.679	1860300000	41	P61221
28.2687	28.1418	28.3563	28.6238	28.5764	28.5851				9	9	2	62.5	62.5	15.2	20.825	0	63.584	5412200000	89	A0A024RB87
25.0499	25.8916	26.2943	26.6586	24.7846	26.2866				2	2	2	25	25	25	14.057	0	28.067	293870000	16	G3V5L1
31.2122	31.1239	31.1202	31.325	31.3281	31.2028				19	19	19	64	64	64	29.975	0	313.52	33241000000	209	Q6NXR8
29.2436	29.2201	29.2451	29.3661	29.1371	29.2032				9	9	2	48.3	48.3	11.7	17.244	0	29.911	8113300000	81	Q6IBH6
28.3416	28.0312	28.0901	28.2532	27.0547	28.3679				9	9	9	42.1	42.1	42.1	29.506	0	97.993	4023200000	70	V9HWJ8
29.1991	29.1384	29.229	29.9773	29.9421	29.8073				13	13	13	50	50	50	24.146	0	47.921	13488000000	114	A0A024R2Q4
29.6296	29.7529	29.5932	29.6496	29.7438	29.5948				6	6	6	46.8	46.8	46.8	14.257	0	39.264	10473000000	74	E4W6B6
25.6327	25.7688	25.4883	25.1318	25.2036	24.7681				3	3	3	17.7	17.7	17.7	40.317	0	25.074	378990000	8	B2R7M1
25.5437	25.102	24.876	25.3646	24.966	27.0437				3	3	3	37.5	37.5	37.5	12.009	0.0039526	2.3298	289880000	9	Q6FGB3
29.6308	29.4296	29.3539	29.2927	29.1383	28.9913				5	5	5	69.1	69.1	69.1	7.624	0	80.119	8065200000	47	C9J4Z3
25.7773	25.0625	25.2258	28.2965	28.2565	28.0579				6	6	2	48	48	12.7	19.57	0	36.867	4055700000	55	B4DKN9
33.907	33.9056	33.9318	33.5068	33.4594	33.5505				14	14	6	87.3	87.3	40.2	10.932	0	138.23	156950000000	187	A0A384N6A4
24.8035	25.0602	24.881	25.6143	26.2134	25.1881				2	2	1	4.4	4.4	2.3	52.264	0	3.8135	551890000	11	B3KNF6
29.8679	29.9768	29.978	29.8618	29.8266	29.7824				9	9	9	50.3	50.3	50.3	22.626	0	44.67	11659000000	91	P61758
23.7742	24.9997	25.8936	24.71	24.7336	24.9499				2	2	2	5.1	5.1	5.1	47.334	0.0033091	2.3868	14347000	2	Q59GC9
32.1202	32.1219	32.0886	31.8556	31.8002	31.6645				4	4	4	40.3	40.3	40.3	13.714	0	163.94	47063000000	72	P61769
24.7123	25.5831	24.2592	27.8838	28.0394	27.6101				3	3	3	37.6	37.6	37.6	9.5541	0	8.3707	2589400000	39	F5GXX5
27.422	27.5207	27.1922	27.4615	25.5189	26.2004				4	4	4	47.5	47.5	47.5	13.078	0	17.843	931300000	22	G3V2V8
25.3825	27.5151	27.7006	27.5812	27.4537	27.4155				5	5	5	43.5	43.5	43.5	20.267	0	41.45	2224700000	49	Q53FU3
28.8849	28.569	28.5868	28.9357	28.1777	28.1398				4	4	4	23.2	23.2	23.2	9.7223	0.00070822	3.3548	4243700000	43	D6RG19
30.6538	30.6348	30.7119	30.2848	30.3752	30.3881				2	2	1	23.2	23.2	10.5	10.871	0	28.332	17031000000	35	A0A024R8S3
28.6021	28.8392	28.4166	28.4341	28.6345	28.4148				5	5	5	68.2	68.2	68.2	9.1175	0	116.6	4816500000	54	P61960
25.3176	25.4941	24.7853	26.0919	26.1035	24.717				2	2	2	17.1	17.1	17.1	19.155	0.0092327	1.9455	34799000	3	B4DH46
24.0235	25.7279	25.6227	25.456	24.6039	25.5042				1	1	1	4.8	4.8	4.8	36.588	0.0026991	2.6692	17053000	1	P61964
25.2911	24.7531	25.5872	24.8406	25.0266	26.0902				1	1	1	10.2	10.2	10.2	18.602	0	13.318	0	1	A0A2R8YGH5
28.8258	29.1042	29.2111	29.241	29.0825	29.1723				6	6	6	74.8	74.8	74.8	14.478	0	224.16	7208100000	92	A0A024R6Y2
31.7831	31.8399	31.7348	31.7369	31.581	31.8025				14	10	10	66	52.2	52.2	28.302	0	323.31	45600000000	136	P61981
26.0965	24.6619	25.7521	26.1072	26.164	24.587				2	2	2	16.9	16.9	16.9	19.569	0	4.3796	130470000	4	E9PK85
24.9936	25.3327	26.9687	25.09	26.1228	25.0107				4	4	4	32.2	32.2	32.2	10.333	0	8.1563	1189200000	25	P62072
30.9275	30.7694	30.7405	31.0206	31.023	31.1424				8	8	8	50	50	50	22.127	0	280.97	27784000000	85	P62081
25.5371	25.2677	25.6258	25.0054	25.7246	26.1508				13	3	3	53.9	16.1	16.1	37.512	0	7.6803	407320000	22	P62136
27.7761	27.3423	24.9404	27.8531	27.7776	27.979				13	5	5	53.5	26.3	26.3	37.186	0	44.192	2892200000	43	V9HW04
29.7113	29.6403	29.333	29.4787	29.4487	29.5196				16	16	16	45.9	45.9	45.9	49.184	0	312.23	9773900000	151	Q53XL8
29.0541	29.173	29.1705	29.2126	29.1804	29.3713				18	18	18	52.7	52.7	52.7	45.626	0	219.85	8418600000	175	A0A140VJS3
30.2215	30.174	30.2942	30.762	30.6989	30.6602				8	8	8	45.7	45.7	45.7	24.205	0	95.954	21347000000	121	Q5JR94
30.2773	30.2439	30.3692	30.479	30.6405	30.5036				7	7	3	56.9	56.9	27.7	14.839	0	155.92	20420000000	118	B2R4W8
29.2801	29.0953	28.8187	29.5404	29.3398	29.3622				10	10	10	58.2	58.2	58.2	16.445	0	19.91	9070200000	120	P62249
25.748	25.2412	24.8998	26.0382	24.729	25.7103				3	3	3	20.6	20.6	20.6	19.509	0	10.852	442410000	17	P62253
33.9376	33.9998	33.9908	33.909	33.939	33.9603				21	21	18	74.1	74.1	64.3	29.174	0	323.31	220830000000	437	V9HW98
31.1923	31.1775	31.1099	31.2925	31.2514	31.3266				9	9	9	67.3	67.3	67.3	16.159	0	283.31	33471000000	107	A0A2R8Y811
28.6645	28.5258	28.2243	28.9731	28.8436	28.6886				5	5	5	47.6	47.6	47.6	15.807	0	37.919	5935400000	69	A8K517
30.6691	30.7124	30.8961	30.6534	30.662	30.7139				10	10	10	49.3	49.3	49.3	17.718	0	22.802	23872000000	107	P62269
25.0099	26.0475	28.4502	28.3231	25.3102	28.3415				2	2	2	32.1	32.1	32.1	6.6767	0	4.4733	3001700000	24	P62273
28.8831	28.7419	29.0563	29.0127	29.1511	29.3814				8	8	8	45	45	45	17.222	0	21.475	8420200000	73	P62277
28.7077	28.8358	28.8324	29.3545	29.5283	29.2563				12	12	12	60.8	60.8	60.8	18.431	0	30.483	9238000000	115	P62280
27.542	24.9434	27.6761	25.9429	26.2541	24.7124				3	3	3	52.2	52.2	52.2	10.803	0	17.207	2249100000	19	P62304
28.1417	28.5078	28.4537	25.6735	28.8326	28.7519				4	4	4	48.8	48.8	48.8	9.7251	0	10.904	5594400000	39	P62306
29.4798	29.7465	29.6832	29.3545	29.5069	29.5774				4	4	4	46.1	46.1	46.1	11.845	0	190.96	9540900000	60	P62310
26.0065	25.4875	24.8975	25.473	26.2136	25.295				2	2	2	23.8	23.8	23.8	9.1275	0	4.5476	637210000	22	P62312
25.9424	25.6986	24.8353	25.9945	25.4055	26.2411				3	3	3	28.6	28.6	28.6	13.283	0	9.2675	1041400000	19	Q7Z5A3
30.1116	30.0366	30.2036	29.9355	29.9609	30.0822				7	7	7	53.4	53.4	53.4	13.527	0	55.647	13155000000	122	P62316
29.4254	29.4865	29.4523	29.8274	29.9978	29.7952				4	4	4	37.3	37.3	37.3	13.916	0	70.189	11431000000	68	P62318
33.3158	33.3928	33.4564	32.3809	32.3604	32.4839				6	6	5	77.3	77.3	77.3	5.0526	0	105.49	82381000000	128	A2VCK8
26.4203	24.9597	25.435	26.1523	25.6982	25.3905				4	4	4	45.1	45.1	45.1	20.211	0	15.358	393130000	13	Q5U025
29.7656	29.8508	29.8628	29.802	29.7166	29.6443				17	17	17	54.8	54.8	54.8	44.16	0	162.62	11985000000	188	V9HW24
28.7232	28.5809	28.6865	29.2896	29.4042	29.5172				11	11	11	40.6	40.6	40.6	29.995	0	73.903	9294200000	122	P62424
28.5399	28.5793	28.4445	29.1931	29.2091	28.8581				15	15	15	40.9	40.9	40.9	47.475	0	57.669	7111900000	134	B7Z7P8
31.7211	31.6859	31.6096	31.9794	31.9755	31.915				11	11	8	63.5	63.5	50.6	18.742	0	214.9	47955000000	169	A0A0S2Z4Q3
30.4587	30.6519	30.6294	31.037	30.9602	30.9104				19	19	19	63.5	63.5	63.5	29.597	0	54.998	28629000000	197	B2R491
31.8556	31.8421	31.816	31.4936	31.6594	31.57				12	12	12	53.2	53.2	53.2	17.695	0	106.56	39738000000	197	P62750
30.4582	30.5928	30.7207	30.8695	30.8456	30.8796				11	11	11	39.4	39.4	39.4	28.708	0	52.418	23219000000	132	Q96DV6
32.6962	32.6965	32.64	33.0473	33.0606	33.0493				10	10	10	60.2	60.2	60.2	11.367	0	129.18	115610000000	154	B2R4R0
25.551	25.9574	25.3434	25.4217	25.3595	25.6839				10	3	3	61.5	24.4	24.4	22.677	0	19.368	369240000	10	Q5U0I6
31.6722	31.6126	31.5769	31.7999	31.7337	31.7722				13	13	13	50.9	50.9	50.9	24.423	0	293.83	48789000000	178	P62826
31.2805	31.2482	31.3195	31.3987	31.4723	31.3238				7	7	7	64.9	64.9	64.9	14.149	0	61.076	32786000000	72	Q9BTQ7
30.9196	31.215	31.0299	30.5781	30.7478	30.8114				8	7	7	58.6	54.5	54.5	17.04	0	273.73	24468000000	92	P62841
29.8017	29.8625	29.9093	29.8184	29.6739	29.7911				6	6	6	40.5	40.5	40.5	15.197	0	27.053	11491000000	64	E7ETK0
30.375	30.5527	30.4782	30.3612	30.3846	30.4532				4	4	4	24	24	24	13.742	0	12.318	17563000000	73	P62851
28.7479	25.8932	28.107	29.0194	29.1293	28.6752				4	4	4	37.4	37.4	37.4	13.015	0	9.6316	6194400000	33	A0A024RB14
32.4462	32.53	32.5418	32.5103	32.6269	32.5594				3	3	3	46.4	46.4	46.4	7.8409	0	133.56	74878000000	71	B2R4R9
30.489	30.3819	29.5051	30.3282	29.8895	26.5929				3	3	3	30.5	30.5	30.5	6.6478	0	6.8476	13428000000	37	P62861
24.9873	26.3716	25.5838	27.7413	26.605	27.5557				10	4	4	42.1	20.9	20.9	37.301	0	117.91	1914100000	36	B2R6K4
28.0625	27.9031	28.2367	28.311	28.315	28.2272				3	3	3	25	25	25	12.274	0	49.675	4112000000	30	P62877
29.1209	28.9737	29.0958	29.515	29.485	29.409				14	14	5	60	60	30.9	37.331	0	104.97	9735500000	146	Q6FHM2
29.3237	29.3629	29.4023	29.9998	30.0182	30.0169				6	6	6	64.3	64.3	64.3	12.784	0	90.454	13136000000	64	A0A024R9D3
29.1546	29.1917	29.3212	29.3186	29.3192	29.2474				3	3	3	23.5	23.5	23.5	6.3225	0	10.007	7424400000	38	Q59GN2
31.3163	31.5055	31.3363	31.1248	31.1645	31.2405				7	7	7	41.6	41.6	41.6	14.495	0	20.056	29150000000	52	B2R4C1
29.212	29.2384	28.9899	30.0066	29.9229	29.864				9	9	9	42.9	42.9	42.9	24.831	0	103.18	12476000000	112	P62906
28.937	28.9725	28.9399	28.8192	28.8341	28.982				8	8	8	57.1	57.1	57.1	15.616	0	23.602	6396000000	71	D3YTB1
29.5641	29.6935	29.8645	30.0689	30.1597	30.1727				9	9	9	53.4	53.4	53.4	20.252	0	110.06	15316000000	121	Q5VVD0
31.2927	31.2142	31.2103	31.4839	31.3498	31.4133				15	15	15	59.1	59.1	59.1	28.024	0	323.31	33679000000	172	P62917
35.5743	35.4578	35.4166	35.3707	35.3715	35.3278				17	16	9	86.1	82.4	41.8	18.012	0	323.31	588960000000	554	V9HWF5
30.5565	30.6773	30.5656	30.6309	30.8093	30.6693				8	8	8	73.1	73.1	73.1	11.951	0	213.66	20382000000	148	P62942
33.2088	33.2383	33.0722	33.1487	33.2524	33.2048				10	10	3	59	59	21.2	17.905	0	323.31	127840000000	171	Q5RKT7
25.7257	25.5014	24.5819	25.7592	25.0636	25.0477				8	1	1	53.9	7.8	7.8	14.728	0	31.806	4523900000	12	Q3MIH3
28.8064	28.6599	28.81	28.5548	28.9114	28.2613				12	12	12	55.8	55.8	55.8	25.206	0	39.101	4988900000	106	B0LPF3
31.4168	31.4339	31.4489	31.2897	31.3274	31.2672				11	11	10	43.3	43.3	39.7	29.201	0	155.33	31205000000	120	Q8N1H4
24.696	24.9371	24.488	28.408	28.1722	28.1768				8	7	4	46.4	40.6	22.4	21.45	0	21.419	3574300000	59	A4D2P1
27.7754	27.9024	27.9583	28.1038	28.1091	28.1386				18	18	6	22.6	22.6	9	104.22	0	63.807	3714600000	107	H0UID5
25.0794	25.6763	25.1776	27.2253	25.2987	25.2834				5	5	5	23.9	23.9	23.9	33.649	0	14.018	1536500000	27	A0A804HIH4
25.8198	24.6455	25.1108	26.7982	25.5508	25.5361				7	2	2	26.6	9	9	40.361	0	5.9314	0	6	P63096
25.3734	25.0293	26.5275	25.3315	24.6378	24.6209				4	4	4	31.9	31.9	31.9	18.208	0	9.6188	237880000	11	F6U1T9
34.0287	33.9993	33.9834	33.8881	33.9545	33.8362				20	17	15	73.1	62.9	59.2	27.745	0	323.31	213290000000	270	D0PNI1
25.3589	25.7705	25.0836	25.486	26.0328	26.0194				2	1	1	42.8	28.3	28.3	15.38	0	4.6466	155520000	2	H0YA80
25.738	25.3236	26.6748	27.4273	25.3909	26.9289				6	6	6	20.4	20.4	20.4	51.647	0	24.036	1532500000	44	Q56VW8
28.4156	28.7055	28.8345	28.4508	28.6501	28.4923				6	6	6	51.5	51.5	51.5	11.557	0	19.882	4703200000	68	A0A024R3Z2
27.4642	27.5081	27.1607	28.2446	28.1117	28.0939				3	3	3	49.4	49.4	49.4	10.366	0	141.76	3564500000	50	Q6FGH9
26.2927	25.3091	25.9123	26.7893	26.6931	25.3759				2	2	2	30.1	30.1	30.1	12.452	0	69.535	827450000	20	P63172
29.7648	29.8009	29.7352	29.7329	29.8289	29.9896				6	6	6	50	50	50	8.2178	0	24.77	11325000000	63	A0A024R8P8
31.3813	31.3229	31.3846	31.3711	31.4676	31.4843				13	13	11	76.7	76.7	49.1	18.72	0	156.8	34541000000	182	E5RJR5
27.4062	27.3971	24.7774	27.6968	27.3295	24.7531				5	5	5	86.8	86.8	86.8	7.3184	0	71.049	2527500000	50	P63218
32.0433	32.1299	32.1391	31.6243	31.7158	31.674				7	7	7	72.8	72.8	72.8	8.85	0	301	45857000000	172	Q8WVC2
34.1703	34.2773	34.3048	34.0639	34.0863	34.0701				15	15	15	88.3	88.3	88.3	16.832	0	323.31	229360000000	420	P63241
31.7918	31.9593	31.9752	32.5469	32.5602	32.5807				20	20	12	77	77	47.9	35.076	0	323.31	73579000000	306	E9KL35
36.5616	36.701	36.6614	36.6293	36.6141	36.583				26	26	1	83.2	83.2	4.5	41.792	0	323.31	1495600000000	1037	P63261
24.8889	25.6886	25.3367	25.3792	24.7696	26.0349				3	3	3	25.6	25.6	25.6	13.193	0	5.2374	448720000	18	P63272
29.3045	29.2442	29.3883	29.3344	29.379	29.4379				8	8	8	79.7	79.7	79.7	18.007	0	150.15	8983600000	81	P63279
32.9773	33.2206	33.1663	32.7349	32.7293	32.5923				3	2	2	50	50	50	5.0256	0	30.469	90880000000	45	P63313
29.083	29.1318	29.0974	28.8887	28.9308	29.0606				13	13	8	60.8	60.8	37.9	35.594	0	190.35	7431600000	152	B3KUN1
33.5342	33.5362	33.4717	33.1761	33.2153	33.2388				18	18	13	71.9	71.9	59.3	35.924	0	323.31	129950000000	324	P67809
24.4732	26.2439	25.5537	25.8543	26.0483	25.0054				2	2	2	16	16	16	11.986	0.0017047	2.7704	450410000	13	H0YNX5
26.0082	24.8386	24.7942	25.7945	25.0214	24.9199				4	4	4	23.6	23.6	23.6	24.685	0	13.909	1043000000	30	A0A1U9X7J2
34.2059	34.3145	34.2418	34.1104	34.0601	34.0673				27	27	2	69.8	69.8	11.3	28.521	0	323.31	224270000000	327	V9HW56
31.0052	30.8534	30.8762	30.7034	30.5251	30.5849				8	8	3	68.2	68.2	24.7	17.861	0	241.28	21314000000	132	A0A024R1A4
34.7208	34.7083	34.7384	35.0404	35.0498	35.0641				24	24	10	61.1	61.1	28.4	49.397	0	323.31	462680000000	818	A0A4D5RAC9
32.1967	32.1546	32.1207	32.7139	32.6784	32.6391				26	9	6	76.1	39.7	27.7	49.924	0	323.31	86381000000	214	P68366
25.7911	24.4225	25.8197	26.1793	24.936	25.8686				11	11	10	42.4	42.4	40.8	41.79	0	35.976	1233100000	40	A0A2R8YF43
29.2156	28.828	28.9518	29.269	29.1321	29.0065				6	6	6	50.2	50.2	50.2	25.569	0	128.86	7199200000	62	V9HW44
25.7618	25.9591	25.7537	25.7513	25.8824	25.596				13	13	13	17.4	17.4	17.4	129.17	0	67.357	3794900000	30	A0A7I2V4T6
27.2464	27.1664	27.1401	27.0858	26.8102	27.207				9	9	9	37.8	37.8	37.8	39.221	0	53.652	1837900000	56	P78318
27.4819	27.8024	26.2455	27.2653	25.6105	25.393				4	4	4	24.6	24.6	24.6	20.745	0	8.8815	1814100000	36	C9JBI3
24.6807	25.7417	25.351	24.4636	25.408	25.9208				3	2	2	4.4	3.7	3.7	113.93	0.0039539	2.3315	177710000	2	E9PGM9
25.2094	25.7124	24.7709	26.5226	25.9345	26.6168				13	13	13	17.5	17.5	17.5	102.36	0	32.974	1039700000	48	P78344
26.1494	24.6302	25.5308	25.2027	25.3563	25.3412				3	3	3	22.2	22.2	22.2	23.286	0	12.036	86862000	2	Q5VU10
25.9231	25.1595	24.4712	24.1543	25.6969	25.6826				18	1	1	26.5	2	2	107.97	0	6.4274	0	1	X5D2J9
32.7821	32.7419	32.7526	32.803	32.8176	32.8121				38	38	38	81.3	81.3	81.3	57.488	0	323.31	100710000000	521	V9HW96
27.5417	27.7297	27.8078	27.6019	27.5841	27.705				11	11	11	50	50	50	40.968	0	154.3	2710700000	79	P78406
27.571	27.6005	24.8657	27.6275	27.6	27.5588				6	6	6	27.4	27.4	27.4	27.566	0	20.703	2620000000	60	V9HWG9
30.1731	30.1745	30.483	30.895	30.9259	30.835				86	86	86	26.7	26.7	26.7	469.08	0	323.31	24745000000	621	P78527
25.7007	26.1004	25.6276	25.1144	26.7459	26.7341				4	1	1	67.2	32.8	32.8	6.0542	0	21.122	1389300000	20	Q8WVB5
28.8672	29.0926	29.0605	28.5665	28.588	28.8221				11	11	11	33.8	33.8	33.8	50.222	0	94.758	5195500000	114	P80303
32.218	32.2211	32.1751	32.0799	32.2493	32.2062				16	16	16	85.5	85.5	85.5	22.693	0	323.31	65429000000	261	P80723
24.396	25.8739	24.8813	25.5524	25.2652	25.2499				3	3	3	4.4	4.4	4.4	110.54	0	4.7404	71214000	3	A0A2R8Y7M0
24.755	25.6513	25.1682	24.9993	25.4212	25.4062				8	7	7	36.4	34.5	34.5	36.805	0	30.801	2962900000	12	G5E9W7
26.6524	26.8118	26.9697	26.5964	26.6971	26.4339				4	4	4	57.3	57.3	57.3	11.466	0	16.456	1217600000	40	P82909
26.0819	24.3452	25.1533	24.6283	25.3134	25.2982				3	3	3	18.8	18.8	18.8	20.691	0	5.7081	190390000	15	A4UCR9
26.1575	24.7046	25.5434	25.335	25.793	25.7789				4	4	4	25.6	25.6	25.6	14.226	0	4.0819	202110000	10	P82932
25.1636	27.0709	27.0409	25.3607	25.7326	25.7184				4	4	4	36.5	36.5	36.5	16.496	0	53.014	595530000	21	Q5JSL0
31.1026	31.1719	31.1852	31.0012	30.8082	30.8689				7	7	1	38.6	38.6	4.3	23.671	0	62.941	24608000000	97	P82979
30.4914	30.5454	30.5705	30.6021	30.6747	30.7569				8	8	8	52.9	52.9	52.9	14.369	0	23.868	19139000000	83	C9JXB8
29.8465	29.8416	29.6491	29.7923	29.6066	29.6858				7	7	2	45.3	45.3	9.4	12.441	0	25.982	10553000000	57	P83881
25.2883	26.0329	26.1142	25.9472	26.1211	26.1079				4	3	3	39.3	30.1	30.1	20.03	0	7.3773	415850000	10	J3KS05
24.9095	25.1136	24.6698	27.6031	27.2535	27.3388				8	3	3	63.3	28.9	28.9	20.529	0	10.172	2201800000	25	A4D0Z3
31.0948	30.999	31.1481	31.1149	31.1946	31.0922				6	6	6	51	51	51	12.259	0	238.91	27493000000	78	A0A024R6D4
25.1845	25.2384	24.242	25.3171	25.689	25.6747				4	3	3	31.4	25.7	25.7	21.308	0	27.13	167440000	13	Q6ICQ8
30.7272	30.7445	30.8161	30.6194	30.6539	30.5651				6	6	6	31.1	31.1	31.1	23.134	0	92.724	20727000000	70	J3QR09
28.2279	28.3453	27.4455	27.4888	27.5825	27.0653				4	4	4	32.2	32.2	32.2	6.8998	0	13.567	1928800000	29	P84101
31.3476	31.4272	31.4877	31.2097	31.14	31.1639				10	9	9	43.9	43.9	43.9	19.329	0	43.648	31423000000	102	B2R6F3
27.0183	27.5457	27.009	25.8654	24.3891	24.3716				4	4	1	6.5	6.5	2.4	61.966	0	13.762	844440000	22	B4DY33
25.214	24.8592	24.3972	25.978	25.1352	25.1196				4	4	4	7.7	7.7	7.7	82.469	0	21.454	63164000	10	B2RAW0
25.1825	25.1345	25.8214	26.583	24.0767	24.0585				2	2	2	19.9	19.9	19.9	17.455	0.0020311	2.7044	0	2	B1AKU2
28.5817	28.4047	28.5436	28.3321	28.2879	28.1775				15	15	14	23.1	23.1	22.3	94.369	0	64.397	4008500000	118	A0A0S2Z4X1
30.1299	30.0841	29.9463	29.7037	29.597	29.5845				5	5	5	52.2	52.2	52.2	17.17	0	258.17	10147000000	74	A0A024QYX3
29.0429	29.3317	29.1718	29.2364	29.0403	29.2396				7	7	7	58.4	58.4	58.4	11.333	0	23.896	7601800000	64	C9JFR7
28.6988	28.577	28.6648	28.401	28.3349	28.3714				10	10	10	33.3	33.3	33.3	29.082	0	17.371	4508500000	80	Q6LES8
24.6499	25.164	25.598	26.3299	26.3799	25.0302				6	6	5	25.6	25.6	22.6	31.806	0	17.988	532050000	33	V9HWC5
25.4929	25.1326	25.5679	25.7416	25.0461	25.4734				2	1	1	8.8	5.8	5.8	29.544	0.00071225	3.4549	99524000	2	A0A0S2Z355
26.4177	27.8895	27.7508	26.9012	25.4882	27.8727				5	4	4	32.6	30.5	30.5	32.015	0	94.732	2139600000	41	Q2NLD4
32.8493	32.9366	32.9019	33.0671	33.0783	33.0952				83	83	66	61.4	61.4	52.4	191.61	0	323.31	120980000000	1039	Q00610
25.7055	24.5993	24.4555	26.8131	24.9299	24.9137				1	1	1	5.2	5.2	5.2	31.943	0.00070922	3.3888	168250000	5	B3KNQ9
29.836	29.8676	29.77	29.5722	29.664	29.5347				9	9	9	38.8	38.8	38.8	25.204	0	50.795	10264000000	116	Q53GD8
26.3904	25.4433	24.9995	25.0008	26.5422	26.53				4	4	4	19.2	19.2	19.2	17.758	0	19.659	1752400000	25	B7Z6B3
32.659	32.5342	32.5487	32.5755	32.5812	32.6557				39	39	38	48.8	48.8	48.1	90.583	0	323.31	88541000000	422	Q00839
29.9229	29.9297	29.9163	30.111	30.1444	30.0806				7	7	7	41.7	41.7	41.7	27.872	0	121.8	14177000000	85	Q01081
33.399	33.4564	33.4111	33.2975	33.3419	33.3394				119	119	117	63.3	63.3	62.7	274.61	0	323.31	140170000000	1456	B2ZZ89
25.53	26.369	25.9667	25.5035	24.5553	24.5382				4	1	1	16.8	4.8	4.8	41.462	0	16.321	205970000	6	Q2TSD2
24.5471	27.2915	25.7339	25.7285	25.2688	27.506				13	2	2	45.2	7.2	7.2	33.488	0	20.759	1865300000	40	Q5VXV3
32.2505	32.2864	32.3147	32.0234	32.0451	32.0043				9	9	9	60.9	60.9	60.9	15.371	0	273.4	56324000000	143	J3KP15
25.0968	25.6561	25.5051	25.064	25.2947	25.2534				4	4	4	8.2	8.2	8.2	65.973	0	19.547	102650000	8	A0A590UK85
30.9431	30.8817	30.8358	31.1174	31.0871	31.1703				10	10	10	71.9	71.9	71.9	15.164	0	323.31	27599000000	127	E7DVW5
25.7525	26.3417	24.1626	24.8292	25.8868	25.2794				2	2	2	0.6	0.6	0.6	418.43	0.009539	1.9377	401890000	4	A0A5F9ZI30
25.7514	25.4804	24.5319	26.465	25.2506	25.8729				3	3	3	11.4	11.4	11.4	56.238	0	10.924	158380000	6	Q8N995
29.3549	28.9557	29.3535	29.6809	29.6215	29.7441				11	11	11	26.6	26.6	26.6	55.01	0	60.395	12137000000	72	Q01650
28.8332	28.7091	28.7535	28.6649	28.8974	28.9003				4	4	4	33.5	33.5	33.5	19.443	0	46.154	5753500000	50	Q658N3
30.7325	30.8205	30.7123	31.024	30.9997	31.0175				29	29	26	46.4	46.4	42.1	85.595	0	323.31	28301000000	372	Q01813
30.4419	30.4627	30.5064	30.0174	30.0888	30.1255				8	8	7	17	17	13.1	64.929	0	138.63	14510000000	111	B0QYK0
26.3619	24.4964	25.8972	25.2859	25.8042	25.2352				2	2	2	2.7	2.7	2.7	138.8	0	3.8824	0	6	Q01970
26.085	25.0467	24.9524	27.9703	27.8997	27.9639				17	17	17	23.7	23.7	23.7	115.93	0	82.735	3025500000	66	Q02218
26.3345	25.7031	25.0806	26.0935	25.9178	25.7901				3	3	3	2.1	2.1	2.1	295.22	0	7.465	106300000	4	Q02388
25.7931	25.702	26.7718	27.4335	26.5286	25.9041				2	2	2	12.3	12.3	12.3	39.177	0	5.9625	330120000	5	Q86TP0
28.3318	28.511	28.4602	29.2624	29.3249	29.2957				9	9	9	47.2	47.2	47.2	20.762	0	124.7	8163100000	92	Q02543
26.0767	26.3131	24.6909	26.3055	26.2731	26.5163				9	4	4	27.8	13.2	13.2	41.378	0	44.026	829830000	16	B4DFY5
31.724	31.8354	31.7574	31.7284	31.7547	31.7462				30	30	30	73.2	73.2	73.2	51.804	0	323.31	47558000000	347	Q02790
30.6896	30.8456	30.8202	31.1524	31.113	31.1236				31	31	31	54.9	54.9	54.9	83.503	0	297.33	28844000000	346	B2R5M9
31.2761	31.4525	31.6889	31.3235	31.2313	31.4017				16	16	16	43	43	43	53.907	0	87.843	32246000000	112	Q53GX6
29.1035	29.0985	29.1248	29.6209	29.5596	29.5618				16	16	16	44.8	44.8	44.8	32.741	0	134.84	10254000000	112	Q8TBK5
25.2916	26.036	24.9738	25.0436	25.6793	26.2602				3	3	3	11.8	11.8	11.8	32.182	0	15.668	1232200000	17	I3L1P8
29.4619	29.4887	29.3885	29.4291	29.5778	29.6656				8	8	8	48.9	48.9	48.9	20.471	0	97.078	9850400000	78	Q2TNI1
25.8552	25.7437	25.0042	25.1841	26.8499	25.6649				4	4	4	18	18	18	42.179	0	44.735	338870000	11	A0A1B0GU86
28.1306	27.9932	27.5997	28.5682	28.4289	28.5524				8	8	8	36.1	36.1	36.1	36.978	0	197.84	5086600000	114	Q03405
24.0733	26.0276	24.9719	24.7479	24.9313	26.8384				2	2	2	6.6	6.6	6.6	72.002	0.0030161	2.5388	43977000	2	Q9UP03
30.2066	30.0553	30.0366	29.9208	29.8789	29.934				9	9	9	45.5	45.5	45.5	33.325	0	323.31	13085000000	112	A0A024R598
26.7079	26.7773	26.729	25.9997	27.0001	24.9152				10	10	10	17.1	17.1	17.1	80.473	0	18.631	1330100000	47	Q04446
25.8264	25.2418	24.4238	25.8855	25.4388	25.4239				3	3	3	5.2	5.2	5.2	76.897	0	5.3994	305370000	19	H0YNT2
30.4505	30.5319	30.4616	30.4895	30.3674	30.343				13	13	13	81	81	81	20.777	0	81.837	16986000000	135	X5DNM4
31.0481	31.2083	31.1893	30.9677	31.0196	31.1661				9	9	9	58.8	58.8	58.8	17.359	0	323.31	28432000000	108	Q567R6
28.5347	28.8067	29.0119	28.964	29.0103	29.1327				10	7	7	45.1	35	35	28.218	0	90.471	6674700000	70	A0A024R1K7
25.7451	25.8059	25.2912	25.761	25.666	25.6516				1	1	1	8.6	8.6	8.6	16.691	0	16.422	5510300000	21	A0A024QYW3
25.4556	24.0222	26.2427	25.9329	24.9952	24.9792				5	5	5	21.6	21.6	21.6	48.357	0	16.285	379460000	14	Q05048
25.3274	25.7771	25.51	25.5481	24.7581	24.7415				5	1	1	6.8	2.2	2.2	94.016	0	3.9665	50711000	2	A0A0D9SFB1
25.9397	25.6957	26.2147	25.461	26.4095	26.397				3	3	3	6	6	6	88.105	0	7.7057	107470000	6	Q05209
29.1472	29.069	29.1118	29.0021	28.9491	28.9737				5	5	5	30.1	30.1	30.1	24.847	0	57.939	6293900000	55	Q05BU6
29.168	29.3188	29.3921	29.5634	29.393	29.6312				17	7	7	61.3	36.9	36.9	50.47	0	280.12	9878600000	78	Q05639
25.8511	25.4059	25.3294	26.5699	26.7017	26.3094				8	8	8	18.5	18.5	18.5	68.009	0	19.897	1177900000	51	A0A3G1LBG2
27.9187	28.111	27.821	27.905	28.0471	28.2608				19	19	19	36.6	36.6	36.6	78.806	0	96.12	3719400000	123	Q06210
27.774	28.1033	27.8609	28.0088	28.0462	27.7321				10	10	10	43.7	43.7	43.7	28.52	0	54.932	3385500000	76	A0A384NQ35
26.3742	25.2776	24.318	26.2632	25.2192	25.2037				3	3	3	20.6	20.6	20.6	29.74	0	59.835	405430000	13	B4DVB5
25.5082	25.8905	24.8836	26.1	26.0345	26.021				3	1	1	7.8	2.7	2.7	59.153	0	4.4104	81823000	1	Q59GC1
34.3708	34.4725	34.4827	34.3323	34.3975	34.3637				15	15	12	73.9	73.9	60.8	22.11	0	323.31	280260000000	323	A0A384NPQ2
28.7241	28.5204	28.7667	29.3395	29.1535	29.3286				7	7	7	47.6	47.6	47.6	18.732	0	22.373	8407700000	74	Q0QEW2
33.3283	33.3038	33.3303	33.1471	33.2332	33.1711				8	8	8	42.6	42.6	42.6	31.362	0	323.31	125820000000	257	Q07021
30.9564	31.0018	31.0145	30.966	30.922	30.9652				29	29	27	52.8	52.8	51.7	66.022	0	323.31	27682000000	337	A0A024RBH2
25.1508	25.8018	25.5583	25.299	27.3873	27.3771				3	3	2	1.1	1.1	0.8	253.92	0.002038	2.7381	1196700000	12	Q07283
25.3166	26.3255	25.5571	25.9961	26.5142	26.2355				2	2	2	12.4	12.4	12.4	24.005	0	5.5211	101840000	5	Q07507
29.5955	29.5532	29.7266	29.627	29.4613	29.6171				9	9	9	28.7	28.7	28.7	48.227	0	155.15	10298000000	100	Q07666
26.6756	25.4585	26.1853	27.0139	26.2485	24.9585				3	3	3	19.4	19.4	19.4	19.307	0	6.066	828800000	12	K4JQN1
28.69	28.76	28.7244	28.9717	28.7237	28.693				17	17	10	39.6	39.6	21.9	61.201	0	67.837	5374400000	125	Q7RTQ9
24.661	25.1008	25.9005	25.6203	24.9746	25.2984				2	2	2	1.4	1.4	1.4	262.02	0	7.0566	44348000	2	Q59FG2
32.3554	32.3265	32.3373	32.1301	32.1782	32.1946				13	13	13	47.2	47.2	47.2	27.744	0	142.14	60617000000	288	Q07955
26.0793	25.2667	27.6539	28.0951	28.0687	28.1962				13	13	13	43.3	43.3	43.3	50.435	0	146.81	3520900000	87	Q07960
28.5928	28.4666	28.5834	28.1861	28.3924	28.4891				12	7	7	23.9	14.4	14.4	56.708	0	48.34	4309800000	69	A8K644
31.0523	31.0653	31.1342	31.4978	31.4913	31.3908				43	43	43	43	43	43	140.96	0	323.31	39924000000	477	Q08211
25.4314	27.4835	27.5684	27.6755	27.5146	27.8352				11	11	11	50.2	50.2	50.2	35.206	0	37.24	2802500000	54	Q08257
25.0271	26.6272	25.6001	24.8321	25.1164	25.1007				6	6	6	5.3	5.3	5.3	167.35	0	10.539	191540000	7	Q08378
28.1393	27.5838	28.2318	27.8021	27.8085	27.6579				17	17	17	23.9	23.9	23.9	111.66	0	114.7	2676000000	81	A0A6Q8KRG2
29.4263	29.4488	29.5375	29.3589	29.2541	29.5013				15	15	15	35.2	35.2	35.2	65.33	0	176.55	9267800000	152	A0A0S2Z3Y1
28.3283	28.2083	28.4147	28.404	28.3238	28.3777				14	12	12	42.2	38.6	38.6	40.772	0	23.374	4164000000	82	Q6FGM6
29.3043	29.176	28.253	29.3613	29.3428	29.2774				17	17	17	29.2	29.2	29.2	81.074	0	113.95	8367800000	177	A0A024R4Z6
25.9862	24.6104	25.8919	24.591	24.676	24.6592				2	2	2	6	6	6	48.351	0.003002	2.4704	371300000	7	A8K919
26.0923	26.0303	25.0841	27.2503	25.9398	25.9261				1	1	1	25.6	25.6	25.6	8.4787	0	66.846	199910000	3	Q08AG7
29.9282	30.0895	30.129	30.3402	30.3829	30.3303				35	35	35	66.8	66.8	66.8	86.47	0	323.31	17785000000	316	Q08J23
31.7111	31.6918	31.6578	31.493	31.6223	31.7101				20	13	13	70.4	58.1	58.1	47.655	0	323.31	37427000000	171	Q09028
24.9003	27.3772	27.6725	27.9079	27.7284	25.8105				12	12	12	21.9	21.9	21.9	91.838	0	63.975	2769900000	69	A0A024R179
34.6087	34.6869	34.6452	34.5557	34.6193	34.5672				214	214	213	66.1	66.1	66	629.09	0	323.31	325520000000	2484	Q09666
25.3136	25.3816	25.664	26.7677	27.1719	25.6845				3	3	3	13.9	13.9	13.9	54.794	0	97.225	979160000	17	Q0VDF9
25.7867	24.977	23.8305	25.5905	25.8245	25.8585				6	6	6	16.9	16.9	16.9	60.793	0	45.81	911770000	25	G3V1S6
23.6623	25.9371	25.6344	27.2501	25.6988	25.4691				15	3	3	20.1	6.7	6.7	104.64	0	4.7022	184430000	2	Q10567
25.3492	26.0432	25.5507	25.539	25.8724	25.3809				4	4	4	4.5	4.5	4.5	151.98	0	5.297	42529000	3	D3DWL9
25.4152	24.85	25.2529	25.8456	25.4839	26.1927				1	1	1	8.3	8.3	8.3	19.769	0.0095329	1.9351	186000000	11	A0A024R7H5
25.8362	25.2638	25.1209	25.4826	25.3959	26.0276				8	8	8	18.9	18.9	18.9	58.252	0	57.257	993710000	26	Q10713
25.8398	27.3664	27.7535	27.3793	27.6873	27.556				6	6	6	26.8	26.8	26.8	46.382	0	129.49	2372200000	51	A0A090N7T9
24.7468	25.7374	25.7509	26.2906	26.2058	25.2169				1	1	1	1.5	1.5	1.5	117.06	0.0017307	2.9835	0	1	E7EQI7
24.7696	23.6107	25.6598	25.2861	26.041	25.9224				10	10	10	12.1	12.1	12.1	148.86	0	118.45	1785400000	47	G3V198
25.1619	25.2994	26.198	26.4197	25.2324	25.5421				7	7	7	13.1	13.1	13.1	89.034	0	15.568	301050000	13	Q12788
27.8416	27.9609	28.0658	28.152	28.421	28.378				9	9	8	27.7	27.7	25.7	40.282	0	156.47	4333600000	95	Q12792
27.7681	28.4145	28.3796	28.2911	28.6747	28.0456				9	9	9	21.9	21.9	21.9	85.862	0	224.16	4792400000	70	Q12797
26.1358	25.3654	25.3069	25.193	25.9361	24.7444				9	9	9	5.4	5.4	5.4	307.55	0	22.426	246310000	21	Q12802
25.3126	25.7869	24.9392	25.2983	25.5567	24.5005				2	2	2	11.7	11.7	11.7	44.141	0.004894	2.1832	74121000	3	Q12824
26.1582	25.7905	25.1098	24.9509	24.761	27.1917				2	2	2	17.1	17.1	17.1	19.782	0	4.9765	135610000	12	C9JFM5
28.8734	29.0116	28.8381	28.4411	28.5306	28.305				15	15	15	52.7	52.7	52.7	44.872	0	134.61	4951100000	91	B7Z5F9
30.2575	30.4539	30.3379	30.2583	30.1973	30.3551				18	18	18	40.9	40.9	40.9	58.776	0	323.31	15784000000	215	B3KY12
25.5236	24.6963	26.5082	25.7292	24.5176	26.6769				11	11	11	9.7	9.7	9.7	209.02	0	69.821	1077200000	44	A6NNK5
30.319	30.3864	30.4475	30.25	30.2264	30.2586				14	14	14	69.2	69.2	69.2	34.352	0	186.37	15770000000	160	Q12904
30.3926	30.478	30.4441	30.5395	30.512	30.5303				17	17	17	67.2	67.2	67.2	43.062	0	268.86	20701000000	185	F4ZW62
30.5189	30.2977	30.4659	30.564	30.6297	30.5147				27	27	23	39.9	39.9	36.1	95.337	0	238.67	20210000000	294	A0A024R7C7
27.1004	26.9383	26.933	27.1484	27.0843	27.0071				9	9	9	45.3	45.3	45.3	32.577	0	122.63	2115800000	74	B4DWN1
30.5849	30.5062	30.6848	30.7051	30.7441	30.7531				27	27	1	49.5	49.5	1.3	79.992	0	207.02	24624000000	333	Q59EK6
25.2411	24.7192	24.4352	26.4897	27.2024	25.512				1	1	1	11.5	11.5	11.5	21.711	0	47.384	541240000	12	Q12962
24.426	25.1119	25.8946	26.2171	25.5267	27.1915				7	7	7	8.8	8.8	8.8	127.06	0	225.08	585790000	33	Q4KMR3
25.3042	26.4505	25.2279	26.6855	27.2021	25.4599				4	4	4	24.2	24.2	24.2	38.477	0	53.378	897210000	27	Q561W4
25.7148	25.2628	24.8119	25.8886	25.4747	25.7701				2	2	2	13.8	13.8	13.8	19.127	0	3.8475	23141000	3	Q12974
24.9794	26.1092	25.7988	25.0656	25.7842	25.4027				4	4	4	7	7	7	82.921	0	9.5016	253500000	4	Q12996
29.7528	29.6498	29.864	29.7009	29.7485	29.8839				17	17	11	67.1	67.1	47.9	35.816	0	180.04	11612000000	145	A0A384MR44
25.1544	25.4739	25.9079	23.9733	25.4177	26.2204				5	5	5	5.9	5.9	5.9	141.48	0	24.034	324120000	12	B4DIX0
25.5411	25.1912	24.6814	25.662	26.2334	25.2039				1	1	1	8.1	8.1	8.1	19.188	0.0017313	2.9851	0	1	Q5JVY0
28.54	28.0383	28.3358	28.3356	28.4971	28.2084				12	12	12	30.1	30.1	30.1	62.328	0	57.481	4389700000	110	Q13057
24.9756	24.3753	25.1067	26.5703	25.2194	26.3511				3	3	3	5.4	5.4	5.4	78.271	0	5.0503	216820000	7	Q7Z5W8
25.4169	25.2544	25.5936	24.4028	26.4994	25.1096				7	7	7	21.7	21.7	21.7	53.371	0	19.989	924130000	34	C9JFE4
26.2961	25.6654	23.4076	24.5854	26.3638	25.2163				2	2	2	4.2	4.2	4.2	106.94	0	5.4108	42426000	1	D6W625
27.0597	26.8295	27.0142	27.5393	26.8691	24.8647				9	9	9	19.4	19.4	19.4	65.585	0	31.286	1193700000	43	Q9UK43
27.9149	28.3157	28.1505	25.9888	28.3921	28.1902				9	9	3	51.6	51.6	15.5	31.254	0	79.932	3814800000	74	Q6FHT1
29.1176	29.1937	29.6515	29.3176	29.4041	29.2848				8	8	8	32.8	32.8	32.8	41.632	0	118.02	8611200000	86	A0A0A0N0L3
31.1998	31.1975	31.1395	31.1709	31.1482	31.2574				11	11	11	51.1	51.1	51.1	30.84	0	306.84	33020000000	144	Q13151
28.5935	28.7037	25.1434	28.4938	28.2773	28.7176				7	7	7	32.8	32.8	32.8	35.448	0	133.7	5140200000	63	B2R7M3
30.9906	31.1515	31.0915	31.3427	31.3997	31.4372				14	12	12	63.1	57.6	57.6	30.54	0	321.87	33983000000	207	V9HW63
25.1237	27.5629	25.2112	27.7705	27.6767	27.9369				9	9	9	27.9	27.9	27.9	58.042	0	78.135	2825800000	64	Q13177
30.9441	30.9801	31.0589	31.0963	31.1822	31.2842				10	9	8	61.7	55.2	46.4	20.811	0	161.14	27256000000	134	A4D177
30.8226	30.9686	31.0543	31.1133	31.1444	31.1514				36	36	36	49.8	49.8	49.8	100.2	0	323.31	31679000000	404	Q13200
25.2076	26.6431	25.6444	25.3078	27.4818	25.6523				9	9	9	26.5	26.5	26.5	52.39	0	38.771	1388900000	41	V9HWG1
30.114	30.0877	30.2263	29.9825	29.9532	29.8882				10	10	10	48	48	48	25.542	0	29.919	13582000000	107	Q13242
28.2536	28.2406	28.262	28.0568	28.0962	28.1525				6	5	5	25	21.7	21.7	31.263	0	21.259	3694200000	83	A0A024R6D8
31.6307	31.6043	31.6197	31.4751	31.3963	31.3664				15	15	10	54	54	33.2	26.306	0	55.344	36669000000	192	A0A590UJK4
31.1207	31.299	31.1956	31.2841	31.443	31.3728				29	29	29	62.5	62.5	62.5	88.549	0	323.31	34712000000	368	Q13263
32.2082	32.1513	32.2227	31.9697	31.9606	32.0008				19	19	1	51.9	51.9	6	52.164	0	323.31	51451000000	290	Q5U0Q1
28.0879	28.0183	27.9895	27.888	27.8523	27.9589				25	13	12	43.3	22.5	20.5	66.499	0	40.614	3476200000	100	A0A7I2V4L7
31.5135	31.6194	31.4901	31.4721	31.4403	31.4839				20	20	20	84.9	84.9	84.9	36.501	0	323.31	38596000000	332	Q5U0F4
25.8305	24.9292	25.6482	25.9475	25.1253	26.422				1	1	1	12.1	12.1	12.1	15.708	0	4.21	26228000	2	B4DI74
25.6636	25.1044	24.5235	25.2077	25.2317	25.8136				5	2	2	11.8	6.4	6.4	47.535	0.0010556	3.2657	0	3	X5D8Y5
28.9335	28.783	28.8714	28.6379	28.6804	28.748				9	9	4	63.9	63.9	25.9	16.495	0	39.212	5946100000	80	Q13404
27.9832	27.8671	27.9053	27.5996	27.7681	27.7552				4	4	4	30.1	30.1	30.1	19.198	0	56.711	3044600000	41	A0A024R578
29.1384	29.1031	29.1659	29.0781	28.9529	29.1032				15	15	14	38.6	38.6	35.3	71.456	0	313.75	7026900000	142	A0A140VKE9
25.5045	25.4915	24.547	26.487	24.881	24.9808				3	3	3	12.2	12.2	12.2	51.419	0	6.8413	93692000	5	V9HWF0
26.2881	26.8638	26.6682	25.3425	26.7423	23.8753				13	13	13	17.7	17.7	17.7	113.88	0	45.356	1399400000	59	Q2TB59
26.675	24.9254	24.9506	25.8032	25.1389	25.5843				1	1	1	5.5	5.5	5.5	35.371	0	5.4661	112340000	1	A0A024RAP0
25.1416	25.3671	25.1057	25.0041	24.7628	26.5036				3	3	3	8	8	8	51.715	0.00035881	3.688	30247000	5	Q32LZ0
25.1175	26.2473	25.387	25.6992	25.6667	24.31				1	1	1	1.3	1.3	1.3	85.046	0.00035894	3.6887	41355000	1	Q13433
31.8131	31.8926	31.8634	31.4623	31.5525	31.6453				38	38	38	48.9	48.9	48.9	100.23	0	323.31	40952000000	441	Q13435
25.9892	25.0737	25.9757	25.4641	26.4345	24.4948				3	3	3	9	9	9	75.561	0	29.35	236600000	6	Q13438
25.3407	25.646	25.3228	26.0052	25.8276	25.915				6	6	6	4.1	4.1	4.1	261.14	0	12.017	156200000	10	Q13439
30.4106	30.3795	30.4457	30.2073	30.219	30.2347				9	9	9	41.4	41.4	41.4	20.63	0	62.847	15692000000	101	Q13442
24.9375	25.1576	25.0322	25.247	24.9968	25.2259				2	2	2	11.5	11.5	11.5	25.206	0.0098194	1.9094	58073000	7	Q13445
25.5814	25.7812	24.1934	25.6556	23.894	25.8732				3	3	3	13.3	13.3	13.3	51.198	0	36.625	326580000	14	Q53GX4
27.8892	28.2168	27.8931	27.8969	28.0585	28.0038				10	10	10	26.7	26.7	26.7	66.393	0	69.651	3655800000	66	B5BU72
29.2891	29.1001	29.2613	29.4194	29.4596	29.5451				11	11	9	45	45	32.7	47.687	0	323.31	9287600000	111	Q13501
24.675	25.6141	25.0971	25.6291	25.5989	25.1246				1	1	1	12.5	12.5	12.5	15.564	0	5.7558	0	1	A0A024RAW0
25.1469	25.4548	25.5196	25.1738	26.5159	26.4192				17	2	2	43.3	11.8	11.8	50.404	0	12.409	129920000	5	B2RBD5
28.6314	28.4392	28.3702	28.2751	28.4545	28.4583				7	7	7	63.8	63.8	63.8	18.243	0	88.411	3763800000	63	Q13526
27.2186	26.9834	27.0468	27.2568	27.3761	27.408				2	2	2	15.3	15.3	15.3	12.58	0	41.652	1975100000	24	Q13541
25.1567	26.2392	24.7629	24.9727	24.3277	25.1283				1	1	1	11.7	11.7	11.7	13.011	0	6.0623	184990000	5	B2R9B9
25.8967	26.6266	24.9429	25.9373	24.512	25.261				7	3	3	19.3	10.4	10.4	55.102	0	6.8978	153080000	5	Q6IT96
30.5231	30.6645	30.602	30.3925	30.3398	30.3764				14	14	14	45.2	45.2	45.2	41.622	0	218.12	17048000000	202	A0A7I2V4Y9
26.5651	25.0916	25.3408	26.7401	25.9287	26.7239				7	7	7	24.5	24.5	24.5	60.246	0	64.071	1054900000	33	Q13564
29.7779	29.8445	29.8166	29.5668	29.4986	29.5383				14	14	14	36.4	36.4	36.4	61.494	0	181.51	9456500000	129	Q13573
28.9876	28.9837	28.9179	28.9072	29.0749	28.9946				6	5	5	23.8	20.6	20.6	32.688	0	57.971	6063900000	63	Q549U1
27.0848	27.2009	24.7589	25.3865	25.2413	25.7272				5	5	4	14.8	14.8	12.3	50.099	0	15.641	755370000	30	Q59GU6
24.9349	28.5209	28.7629	24.885	25.887	24.9185				5	5	5	17.5	17.5	17.5	45.812	0	24.919	1000000000	12	B4DNL1
26.5384	25.0674	25.213	26.2998	25.1403	25.622				7	2	2	10.9	3.5	3.5	76.804	0.0073671	1.9993	44626000	2	B2RBV7
24.1066	25.9401	26.1176	24.2914	26.4317	25.384				8	8	3	12.1	12.1	4.9	78.949	0	12.271	697030000	31	A0A7P0T8P8
25.0119	25.2909	24.9113	26.415	25.2763	25.9317				5	5	5	19.6	19.6	19.6	35.892	0	9.8842	849070000	23	A0A140VKC8
29.8833	29.6836	29.7841	29.7275	29.6857	29.7408				10	10	10	24.5	24.5	24.5	46.031	0	219.84	10946000000	95	Q13641
27.5104	27.6597	27.4569	27.31	27.7227	27.5735				8	8	8	40.7	40.7	40.7	31.192	0	73.767	2512600000	57	Q13643
28.4668	28.5416	28.6366	28.5137	28.5865	28.4572				9	9	9	26.3	26.3	26.3	44.693	0	51.351	5169900000	99	C9JG97
25.2498	24.8872	24.9976	25.3723	25.7414	25.1643				4	4	4	10.7	10.7	10.7	62.238	0	31.015	694530000	18	A8K9K4
24.9399	25.5318	25.6386	26.8589	24.9347	25.5778				3	3	3	3.6	3.6	3.6	129.57	0	70.492	52870000	4	A0A0S2Z3R6
25.2979	24.6245	25.4668	25.4042	25.6364	25.5511				1	1	1	8.5	8.5	8.5	20.803	0.0051931	2.1306	32195000	2	H7C441
24.7944	25.1067	25.3031	25.061	25.3991	25.0902				164	1	1	70.7	0.4	0.4	284.54	0	11.744	964980000	13	Q13813
31.4368	31.3606	31.3962	31.5234	31.5104	31.4714				20	20	7	62.1	62.1	28.7	48.991	0	323.31	39186000000	272	A0A024RCM3
26.8999	25.8475	27.0641	26.8371	26.7509	24.8868				5	5	5	16.5	16.5	16.5	52.562	0	11.741	1482100000	31	Q13867
29.9712	30.0942	29.946	29.888	29.5856	29.9967				25	7	1	68.8	27.9	2.7	49.906	0	128.39	13390000000	70	Q13885
26.0621	26.5166	26.1094	25.5686	25.9454	25.8629				4	4	4	11.4	11.4	11.4	49.601	0	9.4495	541250000	23	Q13895
26.5354	24.8846	26.5075	26.9231	25.1799	25.3056				4	4	4	30	30	30	26.319	0	18.355	352530000	18	Q13907
27.3537	26.4899	27.538	27.6734	27.6572	27.4588				7	7	2	51.6	51.6	10.4	21.508	0	129.34	2200800000	45	A0A024R6X2
25.183	24.0555	24.9298	25.9851	25.5924	24.798				2	2	2	1.5	1.5	1.5	225.49	0.00070696	3.3153	256870000	7	Q14008
27.8727	27.8452	28.0377	27.7328	27.6804	27.5723				3	3	3	26.7	26.7	26.7	18.648	0	56.466	2569500000	48	Q53XX5
28.5154	28.6166	28.5779	28.4848	28.5972	28.8118				10	10	10	72.5	72.5	72.5	15.945	0	117.82	5431100000	100	A0A384MTY2
27.8549	27.6149	27.6917	25.5221	25.5657	26.2298				3	3	3	57.1	57.1	57.1	6.9151	0	45.818	2101900000	25	Q14061
32.7323	32.8003	32.6861	32.5273	32.477	32.5649				19	19	3	50	50	10.1	32.834	0	323.31	82870000000	269	A0A024RDF4
27.3856	27.5677	27.3841	27.5758	27.8166	27.4122				7	7	7	20.1	20.1	20.1	49.204	0	49.559	2339900000	52	A0A1W2PPX5
25.0915	26.2753	24.9049	24.9956	25.106	24.1973				3	3	3	5.4	5.4	5.4	107.14	0	19.543	545920000	10	Q8IV28
24.6814	24.9618	25.8019	25.1201	24.903	26.3464				1	1	1	57.8	57.8	57.8	5.2658	0	8.9195	28901000	2	Q9NQ49
25.3162	25.1999	25.1346	24.3369	26.1394	26.3946				3	3	3	4.5	4.5	4.5	97.539	0	6.9362	518300000	16	A0A024R2W4
27.9586	28.1854	28.2829	28.8234	28.4328	28.305				12	12	12	23.9	23.9	23.9	122.29	0	175.52	4566500000	82	Q14126
25.0864	24.8897	27.0023	24.6796	25.8768	27.0745				8	8	8	19.7	19.7	19.7	83.569	0	86.178	996790000	31	A8K3R2
25.8937	25.2481	24.7197	25.3273	25.3208	25.2911				6	2	2	19.9	9.4	9.4	48.872	0	19.045	62341000	8	Q541S4
28.9501	28.9826	28.937	28.6321	28.5623	28.8249				32	17	17	35.6	19.9	19.9	107.47	0	125.46	5376900000	121	Q14151
30.8357	30.7953	30.7689	30.894	30.8756	30.8742				51	51	51	39.7	39.7	39.7	166.48	0	229.3	25014000000	435	J9R021
31.4247	31.2374	31.3598	31.1135	31.181	31.279				21	21	6	34.5	34.5	8.2	113.56	0	323.31	30422000000	271	B4DYY5
26.6473	26.7415	26.9729	26.6193	26.8242	26.461				8	8	4	6.1	6.1	2.9	174.91	0	37.814	1333300000	35	A0A0G2JNZ2
26.0249	24.7441	25.3823	24.8205	24.8144	26.7956				1	1	1	3	3	3	78.866	0	5.9366	0	1	F8VXI9
25.1421	25.3149	24.4497	25.3618	26.2427	25.3234				1	1	1	8.9	8.9	8.9	16.729	0.0067416	2.0242	39773000	5	F5H1S8
27.7766	27.4822	27.5258	27.835	27.5695	27.9258				7	7	7	18.9	18.9	18.9	74.403	0	67.45	3009100000	66	A0A024R4U3
28.5472	28.2472	28.0255	28.7856	28.5943	29.0658				12	12	12	57.7	57.7	57.7	32.193	0	115.66	4875500000	106	Q6I9R8
26.4742	26.4922	26.3447	26.3987	26.3025	26.153				3	3	3	20.3	20.3	20.3	21.905	0	8.4153	1150600000	40	J3KS15
31.2682	31.2499	31.2965	31.3801	31.378	31.4307				124	124	124	35.4	35.4	35.4	532.4	0	323.31	38379000000	871	Q14204
26.6601	26.013	24.9452	26.3849	24.2152	24.9761				1	1	1	7.8	7.8	7.8	13.286	0.0017397	3.0712	182850000	5	Q14210
24.2793	26.4869	25.7067	24.8735	26.3591	25.4898				6	6	6	22.3	22.3	22.3	33.712	0	12.905	636360000	25	Q14232
26.1157	25.133	26.3945	27.2224	25.3064	26.9172				19	6	6	54.8	26.5	26.5	46.402	0	19.168	932000000	32	Q14240
27.7661	27.8313	24.717	27.7504	27.3971	27.5253				10	10	10	13.1	13.1	13.1	83.982	0	27.266	2344400000	53	B2R704
31.7162	31.7881	31.7066	31.4622	31.4537	31.4825				24	24	24	49.3	49.3	49.3	61.557	0	286.18	38245000000	312	Q53HG7
30.3053	30.4667	30.2783	30.1838	30.2127	30.3798				11	11	11	42.9	42.9	42.9	36.876	0	323.31	15599000000	112	Q14257
26.3812	25.0414	26.367	25.3431	26.8072	26.8606				5	5	5	15.4	15.4	15.4	51.073	0	9.2229	276800000	8	A0A3B3IUA7
26.2403	24.6309	23.8647	25.8508	25.3386	25.9113				2	2	2	12.6	12.6	12.6	19.865	0.0048701	2.1359	120440000	4	U3KQ64
28.1282	28.3046	27.8985	27.9264	28.1769	28.0633				10	10	10	40.4	40.4	40.4	40.241	0	46.367	3590200000	78	Q14320
26.8522	25.2664	26.576	27.2171	27.2836	27.1599				3	3	3	32.4	32.4	32.4	23.804	0	45.224	1598300000	33	A0A1W2PR36
26.2208	25.0363	24.7963	25.7205	24.9921	25.4427				5	5	5	27.6	27.6	27.6	26.391	0	32.18	875910000	25	Q5QPP4
31.8803	31.9216	31.8961	31.6679	31.6199	31.6567				18	18	18	27.9	27.9	27.9	78.365	0	323.31	43448000000	261	Q14444
29.2888	29.3644	29.6965	29.8032	29.8637	29.6774				16	16	16	44.8	44.8	44.8	56.41	0	304.41	11561000000	185	B4DRA0
25.649	25.9758	25.041	25.2325	25.5046	24.9099				3	3	3	12.9	12.9	12.9	59.594	0	18.103	723820000	7	Q14554
26.3549	25.0921	24.7222	25.293	26.872	25.036				1	1	1	4.2	4.2	4.2	39.393	0.0020394	2.7421	21784000	3	A0A024R8M4
30.2473	30.3463	30.4119	30.2949	30.381	30.3057				37	37	37	49.2	49.2	49.2	92.888	0	182.5	17144000000	338	Q14566
25.9054	26.6116	25.0906	25.2118	25.925	24.2433				3	2	2	1.9	1.5	1.5	304.1	0	9.2253	0	2	Q14573
24.5812	24.2284	24.5725	24.7887	25.4576	24.5901				5	5	4	3.7	3.7	3.1	229.34	0	10.412	218110000	15	A0A3B3ITQ1
25.6525	26.0667	25.8769	26.0624	24.9261	25.2456				4	1	1	9.7	4.1	4.1	70.253	0	13.132	41784000	3	Q14651
25.2871	26.3325	26.3639	24.895	25.0518	24.7328				4	4	4	5.8	5.8	5.8	120.11	0	18.974	174510000	7	H0YEH2
28.1623	28.3326	28.1409	28.2658	28.2845	28.2578				12	12	12	25	25	25	68.259	0	73.756	3932600000	111	A0A0S2Z4Y4
24.2719	26.1915	24.9723	25.6013	24.2611	25.2805				11	11	11	10.1	10.1	10.1	143.23	0	16.527	1006900000	20	A0A384MR33
24.5773	26.1719	24.8781	26.2004	24.6071	26.3159				1	1	1	2	2	2	84.427	0.0033234	2.4255	0	1	Q14684
30.4039	30.3564	30.2628	30.1255	30.1123	30.2648				11	11	11	52.1	52.1	52.1	26.076	0	259.54	15863000000	119	Q14696
32.5012	32.5069	32.5587	32.6051	32.6142	32.6271				48	48	9	65.7	65.7	10.2	106.87	0	323.31	84663000000	604	V9HWJ0
25.8512	25.5995	24.4562	26.1421	25.261	24.7863				3	3	3	9.7	9.7	9.7	46.925	0	32.557	434870000	10	A0A494C1L1
28.3332	28.4375	28.5084	28.926	28.8795	28.9437				21	21	21	39.2	39.2	39.2	91.958	0	137.11	6070400000	148	X5D7K9
25.3936	26.7288	27.1785	25.6322	24.7494	25.2616				12	12	12	5.8	5.8	5.8	376.01	0	45.966	1069400000	35	Q14789
25.2408	26.3062	25.1094	27.3688	27.4816	27.3567				10	10	10	7.9	7.9	7.9	178.57	0	30.966	2414500000	64	A0A2R8YDJ9
31.1877	31.1023	31.0337	30.9055	30.8895	30.88				14	14	8	57.1	57.1	37.5	29.717	0	132.77	24370000000	197	A0A024R1S8
27.9716	27.5388	24.8729	27.9652	27.9727	28.0944				7	7	7	28	28	28	32.729	0	36.793	3156800000	74	F2Z3J9
25.383	25.8562	25.8386	25.8271	25.2958	25.7754				3	3	3	18.9	18.9	18.9	19.966	0	7.6193	741410000	18	E9PQX9
31.617	31.5599	31.7192	31.7261	31.6425	31.6705				28	28	28	40	40	40	97.183	0	323.31	46371000000	385	B2RBR9
30.7163	30.6349	30.7887	30.2398	30.3328	30.5183				14	14	1	18.7	18.7	0.9	73.603	0	39.782	18800000000	106	B2RAU8
27.3306	27.3468	26.8749	27.5795	27.6301	27.3732				12	12	12	14.7	14.7	14.7	162.9	0	157.78	2299300000	62	A0A024R862
29.7354	29.5664	29.6579	29.6463	29.6355	29.5098				19	19	19	35.3	35.3	35.3	81.572	0	165.57	9774800000	169	E9PHA2
25.1877	24.5306	25.6443	26.9227	26.3286	25.6436				2	2	2	27.9	27.9	27.9	11.986	0	21.608	154970000	9	Q15004
23.9856	25.603	24.9302	27.5006	27.3717	25.1496				7	7	7	37.6	37.6	37.6	25.037	0	71.989	2354400000	52	B4DDB9
27.2327	27.3605	27.3253	25.5955	27.3175	25.2108				7	7	7	24.2	24.2	24.2	44.243	0	148.73	1616500000	72	Q15007
27.133	28.0599	27.8162	28.1882	28.3126	28.6259				16	16	16	41.9	41.9	41.9	45.531	0	41.014	4478900000	136	Q15008
26.7198	25.2372	26.4922	25.3737	24.8028	25.1287				1	1	1	4.1	4.1	4.1	46.9	0	5.0445	26914000	2	Q15018
29.6329	29.6031	29.6508	29.3833	29.2944	29.4045				15	15	15	64.5	64.5	64.5	36.94	0	223.74	9570200000	143	B5MCX3
24.8612	24.2209	25.0128	26.9098	25.2769	24.7005				4	3	3	4.7	4	4	109.93	0	16.797	31908000	9	Q15020
27.4055	24.5267	27.5088	25.9536	25.7895	27.514				9	9	9	9.1	9.1	9.1	152.86	0	30.197	1715100000	42	B3KY03
25.9213	25.802	24.0425	26.1619	25.658	25.9896				4	4	4	20.6	20.6	20.6	31.874	0	11.946	410370000	20	B2RDZ9
29.9942	30.0003	30.1411	30.1112	29.956	30.0316				33	32	32	53.1	52.1	52.1	109.46	0	323.31	14913000000	295	Q6IBM8
25.5642	25.3439	25.9321	26.5169	25.1652	25.5229				1	1	1	2	2	2	99.134	0	12.901	113930000	5	D3DP75
26.1082	25.1909	26.2052	25.7073	25.2263	26.1292				1	1	1	12.9	12.9	12.9	17	0	12.335	379420000	6	E5RIP4
29.6124	29.6078	29.5445	29.5772	29.5496	29.6711				22	22	22	44.7	44.7	44.7	68.047	0	172.86	11255000000	212	Q15046
25.9398	25.3332	31.229	27.3784	25.1444	26.0702				1	1	1	10.8	10.8	10.8	12.422	0.0054856	2.0734	2372200000	1	E9PAP1
29.2576	29.2238	29.2996	29.0226	29.1492	29.2309				12	12	12	36.4	36.4	36.4	41.193	0	286.33	7618800000	92	Q15050
32.3039	32.4475	32.3197	32.1094	32.0498	32.077				16	16	16	49.2	49.2	49.2	27.385	0	166.13	56310000000	172	Q15056
25.8056	25.1378	26.0603	24.7517	24.7172	25.5542				5	5	5	11.4	11.4	11.4	74.89	0	4.7586	312720000	9	Q15061
28.2552	28.4372	28.0753	28.0837	27.8667	27.7893				27	27	27	24.2	24.2	24.2	162.46	0	136.27	3099900000	134	Q15075
31.9261	32.0196	32.0386	32.0686	31.9453	32.1199				19	19	19	58	58	58	48.121	0	323.31	56506000000	260	A0A384NPU5
29.3514	29.3218	29.5608	29.2046	29.1799	29.196				13	13	13	79.7	79.7	79.7	25.734	0	177.38	8111000000	120	A0A024R0L6
25.176	23.9344	26.0402	25.1787	26.0031	25.7514				2	2	2	13.8	13.8	13.8	19.475	0.0020305	2.695	112160000	3	B4DPJ4
27.9362	27.7378	27.8102	27.3599	27.347	27.4261				5	5	5	44.6	44.6	44.6	15.068	0	64.314	2434900000	51	Q6FHL9
25.9555	26.6714	25.4518	25.0434	25.5376	26.8601				2	2	2	12.2	12.2	12.2	26.352	0	20.471	250670000	11	A0A024QYX0
25.2366	24.8109	26.1782	24.9288	26.1424	25.5171				3	3	3	18.8	18.8	18.8	21.995	0	12.983	443050000	12	Q6FGV9
35.2044	35.2341	35.211	35.1128	35.1267	35.1332				286	286	278	63.4	63.4	61.3	531.78	0	323.31	501990000000	3340	Q15149
25.571	27.5723	25.7157	25.0415	26.0836	27.3444				4	4	4	20.1	20.1	20.1	39.38	0	81.219	1776400000	36	Q15165
32.3	32.2742	32.2947	32.2902	32.2459	32.3195				20	20	20	77.5	77.5	77.5	32.66	0	323.31	64829000000	294	V9HWB5
32.7481	32.7301	32.6566	32.653	32.6612	32.6366				9	9	9	55.6	55.6	55.6	18.697	0	248.86	81494000000	119	A0A024RB32
31.991	32.0065	31.9652	31.6139	31.6541	31.7048				29	28	27	57.5	55.8	54.4	54.287	0	323.31	46177000000	360	A8K525
25.38	24.2038	24.3531	26.2144	25.5688	25.2926				5	5	5	29.2	29.2	29.2	32.936	0	13.797	98990000	9	F6WIT2
26.2776	25.8721	25.4554	26.1484	25.7656	26.8471				3	3	2	4.2	4.2	2.8	102.45	0	9.9908	257280000	11	A0A0B4J2E5
24.9118	25.5146	26.4371	26.7121	26.5896	26.6284				5	5	5	24.2	24.2	24.2	30.815	0	36.867	1064900000	36	V9HWJ5
23.9717	26.0592	25.0794	25.2488	26.8716	25.8794				3	3	3	6.1	6.1	6.1	82.376	0	5.1253	341800000	9	Q05BX6
25.7913	25.8906	24.0348	26.8667	25.5318	26.0902				4	4	4	26.5	26.5	26.5	21.214	0	15.345	1043000000	32	F5H157
29.1743	29.0472	29.3951	28.6442	28.5564	28.7701				7	7	7	40.3	40.3	40.3	24.561	0	26.993	5633900000	63	H3BV80
33.0263	32.9898	33.082	32.7062	32.7503	32.7168				20	20	20	71.6	71.6	71.6	38.89	0	323.31	90464000000	342	V9HW95
25.0387	25.7563	24.3491	26.4792	26.3506	26.3812				4	4	4	24.1	24.1	24.1	18.488	0	9.7121	1317600000	33	E7EQ72
32.4754	32.595	32.5838	32.6805	32.6352	32.6415				18	18	14	81.7	81.7	70.8	37.497	0	323.31	85451000000	328	Q53SS8
30.7752	30.7482	30.8465	31.1672	31.1801	31.1211				16	12	1	66.8	56.2	7.9	38.58	0	323.31	29946000000	158	Q15366
28.3098	28.3784	28.4662	28.3494	28.2839	28.4021				5	5	5	73	73	73	9.9601	0	117.47	4445800000	57	E5RHG8
30.3387	30.5179	30.4176	30.3118	30.4994	30.5866				8	8	8	87.6	87.6	87.6	12.527	0	83.953	17570000000	97	B8ZZU8
24.9852	25.126	25.6599	26.9367	27.002	26.4495				4	4	4	23.9	23.9	23.9	20.557	0	14.949	1021600000	34	Q6NZ61
26.8734	25.9064	25.1891	25.6735	25.3078	25.6301				2	2	2	13.8	13.8	13.8	16.298	0	11.273	90738000	4	A0A024R3W2
25.4481	25.1867	25.0318	26.4644	26.8585	27.3213				2	2	2	4.2	4.2	4.2	49.436	0	3.8376	242730000	13	Q3LIE7
30.8296	30.8902	30.9319	30.8298	30.9778	30.9755				38	38	38	42.5	42.5	42.5	135.58	0	323.31	27205000000	332	A8K6V3
25.8453	25.5215	25.1781	24.4596	25.8932	24.6631				3	3	3	15.5	15.5	15.5	31.54	0.0020387	2.742	54418000	3	Q15404
29.1018	28.7186	28.8803	28.7552	28.8433	28.869				11	11	11	48.3	48.3	48.3	36.413	0	176.06	5179900000	88	Q15417
31.8454	31.9579	31.9359	31.7769	31.7391	31.7908				39	39	24	41.9	41.9	25.6	102.64	0	323.31	43762000000	414	Q15424
30.1585	30.1099	29.9709	29.7063	29.8865	29.6897				8	8	8	29	29	29	44.385	0	153.98	12296000000	103	Q15427
28.236	28.7564	28.4031	28.2134	28.4099	28.4094				9	9	9	26.3	26.3	26.3	49.255	0	147.81	4453000000	62	Q15428
26.2426	26.272	26.241	25.8579	26.4187	25.0952				7	7	7	28.1	28.1	28.1	41.564	0	34.143	707280000	46	A0A140VK83
26.1676	25.3302	24.9772	25.9362	26.1035	24.9583				7	4	4	13	8.2	8.2	82.968	0	21.468	1021500000	21	F5H365
27.3469	27.5022	27.2158	27.5049	26.462	27.4164				12	12	9	23.9	23.9	19	83.809	0	108.89	2577600000	66	B4DRA5
30.1733	30.055	30.0358	29.9481	29.8519	29.8011				22	22	22	36.2	36.2	36.2	88.885	0	281.46	13120000000	226	A0A024R1K8
24.976	24.6356	23.7403	26.0413	25.6446	24.8423				3	3	3	16.8	16.8	16.8	29.647	0	4.396	178420000	7	Q15527
26.2294	26.2288	26.5536	25.1163	27.3316	24.9564				1	1	1	12.6	12.6	12.6	12.853	0.0027027	2.6785	0	1	E9PGW7
25.4463	24.8615	24.6412	25.7222	24.6799	26.1433				2	2	2	6	6	6	40.259	0.0033156	2.4035	0	15	Q15545
25.4834	23.9205	25.732	26.1416	25.1109	26.0765				1	1	1	5.8	5.8	5.8	37.031	0	7.5096	0	2	A0A024RC33
25.9875	25.742	25.3646	24.9815	24.9744	25.1662				5	5	5	19.9	19.9	19.9	37.413	0	9.406	258230000	18	Q15599
25.6701	24.9886	25.9243	24.3088	24.8587	25.5959				1	1	1	11.5	11.5	11.5	33.435	0.0048733	2.1482	12599000	1	G3XAN4
28.3571	28.1724	28.1703	28.243	27.8352	28.1349				10	10	10	50	50	50	26.183	0	101.49	4105400000	92	Q15631
30.7397	30.8622	30.8604	30.6621	30.6213	30.6967				13	13	13	38.7	38.7	38.7	59.711	0	178.64	20884000000	168	A0A024R588
28.9854	28.9127	28.7271	28.5819	28.7562	28.5915				13	13	13	31.4	31.4	31.4	68.351	0	120.06	5390700000	105	Q15642
25.2051	24.9351	25.7511	25.6084	24.9724	26.3963				3	3	3	2.6	2.6	2.6	195.7	0	13.563	393710000	5	H0YJ97
26.6614	26.8252	25.613	26.1289	27.5656	27.1308				12	12	12	35.2	35.2	35.2	48.55	0	37.727	1875100000	68	Q15645
25.1262	25.3984	24.9651	26.1878	26.1565	24.3675				4	4	4	11.7	11.7	11.7	59.255	0	5.6805	176330000	2	B3KN79
26.3191	25.796	25.7672	25.7194	26.0899	25.8619				1	1	1	46.5	46.5	46.5	4.7304	0	16.38	176790000	3	H0YK63
28.3718	28.9297	28.9192	29.2089	28.8416	29.0532				12	12	12	46.6	46.6	46.6	50.287	0	203.72	6654700000	142	Q15654
29.9764	29.7194	29.7498	30.1016	30.2529	30.3073				14	14	14	73.1	73.1	73.1	29.999	0	293.97	15848000000	142	Q15691
26.0496	28.0871	25.0275	28.0257	27.5419	27.7214				7	7	7	26.7	26.7	26.7	36.091	0	45.622	2806800000	56	Q15717
25.4577	26.1186	25.3716	25.1148	25.1818	25.9681				3	3	3	12.3	12.3	12.3	41.913	0	35.554	195450000	7	A0A7D5Q2L7
29.7254	29.8668	29.7005	29.9484	29.8904	30.0264				9	9	9	25.9	25.9	25.9	56.583	0	212.07	12913000000	85	Q71UA6
29.6628	29.7108	29.6829	29.555	29.8102	29.5665				16	16	16	56.6	56.6	56.6	34.559	0	323.31	10900000000	138	Q15785
23.9501	24.9258	25.1751	26.3565	25.6104	25.0321				2	2	2	5.1	5.1	5.1	52.306	0	3.9473	283540000	9	Q53XR6
24.8058	26.1805	26.0987	24.8002	26.4089	25.6452				3	3	3	18.6	18.6	18.6	40.941	0	13.696	71523000	3	A0A2R8YFL4
25.1132	24.6263	24.6933	26.2789	24.385	26.0697				7	2	2	54.5	15.9	15.9	16.363	0	9.7024	419180000	2	A0M8W4
26.122	25.3966	23.726	24.7645	25.8757	24.8957				5	5	5	15.2	15.2	15.2	62.699	0	38.774	107630000	11	B4DY46
25.8566	27.7938	27.8991	28.1717	28.2248	28.0396				4	4	4	52	52	52	11.309	0	160.6	3835800000	50	Q6FGG2
29.0449	29.0343	29.1007	28.8048	29.0312	24.2148				4	4	4	45.7	45.7	45.7	9.0714	0	68.058	5779900000	32	Q15843
28.9914	28.5911	28.7115	28.6139	28.7733	28.4867				10	10	10	53.7	53.7	53.7	24.488	0	59.886	6111700000	66	Q15907
31.3494	31.3166	31.4898	31.3675	31.2264	31.1749				19	19	19	55.9	55.9	55.9	61.277	0	323.31	32257000000	279	Q15942
28.5249	28.6908	28.7267	29.0238	29.0444	29.0258				14	14	14	46.6	46.6	46.6	47.88	0	141.69	6707700000	146	B4DUD6
29.0571	29.0678	29.12	29.0035	28.988	29.1071				10	10	10	28.3	28.3	28.3	42.153	0	69.668	7290200000	93	Q16186
25.6632	25.4337	25.5982	26.3279	26.5341	26.4622				10	10	10	24.9	24.9	24.9	53.294	0	40.434	1244800000	59	A0A024QZJ7
29.1776	25.9384	24.8239	25.2925	25.9817	25.5301				2	2	2	3.4	3.4	3.4	53.874	0.0051663	2.0806	773070000	4	Q32ND0
27.3265	25.6207	24.7688	27.3076	27.2107	27.7129				7	7	5	17.6	17.6	13.5	57.028	0	54.293	1878700000	40	A0A140VKC0
28.3384	28.5099	28.5977	28.587	28.5451	28.6246				16	16	12	40.5	40.5	31.3	56.223	0	116.43	5288000000	118	A8K4T6
30.2323	30.3709	30.3376	30.5365	30.4431	30.2865				40	40	40	43.7	43.7	43.7	126.97	0	323.31	17258000000	324	Q16531
25.0047	25.1551	26.7117	24.4048	25.048	26.0568				3	3	3	31.4	31.4	31.4	13.669	0	5.2107	287360000	9	H7C2P7
30.2541	30.1751	30.2634	30.2382	30.0648	29.9054				12	12	12	34.9	34.9	34.9	44.468	0	180.95	15419000000	117	A0A024R7B7
26.1214	25.0761	25.2451	25.7637	25.6596	26.1164				2	2	2	13.9	13.9	13.9	28.566	0	3.8963	657580000	13	A8K865
32.6858	32.7776	32.7605	32.6993	32.6414	32.6044				20	20	13	73.6	73.6	61.2	47.82	0	323.31	82183000000	309	Q6FHQ0
27.0117	26.8658	26.9121	25.1341	26.0831	25.6424				2	2	2	17.4	17.4	17.4	18.544	0	14.522	815460000	28	A0A2R8Y7W8
32.4417	32.4556	32.4692	32.1686	32.1568	32.1712				12	12	11	67.2	67.2	67.2	15.763	0	141.48	60142000000	138	A0A0B4J1Z1
29.6408	29.4614	29.433	29.2087	29.0945	29.1984				13	13	13	32.2	32.2	32.2	52.269	0	153.7	7728600000	108	F8WJN3
27.5337	27.4748	27.4818	25.4079	24.9119	27.3591				5	5	5	28.4	28.4	28.4	30.415	0	61.808	2028000000	42	A0A1W2PRV5
29.8426	29.9817	30.0005	29.8992	29.991	29.7526				14	14	14	36.8	36.8	36.8	71.428	0	323.31	11840000000	132	Q16643
32.6726	32.7283	32.7145	32.7987	32.7404	32.7737				29	29	29	71	71	71	54.529	0	323.31	98246000000	474	A0A384MEG1
27.38	26.9066	25.6538	26.9546	27.3405	25.0306				6	6	6	24.8	24.8	24.8	36.067	0	62.211	1931300000	56	A0A024R9D7
28.5841	28.6939	28.8224	28.6889	28.7076	28.487				6	6	6	68.1	68.1	68.1	13.459	0	214.25	5405100000	69	A0A024R745
31.1781	31.1099	31.148	31.2227	31.2009	31.1757				23	23	23	67.3	67.3	67.3	52.351	0	323.31	32550000000	312	Q16719
25.3942	27.3529	27.8416	27.2509	24.2327	26.2871				7	7	7	41.6	41.6	41.6	20.568	0	30.719	1923700000	61	M0R208
26.5479	26.9606	25.9854	26.6349	26.4866	26.645				3	3	3	17.6	17.6	17.6	27.682	0	12.3	1182900000	29	B4DVZ4
25.4546	26.1974	24.7593	26.2334	25.5448	24.7121				1	1	1	13	13	13	18.722	0	5.0702	291170000	9	Q658U3
25.4137	26.4815	26.6966	26.0264	26.0702	26.2086				3	3	3	15.9	15.9	15.9	26.305	0	5.9864	452700000	10	H3BPK3
33.9031	34.0966	33.4233	25.9984	33.6024	33.6309				6	3	1	59.7	41.9	22.5	13.988	0	323.31	153140000000	38	Q16777
26.7789	26.6929	26.049	26.5447	26.1297	24.676				5	5	5	18.7	18.7	18.7	49.697	0	11.53	1084400000	25	A0A0S2Z3D0
25.7142	26.2703	25.2433	26.2809	25.6568	26.2582				3	3	3	10.4	10.4	10.4	38.441	0	6.0665	616710000	18	Q9BTT5
26.6497	26.0006	25.2814	26.0692	26.2239	25.2104				6	6	6	11.1	11.1	11.1	70.696	0	10.988	716270000	25	Q6IB91
27.2915	27.2968	26.8147	25.5136	25.0465	27.1874				4	4	4	27.7	27.7	27.7	29.096	0	36.465	1467400000	38	A0A1W2PNM1
27.6046	27.5875	27.8991	27.8703	27.695	27.8603				14	14	14	34.1	34.1	34.1	56.94	0	78.335	3196800000	95	Q16851
26.5095	25.4081	25.8001	25.5345	26.3	24.312				2	2	2	26.1	26.1	26.1	13.37	0.003308	2.3817	194570000	4	A4D1K0
28.3138	28.5225	28.7475	28.9488	28.7782	29.0387				12	12	11	42.9	42.9	39.8	54.546	0	146.4	6569300000	109	B2R5P6
25.0438	23.8989	25.4736	26.1874	24.7288	25.6873				2	2	2	15.1	15.1	15.1	18.661	0	6.7788	160240000	9	E9PNK6
27.9755	28.2817	28.3194	28.2598	28.2366	28.5789				13	13	13	27	27	27	83.677	0	212.23	4853800000	123	Q16891
25.5977	24.7554	24.9951	25.1346	26.2216	25.0501				1	1	1	21.5	21.5	21.5	8.8644	0	6.9328	60273000	2	H3BMC9
28.8757	28.7875	28.4732	28.7064	28.974	28.7479				16	16	16	29	29	29	85.104	0	212.12	5898100000	126	Q1KMD3
28.2148	28.1647	27.9072	28.1641	28.4622	28.1069				18	18	18	24.7	24.7	24.7	134.69	0	301.17	3832200000	88	A0A6Q8PGN3
25.2837	25.0632	24.9138	25.3346	24.6928	25.3271				4	4	4	5.8	5.8	5.8	150.83	0	32.992	32410000	6	G1UI16
24.9803	26.073	26.1413	25.7416	26.2711	26.1626				5	5	5	9.6	9.6	9.6	91.809	0	10.991	495260000	13	Q2NL82
26.2313	25.8073	25.8641	25.2931	25.2258	25.9531				2	2	2	3.9	3.9	3.9	57.543	0	4.8689	182440000	9	A0MNN4
30.9411	31.078	30.9356	30.7253	30.7486	30.8339				24	24	23	47.6	47.6	46	82.688	0	323.31	24202000000	301	A0A0F7NGI8
28.9062	29.0104	28.9689	29.5585	29.3559	29.3253				17	17	17	31.9	31.9	31.9	83.393	0	92.138	8006900000	187	Q32P28
27.1582	27.2257	27.1437	27.0506	27.0542	25.9248				8	8	8	11.9	11.9	11.9	92.691	0	40.333	1409100000	43	D3DPS3
25.9556	25.6138	25.255	25.3884	24.3297	26.4776				1	1	1	2.9	2.9	2.9	50.077	0.0051763	2.0897	0	1	E9PRD6
26.1725	24.9545	23.7038	26.8824	26.9969	26.9694				5	5	5	20.6	20.6	20.6	54.661	0	51.906	1386000000	31	H0YCY6
29.2909	28.931	29.0495	28.6419	28.713	28.5173				6	6	6	49.7	49.7	49.7	21.701	0	90.288	5541100000	71	Q3MHD2
25.6049	26.0724	24.5842	26.2427	25.7015	25.9964				2	2	2	4	4	4	101.71	0.0030181	2.5479	0	2	B4DTU7
31.3677	25.3445	30.8893	31.7127	31.6727	31.693				12	2	2	24.5	7.4	7.4	49.775	0	323.31	39772000000	67	Q3ZCM7
25.9204	26.4994	24.9005	26.073	25.066	25.4341				4	4	4	15.3	15.3	15.3	39.646	0	55.301	654170000	24	Q3ZCQ8
25.4904	25.4049	25.9385	25.8362	25.3423	25.4553				5	5	5	26.7	26.7	26.7	28.255	0	14.686	158630000	13	A0A0C4DGV3
26.0462	25.3639	27.013	25.7551	26.1758	27.3076				15	15	15	27.5	27.5	27.5	90.856	0	146.4	1390400000	54	A0A087WT45
28.5601	28.5878	29.0128	28.7108	28.6389	28.6102				7	7	7	64.6	64.6	64.6	16.62	0	128.43	5188000000	75	Q4VC31
25.072	25.6648	25.6654	24.8772	25.9668	26.116				3	3	3	4.7	4.7	4.7	132.89	0	5.5925	24149000	4	Q53EP0
24.8182	24.9937	25.4665	26.5313	25.9385	25.0506				5	5	5	13.1	13.1	13.1	54.178	0	17.517	348590000	14	Q53EZ4
25.479	26.1968	26.0502	24.2554	26.49	25.253				4	4	4	7.1	7.1	7.1	70.592	0	9.1311	464060000	19	Q53F19
24.8771	25.5481	24.7888	26.2369	26.01	25.6649				1	1	1	13.9	13.9	13.9	12.157	0	4.1215	119330000	10	F6WST4
24.9969	25.2338	25.9379	25.5015	25.449	25.211				3	3	3	12.2	12.2	12.2	33.528	0	7.789	627820000	15	B4DWS6
24.768	24.9301	25.1897	24.7897	25.4702	25.3074				1	1	1	18.7	18.7	18.7	14.805	0	25.831	165390000	4	A0A3B3IUC9
25.6289	26.1824	26.3768	25.4282	26.1293	26.172				2	2	2	11.5	11.5	11.5	32.805	0.0010534	3.2462	46801000	2	A0A024R811
24.2597	25.9064	25.2517	25.4716	25.0664	25.6786				2	2	2	12.4	12.4	12.4	28.663	0.005178	2.0916	197990000	3	Q53H96
25.0849	25.5554	25.2097	25.3608	25.2684	24.7901				2	2	2	25	25	25	15.131	0	4.1165	139440000	10	F8WDS8
25.6751	25.8712	25.519	25.4087	25.6792	26.4641				8	1	1	18.1	4.8	4.8	42.003	0.003001	2.4689	26681000000	2	Q562R1
25.6765	25.4407	24.8291	25.1176	25.2264	24.1608				9	3	3	14.3	6.3	6.3	58.264	0	5.2947	1576000000	15	Q58FF6
25.9261	30.0963	30.1283	30.0355	29.9478	29.9406				12	1	1	24.9	3.9	3.9	44.348	0	137.77	14151000000	41	Q58FF8
26.3009	25.9971	25.399	26.225	25.3226	26.1662				1	1	1	9.7	9.7	9.7	21.72	0.00071124	3.4408	201710000	5	E9PJ42
28.6895	28.7617	28.4244	28.3033	28.1122	28.3514				13	13	13	29.6	29.6	29.6	65.653	0	84.592	4047100000	81	Q5BKZ1
26.0743	25.0219	25.076	25.7914	26.1851	25.4219				4	4	4	11.1	11.1	11.1	44.765	0	8.4033	67145000	10	A0A1B0GVV3
25.0408	24.7678	24.7638	26.3294	25.6929	24.7016				1	1	1	17.1	17.1	17.1	16.131	0	7.6972	0	5	Q5EBL8
24.7923	25.4238	25.5937	25.3187	24.8065	25.3478				4	4	4	13	13	13	62.027	0	18.588	343430000	12	Q5F1R6
25.4435	25.4293	26.1273	25.8881	26.4765	25.8778				6	6	6	9.1	9.1	9.1	88.951	0	10.635	566640000	27	A0A024R5F3
26.2089	24.8268	26.051	25.0427	24.1788	25.3916				2	2	2	1.4	1.4	1.4	213.7	0.00035855	3.6037	0	2	Q5JRA6
24.2788	24.9467	25.7673	24.0983	26.1793	25.2795				2	2	2	41.7	41.7	41.7	11.655	0	50.444	720670000	15	D6RB92
25.3211	24.7176	25.4064	25.7221	25.4368	25.328				2	2	2	22	22	22	11.843	0	4.187	173040000	11	A0A075B6G8
26.1231	25.5794	25.7311	26.0383	24.7183	25.0334				5	5	5	7.4	7.4	7.4	113.04	0	9.4675	220180000	6	B3KY97
25.6138	27.5856	25.2886	27.4032	27.0926	27.4758				4	4	1	37.6	37.6	11.2	14.116	0	25.703	2000900000	36	Q5JTJ3
27.3462	27.3405	28.0434	25.7073	27.288	27.6483				12	12	1	38.1	38.1	3	52.406	0	107.77	2735100000	77	A0A0A0MSK5
25.5652	24.2087	25.8605	24.9206	25.3629	26.1541				1	1	1	4.8	4.8	4.8	46.03	0	3.9871	741820000	3	A8K097
26.1824	25.0348	24.8581	24.7266	25.4066	25.7153				4	4	4	6	6	6	75.438	0	5.9721	130680000	8	B4DQ24
25.7934	25.6256	24.5969	25.8472	25.2948	26.2597				2	2	2	8.7	8.7	8.7	46.312	0.0048796	2.1573	344100000	3	Q5M9Q1
27.1494	27.3169	27.9454	27.3267	27.2968	27.3624				11	11	11	19.6	19.6	19.6	84.468	0	54.517	2061000000	75	Q5QJE6
25.5763	25.627	25.2769	26.0105	25.3432	25.2369				3	3	3	12.9	12.9	12.9	45.8	0.00070771	3.3435	121910000	4	B4DUE0
25.6369	25.8769	24.6576	26.4679	25.0493	25.8131				3	3	3	32.2	32.2	32.2	13.291	0	9.7973	544730000	23	B3KM21
25.7175	26.2521	24.7809	25.5222	26.1672	24.9576				2	2	2	11.4	11.4	11.4	28.235	0	5.7402	335720000	14	Q5RKV6
26.8958	26.0253	24.5453	25.3465	25.7295	24.0019				1	1	1	0.7	0.7	0.7	196.04	0.0017082	2.7903	0	1	Q5SRE5
25.5462	24.9907	25.4312	25.8131	26.2726	25.6451				1	1	1	17.3	17.3	17.3	8.15	0	4.045	204580000	14	B0QZK9
27.5653	27.9577	27.4281	27.0632	26.9802	27.6403				23	23	23	22.3	22.3	22.3	175.29	0	85.774	1978900000	83	Q5SW79
25.316	26.8515	24.0223	24.9227	25.2523	25.9651				5	5	4	19.5	19.5	14.9	42.054	0	46.909	697850000	23	A0A0A0MRK1
24.2359	24.7419	24.8713	26.9102	25.8271	25.6302				6	6	6	2.4	2.4	2.4	573.83	0	16.673	361590000	12	Q5T4S7
24.8471	25.3938	25.4787	26.5728	24.9737	24.834				2	2	2	20.9	20.9	20.9	24.43	0	31.133	486750000	12	C9IY40
27.3109	27.3839	27.6389	27.3973	27.9277	27.4049				10	10	10	14.3	14.3	14.3	117.11	0	105.86	2057400000	59	Q5T6F2
25.8756	26.16	25.4801	25.9273	24.0203	24.6377				1	1	1	6.7	6.7	6.7	39.028	0	12.099	390470000	10	Q5T6V5
25.6086	24.2279	25.737	25.5625	25.6595	25.2981				1	1	1	2.6	2.6	2.6	107.35	0	8.8895	44339000	2	B0I1P6
25.729	25.1006	26.1226	25.2686	25.9787	25.7717				1	1	1	13.9	13.9	13.9	11.843	0.0017224	2.9264	34283000	3	R4GMT2
25.6662	25.2712	25.8895	25.5714	25.6446	24.3184				2	1	1	2.8	1.6	1.6	113.6	0.0017343	3.0197	22484000	2	Q5T8P6
27.7536	28.559	28.7369	28.3972	28.2387	28.2841				19	19	5	35.5	35.5	12.2	72.572	0	72.21	5253800000	104	Q5T9A4
26.5508	26.0742	24.8261	25.4558	24.8503	25.937				7	7	7	32.3	32.3	32.3	44.522	0	16.012	586180000	25	Q5TDH0
24.4816	25.5643	24.5703	28.4393	24.6545	26.3999				4	1	1	27.2	8.1	8.1	15.43	0.0048812	2.1593	2960700000	19	Q5TEC6
26.6137	25.5156	25.2404	26.1168	25.7858	25.4429				6	6	6	23.7	23.7	23.7	51.858	0	41.902	900850000	22	A8K2Z3
24.5378	26.1334	26.5634	24.7895	26.4684	25.265				2	2	2	24	24	24	11.955	0	7.2783	533070000	25	Q5U5X0
26.9411	27.145	27.2916	25.1165	26.8959	26.7379				9	9	9	4.7	4.7	4.7	274.46	0	22.202	1443200000	42	Q5UIP0
27.597	27.6209	27.5493	27.3996	27.3492	27.357				16	16	16	17.8	17.8	17.8	156.02	0	82.086	2407000000	88	Q5VT52
27.5276	27.2645	27.3312	27.0032	27.1886	27.0792				14	14	12	21.4	21.4	18.6	113.66	0	56.35	1980100000	61	Q5VTR2
26.0358	26.4675	26.5201	24.6513	25.9507	25.7372				7	7	7	4.7	4.7	4.7	203.99	0	12.437	700530000	23	A0A804HJA4
30.3484	30.6267	30.476	30.6299	30.7798	30.8246				11	11	11	37.6	37.6	37.6	41.767	0	323.31	22329000000	134	A0A0C4DGH0
27.6693	27.8097	27.538	24.7451	26.4125	27.6927				11	11	11	14.8	14.8	14.8	136.86	0	64.324	1378500000	45	F8W7U3
24.6752	25.744	26.0279	27.2977	27.2611	27.5241				2	2	2	16.6	16.6	16.6	23.687	0	77.333	1354500000	21	F5GYV5
26.9757	25.5874	24.0419	25.4471	25.4578	24.8362				1	1	1	8.4	8.4	8.4	34.843	0.0017403	3.0736	78895000	2	Q9NWG8
25.9785	25.6681	25.1144	26.0676	25.2803	26.8476				6	6	6	20	20	20	51.981	0	17.404	814320000	23	Q687X5
25.9649	26.8477	25.9397	25.5478	25.7514	25.8528				2	2	2	3.5	3.5	3.5	118.07	0	21.33	200090000	7	Q68E01
25.3378	25.4966	25.4156	25.5275	24.8525	25.4836				2	2	2	7.3	7.3	7.3	40.428	0	5.1338	88692000	7	Q6DD87
28.3713	28.3997	28.4006	28.29	28.5338	28.4656				9	9	9	33.8	33.8	33.8	58.772	0	185.1	4995100000	105	F5H6I7
24.8422	25.2662	25.3656	25.5536	26.859	25.1862				3	3	3	15.7	15.7	15.7	29.669	0.001056	3.2709	97473000	5	A0A024RD36
27.6974	27.8288	27.7075	27.6192	27.7664	25.4927				3	3	3	73.3	73.3	73.3	8.8268	0	78.943	2511400000	37	L0R6H6
26.2303	24.1849	26.1453	25.4449	25.8667	25.3757				5	5	5	9.7	9.7	9.7	71.712	0	13.502	348200000	19	Q6EMK4
29.45	29.3471	29.5534	29.2516	29.1102	29.0909				12	12	12	39.7	39.7	39.7	33.582	0	87.703	7711700000	137	Q6FI81
24.8796	24.7967	26.0006	25.7877	25.4984	26.0446				3	3	3	22.1	22.1	22.1	22.555	0	14.233	112590000	8	Q6FIF0
26.7825	27.9627	28.1661	28.8829	28.1742	28.1354				6	6	6	70	70	70	15.805	0	55.877	3755600000	59	Q6GMV3
25.2294	25.8264	25.6004	25.3639	25.2017	24.7014				3	3	3	19.6	19.6	19.6	23.743	0	25.889	35721000	7	A0A024R332
25.2784	25.559	25.4394	24.543	25.5074	25.0323				1	1	1	16.5	16.5	16.5	8.5974	0.0073694	2.0015	0	2	H0YFI1
24.7162	25.6796	25.5223	24.6955	26.9423	24.5615				6	5	5	26.4	24.4	24.4	39.548	0	37.695	835790000	21	Q6IBS0
25.5979	25.6168	26.7348	25.3739	25.3907	24.6564				2	2	1	16.3	16.3	10	21.873	0	9.2737	75088000	1	G3V5A2
25.0083	24.4309	25.3461	26.3036	26.058	25.3668				3	3	3	8.9	8.9	8.9	52.175	0	5.8202	176450000	11	F6T1Q0
25.1677	24.4872	25.1092	26.0303	24.7181	25.9948				2	2	2	5.4	5.4	5.4	43.482	0.0054821	2.0664	101510000	5	A0A140VJL0
25.3146	25.9867	23.9978	25.1978	25.0481	25.4688				2	2	2	41.4	41.4	41.4	7.6915	0	7.1429	0	10	F5H3X1
26.4412	24.6247	24.6266	25.6409	24.5785	25.4482				1	1	1	4.2	4.2	4.2	39.241	0.0010549	3.2583	19000000	2	B2WTI3
28.4653	28.6646	28.6649	28.8726	28.5919	28.5682				11	11	11	29.4	29.4	29.4	67.958	0	241.06	5142500000	88	A0A1U9X8D3
25.8338	26.9276	25.685	25.5019	24.6732	25.4746				2	2	2	27.6	27.6	27.6	15.95	0	13.081	236180000	2	A0A494C0V9
30.8595	30.8296	30.7257	30.8252	30.8841	30.8075				14	14	14	43.6	43.6	43.6	43.476	0	323.31	22150000000	145	Q6NZI2
25.9365	25.9294	25.4102	25.4537	26.9847	26.6869				9	9	9	22.2	22.2	22.2	78.576	0	78.403	1085500000	31	Q6NZY4
25.3863	26.2127	25.5342	25.6471	25.3819	25.3646				2	2	2	26.1	26.1	26.1	15.819	0	10.48	118370000	9	Q6P161
25.981	25.9158	25.4696	27.6164	27.6475	27.5313				3	3	3	28.3	28.3	28.3	15.947	0	21.369	1324700000	25	A0A024RD78
26.6919	26.5703	24.2506	27.115	26.0084	25.7115				9	9	9	11.3	11.3	11.3	151.66	0	87.857	1169000000	25	Q6P2E9
27.2217	25.288	24.3085	28.2696	26.6543	27.5475				25	25	25	12.8	12.8	12.8	273.6	0	129.32	3553600000	90	Q6P2Q9
25.7605	24.7918	24.2312	26.4298	25.4836	25.2827				1	1	1	7.6	7.6	7.6	15.298	0.0048717	2.1385	18561000	3	E7EQL1
25.663	24.8293	25.8499	25.6394	25.4631	24.4519				3	3	3	27.2	27.2	27.2	24.843	0	6.7007	231390000	10	Q6P587
24.6814	26.7342	24.4498	25.9823	25.4894	26.0015				6	6	6	16.3	16.3	16.3	85.154	0	23.66	550040000	18	B4DHL7
25.028	25.1794	26.817	26.2286	26.5828	26.5836				8	8	8	23.8	23.8	23.8	52.552	0	28.596	969800000	43	Q9NVT8
25.9204	25.2285	25.7909	26.3292	25.3797	24.6062				1	1	1	2.9	2.9	2.9	45.807	0.005183	2.1015	0	2	Q6PIU2
27.7884	27.2425	27.6029	27.3718	27.527	27.7781				15	15	15	26.9	26.9	26.9	82.875	0	52.931	2272800000	74	Q6PJT7
25.124	24.9841	25.7769	26.7638	25.7258	25.2928				2	2	2	9.7	9.7	9.7	33.231	0	7.9737	31623000	4	Q6PK04
24.6631	24.6658	25.1316	27.3426	27.5234	27.5235				7	7	7	17.1	17.1	17.1	90.821	0	61.902	1639000000	26	A0A0B4J210
26.3799	27.4597	24.6216	26.8612	25.2979	26.2336				1	1	1	0.5	0.5	0.5	257.34	0.0079898	1.9842	175890000	1	A0A087X0K8
26.5841	26.4515	26.5067	24.8332	24.4692	25.9571				2	2	2	17.3	17.3	17.3	21.255	0	24.649	552120000	29	Q6QNY0
26.5102	26.8459	26.9299	26.0256	24.6232	25.1146				3	3	3	24.6	24.6	24.6	15.961	0	9.7534	331230000	13	F1T0F0
25.4205	25.5484	24.6602	25.7641	25.308	25.5629				1	1	1	9.5	9.5	9.5	21.811	0	13.815	0	2	B4E018
25.2143	27.8762	26.6181	25.7007	27.6973	28.0787				2	2	2	24.5	24.5	24.5	17.419	0	66.071	3038300000	34	Q6RW13
24.8802	24.9581	23.9321	26.2066	26.2466	25.3736				3	3	3	3.8	3.8	3.8	99.31	0.0013962	3.128	15086000	2	A0A087WVM4
28.8675	28.8322	28.7022	28.7173	28.6645	28.6461				10	10	10	30	30	30	66.526	0	119.85	5407900000	94	Q6UN15
25.5777	25.1177	25.0201	25.3751	25.9707	25.5692				1	1	1	3.8	3.8	3.8	53.811	0	6.2266	0	1	Q8TEF4
30.7238	30.7792	30.7612	30.7274	30.681	30.7856				50	50	50	31.7	31.7	31.7	250.53	0	323.31	20342000000	485	Q6UVK1
26.2026	25.2647	25.0704	25.8506	25.1303	27.0548				3	3	3	22.9	22.9	22.9	19.27	0	9.4811	221720000	5	K7ELQ9
27.3793	27.196	24.4921	25.3198	25.5775	26.3614				4	4	4	21.8	21.8	21.8	42.996	0	43.003	1045100000	23	D6REK3
26.5956	26.3926	25.3993	26.1607	25.3886	25.5615				6	6	5	17.3	17.3	15	38.191	0	58.651	601750000	25	Q6UXH1
25.4022	25.7845	24.7925	26.2952	25.5838	25.9085				1	1	1	6.4	6.4	6.4	35.079	0	8.4231	98618000	6	A0A024R333
25.0938	25.8873	24.9566	24.8512	27.0657	26.1577				5	5	5	9.1	9.1	9.1	95.928	0	8.6256	193940000	9	J3KSW8
26.3652	25.3365	25.1077	26.6963	26.374	26.2595				3	3	3	2.3	2.3	2.3	137.17	0	4.8431	227540000	9	Q6WKZ4
25.6802	25.9319	26.267	26.8829	25.5761	26.7694				6	6	6	16.2	16.2	16.2	57.578	0	69.949	1080500000	29	Q6XQN6
25.8628	26.6435	25.6419	25.1725	25.9222	26.6994				1	1	1	3.9	3.9	3.9	28.368	0.0039409	2.3025	24181000	0	Q6Y1H2
28.7804	28.8029	28.8471	28.55	28.4243	28.4603				18	18	18	19.4	19.4	19.4	149.94	0	212.1	4985000000	147	A0A024R4A5
28.4231	28.4678	28.7936	28.5538	28.2677	28.2633				11	11	11	10.2	10.2	10.2	161.69	0	37.774	4544000000	58	Q6YHK3
26.2691	25.7111	25.7476	25.1954	26.1708	26.7979				1	1	1	5.2	5.2	5.2	37.306	0	4.6685	222150000	2	B2R923
24.9328	25.6135	25.1815	24.0995	26.2724	24.7456				2	2	2	4.6	4.6	4.6	77.528	0	5.5688	52576000	2	Q6ZRP7
26.3028	24.6309	25.7935	26.0763	26.7112	25.9522				1	1	1	10	10	10	11.471	0.0017277	2.9631	722950000	13	Q6ZSJ8
31.9653	32.0772	32.1049	32.2197	32.2585	32.244				14	14	14	52.7	52.7	52.7	30.847	0	323.31	65632000000	175	Q6ZVX7
26.0915	24.9778	26.5249	26.5859	26.8095	25.6877				2	2	2	6	6	6	39.309	0	5.9808	354280000	14	Q70UQ0
31.1751	31.1627	31.5524	31.6292	31.4731	31.5903				6	6	3	52.2	52.2	33.1	15.388	0	54.773	42462000000	45	Q71DI3
28.3031	28.6005	28.4209	28.2749	28.4195	28.2182				5	5	5	10.5	10.5	10.5	80.595	0	138.31	4181300000	66	Q71RC2
25.8193	25.8712	25.5665	25.309	24.7622	25.6235				3	1	1	38.1	13.1	13.1	9.4771	0.00035702	3.4751	381230000	18	Q71UM5
24.8366	25.074	25.4662	25.501	25.9659	26.1354				5	5	5	6	6	6	131.61	0	22.538	154480000	7	Q76FK4
25.1767	24.6125	24.4562	25.8919	25.7019	25.294				3	3	3	2.4	2.4	2.4	199.07	0	22.714	450320000	14	Q7KZ85
31.5106	31.5425	31.5307	31.6452	31.6759	31.6852				51	51	51	70.7	70.7	70.7	102	0	323.31	45634000000	573	A0A140VK49
25.7657	27.2614	27.3993	27.5231	27.8224	25.7752				17	17	17	19.5	19.5	19.5	117.36	0	50.766	3044200000	91	Q7L014
24.3413	26.3312	24.8128	25.3556	26.5687	26.2585				4	4	4	17.4	17.4	17.4	47.346	0	70.206	942990000	22	Q7L0Y3
29.0568	29.1653	29.04	28.9558	28.9337	29.1374				14	14	12	26.7	26.7	23.6	48.043	0	20.87	7365500000	104	Q7L1Q6
28.7546	29.2902	28.3825	28.9526	28.786	29.0486				14	14	14	45.7	45.7	45.7	42.502	0	219.66	6784000000	103	Q7L2H7
25.5712	26.4907	26.2779	26.5717	26.3131	26.5297				4	4	4	13.8	13.8	13.8	50.559	0	29.154	909900000	35	Q7L4I2
25.9282	25.3708	25.7311	26.4052	26.4488	26.3445				4	4	4	3.3	3.3	3.3	145.17	0	6.3003	1415100000	20	X5D2F4
25.5307	25.1644	24.9116	24.1089	25.6379	25.238				3	3	3	18.2	18.2	18.2	33.575	0	23.825	109580000	6	B2R514
25.5771	26.5938	26.4634	25.8905	26.1486	26.089				3	3	3	11.2	11.2	11.2	21.777	0.00070621	3.3096	509320000	17	B2RA72
28.0477	27.9545	27.8407	28.3645	28.3829	28.3599				5	5	5	49.1	49.1	49.1	12.405	0	62.632	4105800000	63	A0A024R1U2
28.2168	28.7372	26.3109	29.2674	29.0844	29.2477				19	19	19	29.6	29.6	29.6	101.43	0	323.31	8330300000	184	Q7Z2W4
26.5171	24.8299	26.5286	27.485	25.3093	26.2251				6	6	6	26	26	26	37.383	0	28.483	624780000	28	B4DRV5
26.1151	26.3879	26.2373	26.0603	25.7892	24.7638				5	5	5	24.7	24.7	24.7	26.865	0	9.7656	903780000	28	H7C152
29.2754	29.2281	29.2913	28.8113	28.3025	28.7465				15	15	15	31.9	31.9	31.9	76.12	0	133.75	5186500000	109	Q7Z417
27.6665	27.7	27.4603	24.8388	27.3221	27.2226				2	2	2	21.7	21.7	21.7	16.997	0	26.602	1609400000	38	Q7Z422
25.1996	25.5281	24.4373	24.8014	25.2534	26.6311				2	2	2	3	3	3	135.78	0	14.753	0	2	B7Z5R7
25.5972	26.1537	26.2039	24.4202	26.1023	25.0889				3	3	3	18.6	18.6	18.6	23.39	0	7.0102	637840000	15	A0A140VJK7
25.9234	25.3524	25.2167	26.6501	26.2381	25.1122				1	1	1	3.4	3.4	3.4	58.572	0.0048972	2.1921	443940000	9	A0A024R3C4
29.3359	29.1135	28.8979	28.3652	28.533	28.7139				14	13	13	24	22.8	22.8	74.316	0	64.459	5330600000	57	Q7Z4V5
25.417	25.0437	25.0046	25.624	24.7803	24.0031				3	3	3	4.6	4.6	4.6	132.22	0	25.158	20439000	3	B2RTX8
29.1535	29.3207	29.4796	29.3029	29.4356	29.3186				15	15	12	40.7	40.7	34.6	61.024	0	270.7	8074900000	181	Q7Z5L9
25.162	26.3165	24.6607	25.2934	26.643	26.0036				2	2	2	17.3	17.3	17.3	24.943	0	32.124	441740000	5	Q7Z6K5
25.1699	25.6308	25.3784	26.3398	25.1047	26.5193				2	2	2	9	9	9	26.327	0.003937	2.2652	0	5	Q5T1S5
28.3255	28.0235	28.0264	27.9343	28.2099	28.004				18	18	17	6.4	6.4	5.9	480.15	0	205.57	3620300000	78	A0A024R9Y3
25.6783	25.8135	24.8502	24.7199	25.1279	25.2271				2	2	2	56.4	56.4	56.4	6.8487	0	3.9216	28507000	3	X6R631
25.2769	26.2203	26.0215	25.7125	24.0215	25.4214				3	2	2	21.1	13.7	13.7	25.943	0	4.1094	166990000	6	Q7Z7H5
26.8133	24.8826	25.1978	27.758	26.0171	25.2743				3	3	3	34.9	34.9	34.9	12.49	0	17.105	1937200000	15	Q7Z7K0
25.432	26.254	24.8805	25.8086	26.5315	25.8558				2	2	2	13.5	13.5	13.5	29.946	0	22.398	380110000	18	Q7Z7K6
25.2531	25.77	25.8441	24.6119	25.2425	24.0126				6	6	6	11.5	11.5	11.5	84.039	0	9.5793	180100000	13	A0A1W2PQ63
28.2723	24.7863	28.1138	28.4598	28.4212	28.1522				3	3	3	28	28	28	16.628	0	22.657	3738100000	52	A0A384MDT9
25.2952	25.1267	26.1888	25.8242	25.4364	25.8155				4	3	3	4.7	3.6	3.6	112.72	0	6.4959	191600000	12	A0A087WX60
28.0788	27.9684	27.8786	27.979	27.9539	28.0112				12	12	12	23.9	23.9	23.9	80.101	0	57.876	3677600000	100	A0A087WXK2
25.5082	25.7163	25.484	25.8099	25.2895	27.4292				2	2	2	3.8	3.8	3.8	98.262	0.0020408	2.7441	57938000	3	Q86TI2
25.9219	24.2904	25.6718	26.1819	24.0309	25.9874				1	1	1	2.9	2.9	2.9	67.256	0	6.9042	39845000	0	A0A024R6K3
29.8793	29.828	29.8681	29.908	29.9475	29.9727				8	8	8	43.5	43.5	43.5	32.749	0	106.19	11884000000	103	Q86U42
26.472	25.5216	26.6497	26.816	26.8311	26.8098				10	10	10	24.7	24.7	24.7	63.836	0	43.642	1157000000	44	A0A024R9D2
29.6455	29.7077	29.6587	29.4387	29.437	29.6027				39	39	39	37.2	37.2	37.2	156.27	0	204.86	9794900000	237	A0A024R663
25.3337	25.879	26.0899	25.8563	25.8295	24.7512				2	2	2	4	4	4	75.143	0	22.563	274480000	11	A0A024RBV2
26.83	28.3666	27.7007	27.3832	27.3324	27.1263				19	19	19	25.3	25.3	25.3	120.3	0	52.87	1888900000	74	A0A024RAC0
31.4991	31.5458	31.5679	31.2395	31.2427	31.1355				13	13	13	47.5	47.5	47.5	26.888	0	323.31	32217000000	172	Q86V81
27.2278	27.1554	27.2651	27.4273	27.112	27.4471				9	9	9	13.6	13.6	13.6	106.38	0	31.353	2040100000	82	Q86VM9
29.9998	29.8949	30.0029	30.0813	30.0689	30.0776				31	31	31	32.9	32.9	32.9	136.32	0	171.49	15093000000	292	A8K8U1
24.199	25.4811	24.7149	24.9085	27.4392	24.7134				3	3	3	6.4	6.4	6.4	83.125	0	7.8477	0	3	Q86VS8
25.2227	25.5276	26.1245	26.3465	26.001	24.3276				2	2	2	7.6	7.6	7.6	37.535	0.0010497	3.1651	89859000	5	Q86W42
24.9692	25.1496	25.6271	25.5024	24.7678	26.5843				1	1	1	9.6	9.6	9.6	15.434	0.00071174	3.4482	147590000	3	A0A024R1T1
27.8037	25.5476	28.0309	27.9295	28.0688	28.0122				10	10	10	24.8	24.8	24.8	65.853	0	46.051	3615900000	77	Q86X55
24.7644	25.8742	24.6159	26.2364	24.7301	25.5459				2	2	2	5.4	5.4	5.4	34.265	0.0026918	2.6276	19097000	3	B7Z410
25.9513	26.9212	24.9658	25.5671	27.109	25.2113				7	7	7	13.2	13.2	13.2	102.97	0	69.53	1192800000	37	Q86XP3
25.8534	25.3673	25.5719	24.4115	24.3452	24.3353				1	1	1	2.8	2.8	2.8	59.544	0.0010563	3.2758	97968000	7	A0A024R101
24.3817	25.112	24.1062	25.5677	26.5964	26.2702				2	2	2	4.7	4.7	4.7	93.52	0	12.336	539660000	11	Q86Y56
25.5683	25.1199	25.3717	24.9132	25.5605	24.631				5	4	4	8.4	6.6	6.6	68.062	0	4.2323	92357000	13	A0A024R7K7
24.9422	25.6288	24.6258	25.1881	25.2267	25.6354				2	2	2	4.5	4.5	4.5	61.713	0.0026972	2.6597	52790000	3	B2RCD8
25.4966	28.1632	28.2562	27.8312	27.8765	28.0143				19	19	19	21.3	21.3	21.3	124.82	0	111.17	2749700000	82	G8JLD3
25.917	25.2271	26.6064	25.3476	26.2831	25.7327				3	3	3	12.6	12.6	12.6	23.463	0	4.4958	704390000	16	Q8IV50
27.6438	27.3416	27.367	27.5263	27.33	27.8362				16	15	15	13.4	13	13	616.62	0	29.139	2274600000	54	Q8IVF2
27.6121	27.5688	27.3839	24.6949	24.6478	27.4733				4	4	4	20.3	20.3	20.3	35.822	0	68.212	881790000	26	Q8IVM0
23.9674	27.2587	27.181	27.398	25.6498	27.307				12	12	12	27.7	27.7	27.7	75.356	0	68.997	1778500000	66	Q8IVT2
25.0857	26.765	25.7391	26.8266	25.7468	24.5216				1	1	1	3.9	3.9	3.9	56.955	0.0033212	2.421	484100000	6	Q8IW19
27.8206	28.0648	27.959	27.1571	27.6468	25.7485				11	11	11	32.1	32.1	32.1	60.741	0	136.79	1843800000	66	A1MMZ0
25.3676	25.3822	25.3301	25.0676	24.5387	25.734				2	2	2	2.1	2.1	2.1	184.66	0	10.545	48730000	2	D3DX70
24.1211	26.2472	25.3779	24.7144	25.7626	26.1104				3	3	3	13.6	13.6	13.6	36.43	0	9.262	213940000	10	Q5JRC6
26.0154	26.3872	26.528	26.0421	25.7482	26.5108				9	9	9	14.8	14.8	14.8	103.7	0	67.029	880600000	42	Q8IWX8
26.3728	25.2032	24.9894	25.2328	26.1237	25.7809				6	2	2	5.9	2.2	2.2	157.81	0	4.8167	0	2	Q8TEF1
25.5368	27.884	27.9541	27.8221	27.8946	27.9447				9	9	8	9.9	9.9	9.4	132.82	0	33.019	2748200000	40	Q8IX12
25.8492	25.2454	25.3985	24.5882	25.795	24.8218				1	1	1	4.8	4.8	4.8	64.051	0	4.0621	0	1	B4DP04
25.059	25.4586	25.7342	25.155	24.8382	26.277				1	1	1	3	3	3	47.187	0.0076751	1.9876	328390000	3	P78365
26.5031	25.8727	26.3722	26.2445	26.2899	26.5356				4	4	4	43.8	43.8	43.8	15.383	0	12.977	506790000	26	Q8IXM3
26.5979	25.2839	25.2131	25.703	25.4377	27.1126				8	8	8	19.8	19.8	19.8	82.578	0	35.266	747100000	22	B4DKU3
27.983	28.0312	28.3096	28.0814	28.1644	27.9852				8	8	8	12.2	12.2	12.2	102.33	0	94.644	3138200000	53	A0A0S2Z4W1
24.7499	24.148	24.9507	25.6165	26.1788	25.4228				2	2	2	3.8	3.8	3.8	71.102	0	4.9789	1403200000	13	B7Z611
25.8088	25.1727	28.631	25.4366	25.5031	26.1657				13	1	1	21.8	2.7	2.7	68.882	0	15.756	4633100000	18	Q8IYD1
25.9436	24.919	24.9588	26.4575	24.3364	25.4883				1	1	1	26.4	26.4	26.4	5.4932	0.0051914	2.123	50552000	6	A0A7P0T8M5
25.2299	24.7139	25.4819	25.3813	25.5037	24.3188				3	3	3	8.9	8.9	8.9	47.776	0	25.266	414290000	20	Q8IYS1
25.4671	25.9021	25.069	26.2872	24.8429	25.4889				3	3	3	5.7	5.7	5.7	78.21	0	5.599	287970000	11	Q8IZ21
24.6568	25.8041	26.6498	25.4139	25.1204	24.8265				3	3	3	7.1	7.1	7.1	85.126	0	28.373	79925000	6	Q8IZ83
27.6754	27.8733	27.8614	27.8053	27.7303	28.014				11	11	11	18.1	18.1	18.1	119.64	0	98.009	3528300000	75	A8K548
27.3643	24.3309	25.2285	25.1466	25.2814	25.1047				5	5	5	18.8	18.8	18.8	42.637	0	9.4949	263850000	10	B6VEX5
27.0891	26.908	27.0908	26.9729	27.1811	27.2411				7	7	7	16.4	16.4	16.4	72.831	0	68.859	1541100000	47	A8K6Q9
26.4828	24.892	25.0444	25.2139	24.6225	25.2661				2	2	2	6.6	6.6	6.6	57.983	0	4.6246	1511500000	6	Q8N108
26.6053	26.42	25.0878	26.4944	26.5207	26.555				3	3	3	28	28	28	13.171	0	8.1034	1043500000	26	A0A0J9YYJ0
26.7033	26.8105	25.307	26.9233	26.7745	27.3726				10	10	10	18.1	18.1	18.1	102.93	0	55.068	1276400000	46	B3KTJ9
24.8863	25.4469	25.7326	25.827	26.2595	24.6056				4	4	4	32.5	32.5	32.5	19.856	0	14.771	597550000	18	A0A0S2Z5U1
29.2278	29.6199	29.2578	29.1969	29.1572	29.3467				19	19	19	35.3	35.3	35.3	93.487	0	92.271	8037000000	131	Q8N1F7
29.6862	29.7605	29.6673	29.8928	29.892	29.9716				19	19	19	48.4	48.4	48.4	63.472	0	197.72	12710000000	200	Q8N1G4
25.9405	25.8678	25.1274	25.0156	24.9988	26.7629				2	2	2	6.3	6.3	6.3	38.418	0.0061152	2.0457	23548000	2	Q8N335
25.9167	23.9161	23.9598	26.6374	24.6422	24.9828				3	3	3	4.2	4.2	4.2	90.345	0.00035842	3.5979	0	5	B4DQ46
26.3303	25.0356	24.731	25.0258	25.9826	24.6254				4	4	4	4.5	4.5	4.5	110.25	0	7.53	59536000	5	D3DQS4
24.272	25.3178	25.0131	26.4444	26.5695	25.969				3	3	3	49	49	49	6.0352	0.0010545	3.2579	750980000	20	Q8N4H5
26.027	24.07	24.7524	25.9465	25.1656	25.15				1	1	1	4.1	4.1	4.1	39.039	0.0033102	2.3914	0	4	Q4G1C4
28.3923	28.5162	28.5794	28.5793	28.5176	28.5638				7	7	7	55.6	55.6	55.6	15.996	0	120.44	4724100000	82	A0A024R2I5
25.911	25.9663	24.5416	26.5358	24.5148	24.4976				1	1	1	8.4	8.4	8.4	14.686	0.0027018	2.6775	68713000	5	Q8N4V1
25.6465	26.3241	25.7629	25.5432	25.087	25.0713				1	1	1	5.4	5.4	5.4	44.944	0.0020284	2.6929	26256000	0	B4E360
25.4941	25.4872	25.6621	25.4193	26.1869	23.9738				3	3	3	8.6	8.6	8.6	54.673	0	11.676	123070000	10	H0UI99
26.9517	27.1887	27.2802	26.7935	26.5881	26.1738				5	5	5	30.4	30.4	30.4	20.012	0	26.582	1346200000	45	Q8N5M4
25.0782	25.7999	24.1479	24.7451	26.5378	26.4877				2	2	2	13.1	13.1	13.1	21.125	0	8.0482	1446300000	30	Q8N5M9
27.516	27.1135	27.2498	27.3448	27.0466	27.3349				4	4	4	34.8	34.8	34.8	18.325	0	49.638	1819500000	37	Q8N5N7
25.3378	25.0089	24.7246	26.1504	25.6403	28.8977				1	1	1	58.3	58.3	58.3	6.5986	0	7.918	537500000	1	Q53QP8
25.2723	25.8916	25.8223	26.1697	25.6564	25.8614				4	4	4	10.8	10.8	10.8	51.105	0	7.8733	519450000	23	B4DGF8
25.6091	26.4545	25.295	25.8847	25.553	25.6258				2	2	2	11.8	11.8	11.8	25.691	0	13.098	53334000	3	H0YDN9
27.5769	27.6122	27.3482	27.5677	25.3713	27.4697				6	6	6	39.9	39.9	39.9	33.812	0	35.862	1951900000	38	Q8N6M0
25.1694	26.5494	25.7276	25.2981	26.4019	25.5383				1	1	1	9.3	9.3	9.3	20.599	0	7.6657	48298000	3	Q8N6N3
26.3224	24.6995	23.7215	25.8573	25.3155	25.3562				4	4	4	18.2	18.2	18.2	37.109	0	43.761	312830000	13	F8VWH9
25.9667	25.7594	24.8722	24.7405	26.2301	26.3894				3	3	3	6	6	6	111.76	0	14.406	572040000	16	Q8N766
26.3636	28.0099	28.1466	25.4755	25.3484	25.3003				7	7	6	17.5	17.5	16	59.975	0	44.492	1230000000	21	A0A024R0H6
25.8055	25.8944	25.1623	25.6487	25.0785	26.2171				4	4	4	9.4	9.4	9.4	47.998	0	7.0705	188000000	14	Q8N806
24.971	25.18	23.8796	26.3313	25.1465	25.3332				2	2	2	5.4	5.4	5.4	54.699	0.0058008	2.0568	6558800000	17	Q6IEG3
27.4832	27.2266	27.4459	27.092	27.2733	27.3424				13	13	13	30.5	30.5	30.5	63.996	0	101.33	1855900000	62	A8K2B4
24.8222	25.4174	25.8288	25.628	26.8722	25.0627				6	6	6	32.5	32.5	32.5	18.657	0	7.827	248920000	18	H0Y6Y8
27.4683	27.0389	27.1777	27.1618	26.607	26.8935				2	2	2	51.6	51.6	51.6	7.3314	0	67.011	1398000000	30	E9PQD0
24.8956	24.6062	26.1966	26.6573	26.6016	26.7813				8	8	8	13.4	13.4	13.4	82.597	0	29.495	1189200000	40	Q8N9T8
26.4028	26.4342	25.3364	26.2349	25.7654	25.1309				2	2	2	5.7	5.7	5.7	54.478	0.0026936	2.6351	31874000	2	Q8NB16
26.2042	24.836	25.6578	25.6652	24.9463	26.8607				5	5	5	15.7	15.7	15.7	45.333	0	15.355	509300000	23	B3KNK9
28.5438	28.6202	28.7184	29.0247	28.9738	29.0455				14	14	14	23.3	23.3	23.3	71.635	0	33.703	6964800000	131	Q8NBJ5
28.2526	28.504	28.4999	28.1329	27.9713	28.1507				8	8	8	29.8	29.8	29.8	30.833	0	26.649	3334600000	64	A0A0S2Z5Q3
24.9481	26.9308	27.1417	26.6951	26.7357	26.6429				4	4	4	15	15	15	40.556	0	21.289	1244800000	28	Q8NBK3
24.9468	25.8913	24.8448	25.5199	25.7415	25.7513				2	2	2	10.5	10.5	10.5	28.102	0	22.962	140710000	7	D6RCD0
32.4751	32.4778	32.5219	32.3388	32.3923	32.3988				22	22	22	63.3	63.3	63.3	40.369	0	301.57	67189000000	292	Q86UY0
25.5094	25.8674	26.3307	26.3842	26.5836	24.9302				6	6	6	31.9	31.9	31.9	30.634	0	37.037	785950000	28	B4E2J1
27.1093	26.2815	26.4282	25.2161	24.9566	26.5714				4	4	4	14.5	14.5	14.5	47.151	0	13.263	69331000	16	A0A384NPM7
25.4024	24.2211	24.5267	26.0775	25.8861	24.9405				1	1	1	12.3	12.3	12.3	21.491	0.0073742	2.0067	90529000	4	H7C3D5
33.2954	33.2463	33.3143	32.9411	32.9365	33.02				26	26	4	63	63	15.4	44.965	0	323.31	109120000000	331	Q8NC51
24.8658	25.9779	25.6162	25.2438	26.481	25.8722				1	1	1	6.8	6.8	6.8	56.974	0	4.9424	160320000	4	A0A024RCZ1
25.4416	25.8618	25.7549	25.748	25.4789	26.4686				1	1	1	46.5	46.5	46.5	7.2578	0	5.6692	77813000	1	F8WEA3
25.6839	25.597	25.406	24.4617	25.3538	25.4641				1	1	1	13.4	13.4	13.4	13.859	0.0017042	2.769	80796000	2	B7Z987
25.1977	25.4445	25.0206	26.0874	24.6732	26.015				2	2	2	0.3	0.3	0.3	492.64	0.0064309	2.0345	524970000	11	B0I1S0
27.1873	25.0281	27.2837	27.5666	27.0441	27.104				6	6	6	31.6	31.6	31.6	31.674	0	58.51	1919300000	41	Q8NCW5
25.5364	25.288	25.2646	26.006	26.092	25.3387				2	2	2	3.8	3.8	3.8	109.68	0.0051847	2.1017	103040000	3	Q8ND04
27.1255	27.2624	24.4309	26.7644	26.6387	24.6564				6	6	6	15.3	15.3	15.3	50.529	0	16.894	1195100000	30	Q8ND56
26.2569	25.2224	26.3098	25.2709	25.8236	26.0786				1	1	1	6.9	6.9	6.9	24.269	0	94.862	2928500000	11	Q8NDC0
25.5871	25.5596	24.6671	25.7669	25.2315	25.8097				2	2	2	4.6	4.6	4.6	55.86	0.0033179	2.4077	126550000	7	Q8NDH3
26.7378	27.1504	27.3217	27.3574	27.7847	27.2504				11	11	11	17.7	17.7	17.7	91.679	0	49.941	2519900000	90	Q2L6I2
25.2389	25.1194	25.7517	26.2355	25.796	25.2161				1	1	1	17.2	17.2	17.2	9.8382	0	27.033	238070000	8	H0Y362
24.8659	26.2736	25.7272	24.9764	24.6686	25.782				3	3	3	1.8	1.8	1.8	197.4	0.001703	2.7612	0	3	A0A0A0MRJ3
25.1759	25.9175	26.1528	26.1927	25.4106	24.6517				5	5	5	15.9	15.9	15.9	44.478	0	15.35	623660000	24	Q53EY9
27.533	26.734	24.035	28.1926	28.2052	28.2607				8	8	8	18.4	18.4	18.4	59.151	0	48.431	3738800000	70	Q8NF37
26.3283	26.3149	25.8408	26.5494	25.5854	25.3956				7	7	7	3.9	3.9	3.9	330.46	0	60.927	400510000	23	Q8NFC6
29.2738	29.2923	29.1514	29.0686	29.1081	29.0273				12	12	12	45	45	45	42.151	0	195.76	7280600000	104	B3KTT0
27.0152	27.061	27.0707	27.1166	26.947	27.139				8	8	8	33.7	33.7	33.7	36.707	0	36.393	1536900000	55	Q8NFH4
25.2765	25.7562	25.7215	25.9425	27.2303	25.5709				5	5	5	23	23	23	34.814	0	25.075	991040000	32	A8K3Z5
25.9622	24.9208	25.4492	24.9652	26.2746	26.2617				1	1	1	16.4	16.4	16.4	6.5785	0.0061172	2.0496	0	1	H0YE89
24.9826	24.7718	25.2925	25.0767	26.1772	26.1641				5	5	5	23	23	23	40.285	0	77.381	809540000	21	A8K556
25.4642	24.8453	26.1135	26.0037	26.4411	25.5876				5	4	4	16.4	14.3	14.3	51.263	0	16.027	624940000	20	Q8NFQ8
25.4211	26.3541	24.8645	25.8503	25.6021	25.4406				2	2	2	14.1	14.1	14.1	9.7769	0.00070872	3.3585	120330000	6	A0A024R832
25.0841	28.9361	25.1316	28.4106	29.02	28.9922				3	3	3	52.1	52.1	52.1	16.39	0	209.7	5507400000	36	Q8NI22
27.4179	27.649	27.7201	27.5215	27.5339	27.4862				6	6	6	35.6	35.6	35.6	25.384	0	49.856	1758400000	57	Q8TAE8
25.8745	26.1552	25.0642	25.7247	25.4554	26.3152				1	1	1	14	14	14	19.147	0	30.302	54865000	4	A4D1W6
26.195	24.8979	25.4108	26.4262	26.3279	25.1331				11	4	4	13.6	7.4	7.4	127.38	0	38.633	166800000	7	Q59G16
25.9402	26.48	26.6451	25.1619	25.1487	26.0048				5	5	5	15.1	15.1	15.1	68.119	0	25.363	761440000	26	A0A024R8R4
25.9803	24.8965	24.9583	25.0384	26.0183	25.1611				2	2	2	13.8	13.8	13.8	36.669	0.0017349	3.0323	248380000	6	B2RD30
24.8127	25.4598	26.1447	25.6913	25.1767	25.6713				1	1	1	2.9	2.9	2.9	45.071	0.0017088	2.7954	104270000	6	B3KVY9
24.9042	27.0614	25.7787	24.943	25.6856	24.3696				2	2	2	6	6	6	51.843	0	5.3408	236180000	7	J3JZZ9
24.6403	26.3411	26.505	26.2415	26.4273	26.0148				6	6	6	12.3	12.3	12.3	79.49	0	18.828	934170000	39	Q8TC07
25.6139	25.3526	26.1871	25.7827	24.3871	25.9324				1	1	1	5.9	5.9	5.9	26.332	0	5.7978	185110000	17	A0A0S2Z575
[truncated: 1,081 more rows]
