# Supplementary material for: Eugenol modulates the NOD1-NF-κB signaling pathway via targeting NF-κB protein in triple-negative breast cancer cells
Source: Front Endocrinol (Lausanne). 2023 Feb 27;14:1136067. doi: 10.3389/fendo.2023.1136067 (PMC10009163; doi:10.3389/fendo.2023.1136067)
Supplement: Supplementary file 4 [file Table_3.xlsx]

## Sheet: Sheet1
LFQ intensity Eugenol-1	LFQ intensity Eugenol-2	LFQ intensity Eugenol-3	LFQ intensity control-1	LFQ intensity control-2	LFQ intensity control-3	C: Only identified by site	C: Reverse	C: Potential contaminant	N: Peptides	N: Razor + unique peptides	N: Unique peptides	N: Sequence coverage [%]	N: Unique + razor sequence coverage [%]	N: Unique sequence coverage [%]	N: Mol. weight [kDa]	N: Q-value	N: Score	N: Intensity	N: MS/MS count	T: Protein IDs
29.3842	29.4014	29.3201	29.4238	29.2145	28.105				8	8	1	48.1	48.1	10.4	28.17	0	113.55	9258000000	63	A0A140VKB0
26.7645	26.6941	26.6519	26.7032	26.6521	26.3				2	2	2	10.3	10.3	10.3	30.764	0	7.7682	455300000	18	H0Y8S8
27.3608	26.8078	27.2716	24.5985	26.5409	26.8157				12	12	12	18.9	18.9	18.9	93.977	0	28.428	2497300000	55	A0A499FIX8
24.7151	24.617	24.5565	24.6806	24.5276	26.1594				7	7	7	14.6	14.6	14.6	71.639	0	11.23	453300000	22	A0MZ66
24.7951	24.698	24.6382	25.5759	24.6105	28.5833				1	1	1	3.8	3.8	3.8	53.697	0.0098163	1.9094	2957800000	14	H7BZV2
25.6669	25.5815	25.0674	25.2	25.5142	26.4819				1	1	1	7.7	7.7	7.7	22.883	0.0020332	2.7156	171980000	4	Q5TGE2
25.3008	25.2106	25.5295	25.5106	25.1348	24.3217				2	2	2	2	2	2	120.17	0.0026855	2.5688	0	2	B3KPW6
26.9863	27.3148	27.0993	27.2636	26.907	26.9209				5	5	5	20.9	20.9	20.9	34.006	0	18.594	1765400000	37	A6NDG6
25.6033	27.0096	25.1553	25.696	25.4483	24.406				1	1	1	19.1	19.1	19.1	16.961	0	16.134	253030000	2	A0A0C4DGW6
25.7838	25.5171	25.4645	24.6415	25.6354	25.3249				1	1	1	5.1	5.1	5.1	39.906	0.00035727	3.4917	14362000	0	G3V2I3
24.757	25.7	25.6491	25.2608	24.571	28.1494				4	1	1	9.4	3.8	3.8	49.908	0	53.91	3853900000	21	A6NHL2
26.4992	28.0307	28.0371	25.5894	25.0326	24.3604				13	3	1	53.5	16.5	12.5	31.556	0	6.9842	2784000000	21	W6SJH9
29.6225	29.8011	29.6986	30.02	29.8785	29.8286				4	4	4	35.5	35.5	35.5	8.496	0	17.139	13254000000	52	P62308
26.6221	26.7694	26.8777	24.137	24.1407	24.6121				5	5	5	31.1	31.1	31.1	24.329	0	16.003	831870000	18	B4DQC7
25.3601	25.2706	25.2159	26.245	25.3667	25.2579				2	2	2	21.1	21.1	21.1	14.234	0	4.9159	1705700000	16	E9PRG8
25.5246	25.4373	25.3841	24.5637	26.1896	25.4481				3	3	3	51	51	51	11.25	0	6.4861	776130000	17	L0R819
27.7342	27.5134	27.5268	26.1036	24.7753	24.2824				9	9	9	26.5	26.5	26.5	52.39	0	38.771	1388900000	41	V9HWG1
27.2329	27.4049	27.401	27.1283	25.1702	27.2141				15	5	2	45	17.1	9.6	49.129	0	53.279	1524600000	35	O00148
26.7817	26.6457	26.7332	24.0676	25.0285	24.013				6	6	6	15.4	15.4	15.4	68.255	0	53.624	561780000	20	Q04206
24.6813	26.2418	24.5218	25.2707	26.3198	25.0015				2	2	2	10.6	10.6	10.6	29.645	0	9.3431	286700000	8	B4DUX0
27.6284	27.5214	27.9729	25.2136	24.4704	26.2394				8	8	8	12.4	12.4	12.4	106.56	0	21.758	1184500000	27	B4DSN3
25.335	24.5826	25.1902	25.7226	25.6623	24.5135				1	1	1	14.4	14.4	14.4	11.14	0.003003	2.4843	26888000	2	H3BNE1
25.3697	25.2452	25.2257	26.2738	26.2187	25.033				1	1	1	13.9	13.9	13.9	26.099	0	4.1735	38541000	1	A0A0S2Z565
26.8065	26.6182	25.6756	26.6337	26.7995	26.7873				6	6	6	28.3	28.3	28.3	35.847	0	18.751	1359100000	41	A0A804HKH9
26.6192	26.8714	27.2589	25.1836	24.9383	23.9477				9	8	8	16.6	15.7	15.7	82.091	0	21.09	1165900000	38	I3L0N3
28.145	28.1663	28.2061	28.3235	28.2812	28.1778				6	6	4	6.9	6.9	4.1	121.32	0	12.971	3190800000	44	A0A0S2Z5J4
28.2421	28.433	28.3975	28.3913	28.292	28.4138				7	7	7	44.2	44.2	44.2	19.213	0	45.521	4333200000	71	A0A024R5K3
26.5533	27.1981	27.0998	25.045	24.7438	24.8015				2	2	2	38.1	38.1	38.1	7.3084	0	14.967	518400000	13	Q9UDW1
29.1794	29.2369	29.3303	29.2157	29.2467	29.2053				21	21	21	55.5	55.5	55.5	52.904	0	162.56	7624700000	131	A0A0S2Z489
29.1338	29.6776	28.7871	27.1901	27.8845	25.4004				25	25	25	12.8	12.8	12.8	273.6	0	129.32	3553600000	90	Q6P2Q9
27.6869	27.675	27.5254	27.6308	27.6851	27.7893				4	4	4	64.7	64.7	64.7	7.3875	0	93.599	2976500000	64	Q6IBA3
28.9149	28.8926	28.5546	28.8969	28.9607	28.8876				8	8	7	55.4	55.4	52.3	21.671	0	72.131	5463700000	81	Q6IB11
27.6847	27.4888	27.9495	25.7531	25.2359	25.8499				6	6	3	23.7	23.7	16.5	38.274	0	28.711	2014300000	53	B4DM97
29.5555	29.674	29.9141	29.9548	29.9717	30.0053				12	12	12	44.1	44.1	44.1	36.594	0	108.36	13518000000	149	Q53HN4
25.8097	25.2804	26.2244	24.8371	24.7685	26.0116				1	1	1	11.2	11.2	11.2	16.631	0.0095359	1.9355	0	1	B4DK46
27.2267	26.6929	26.0815	24.7466	25.0733	24.4494				3	3	3	24.9	24.9	24.9	20.577	0	17.119	242180000	7	B5BUI8
29.9977	29.9814	30.1399	30.0006	29.692	29.9156				13	13	13	56	56	56	33.24	0	116.58	12539000000	122	B4DMT5
28.3981	28.9104	28.3221	28.0404	24.1121	24.4473				19	19	19	23.6	23.6	23.6	129.63	0	97.685	3376200000	91	A0A024R5C5
26.3464	25.7263	25.5012	26.5043	26.4514	24.2861				3	3	3	7.6	7.6	7.6	52.684	0	6.1141	1293900000	11	A4D0Y1
29.424	29.458	29.635	29.2076	29.0658	29.3911				28	28	28	41	41	41	123.63	0	257.25	8382100000	161	A0A024RDY0
28.3118	28.5787	28.0937	28.321	28.171	28.0289				8	8	8	59.5	59.5	59.5	17.561	0	54.915	4174800000	69	A0A384ME24
26.2984	26.2703	26.9598	24.8966	26.4501	24.9751				6	4	4	15.4	11.4	11.4	63.704	0	22.978	1006900000	28	O00425
25.6392	25.5535	24.794	24.6335	24.8285	25.0117				17	1	1	35.1	3	3	81.876	0	22.259	0	3	O00429
24.7123	24.8524	26.4538	25.1781	24.5629	25.4755				2	2	2	7.4	7.4	7.4	39.32	0	5.065	91102000	2	A8K8K1
24.9475	26.4978	24.8532	24.3937	25.1127	23.5074				3	3	3	5.1	5.1	5.1	78.759	0	6.3018	40672000	5	F8W785
30.5251	30.5589	30.5996	30.4497	30.4906	30.5849				24	24	24	42.9	42.9	42.9	84.685	0	287.25	18340000000	268	O00469
26.5708	27.3544	27.6094	26.863	27.2921	26.0412				4	4	4	46.9	46.9	46.9	9.3697	0	6.3641	1494000000	32	A0A024R9Z0
27.1009	24.9111	24.5913	24.4658	24.3209	26.8254				6	6	6	34.8	34.8	34.8	34.577	0	24.926	1320100000	31	A0A140VKF2
25.0054	24.6515	25.1336	24.8168	24.3938	25.2957				2	2	2	25.4	25.4	25.4	15.199	0	5.6383	73515000	5	O00488
24.7492	27.1787	27.0936	27.3538	27.4795	27.6632				7	7	7	31.9	31.9	31.9	43.165	0	30.924	2251300000	55	B7Z6Y2
26.8953	25.189	24.3526	25.9266	24.748	24.5666				7	4	4	20.7	15	15	57.81	0	17.53	457150000	16	A0A024RDV7
27.6659	27.9472	27.5174	25.7892	24.6124	26.4729				4	4	4	20.1	20.1	20.1	39.38	0	81.219	1776400000	36	Q15165
25.2796	24.4148	24.4244	24.8627	25.3162	25.7292				2	2	2	12.4	12.4	12.4	32.444	0	23.07	589150000	12	A0A024R7Z5
28.2422	28.5465	28.0681	27.9688	28.422	28.4324				11	11	11	27.7	27.7	27.7	76.344	0	94.924	4053800000	82	B3KPV5
27.553	27.5875	27.3159	24.6111	27.0715	27.0974				9	9	4	21	21	8.8	65.977	0	74.431	1461500000	47	A8K9K6
26.8383	27.0648	27.1407	24.154	25.9397	24.8731				4	4	4	10.9	10.9	10.9	57.193	0	15.529	700810000	16	O43660
26.5942	24.4861	24.7738	25.0926	24.7944	26.697				3	3	3	6.2	6.2	6.2	54.576	0	7.343	788270000	17	Q96N83
24.5157	24.8324	25.8787	27.9459	27.9118	26.2778				7	7	7	37.9	37.9	37.9	32.113	0	42.402	2057000000	33	A0A024RBX6
27.3409	26.8526	26.712	25.1887	25.6097	24.5136				3	3	3	12.2	12.2	12.2	33.528	0	7.789	627820000	15	B4DWS6
24.9542	25.9276	25.3342	25.9545	24.5404	24.6277				2	2	2	9.8	9.8	9.8	35.144	0	4.9788	35687000	1	A0A024R861
24.586	25.3879	24.8195	25.2251	25.6128	24.3576				1	1	1	8.1	8.1	8.1	21.543	0	3.9514	350570000	10	M0QZ24
24.9277	27.2876	27.0617	25.7772	27.3074	27.0907				4	4	4	33.5	33.5	33.5	19.652	0	15.155	1644300000	38	Q5TZN3
26.9886	26.5902	27.1479	27.0307	26.8427	26.5294				7	7	7	34	34	34	35.102	0	40.295	1429700000	48	V9HWC3
26.0083	24.8777	24.569	26.0372	25.0264	24.9167				1	1	1	0.7	0.7	0.7	242.06	0.0020367	2.7303	0	1	A0A0S2Q0B1
26.2572	26.432	26.4442	26.2479	26.5002	26.6084				6	6	6	38.5	38.5	38.5	16.147	0	32.966	1184900000	46	B8ZZX4
26.9626	27.1998	27.1158	26.9111	27.0245	24.1115				9	9	9	21	21	21	64.84	0	74.935	1637200000	30	A0A024RBK4
25.4758	24.6294	25.0484	25.5999	25.8963	24.1856				2	2	2	58.2	58.2	58.2	8.8399	0	9.5097	142350000	3	E5RJZ1
28.0038	28.0218	28.1668	28.5131	28.3358	28.1717				4	4	4	21.2	21.2	21.2	17.417	0	32.281	4061900000	56	O14561
24.9724	25.1046	25.9064	24.9666	25.1602	24.5458				4	4	4	24.3	24.3	24.3	32.64	0	43.119	509110000	23	H3BRL3
24.7275	25.9551	25.1804	26.5498	25.7175	25.6849				2	1	1	10.1	6.2	6.2	60.822	0	22.586	59087000	1	A0A0A0MTG2
27.4375	27.2694	27.0804	25.3271	25.9799	27.4175				9	9	9	38	38	38	34.528	0	45.502	1666400000	38	Q53HJ6
25.1963	24.8727	25.73	25.111	24.8992	25.1236				2	2	2	3.9	3.9	3.9	98.537	0	14.449	95489000	4	Q6PK82
26.5022	25.2354	26.5714	24.8232	26.8906	24.5929				5	5	5	30.2	30.2	30.2	27.086	0	14.073	1443600000	31	J3KNF4
26.5961	26.5544	26.7376	25.6106	24.4222	24.2271				4	4	4	18	18	18	29.597	0	9.2017	910380000	34	A0A494C0L6
25.3253	26.0368	26.3605	24.645	26.4972	24.8289				1	1	1	5.3	5.3	5.3	17.102	0.0017153	2.8705	308530000	4	O14684
25.8629	24.9802	24.9229	25.1659	25.2631	25.7134				1	1	1	10.3	10.3	10.3	12.659	0.0098257	1.922	291590000	7	K7EL65
27.038	27.0619	26.9214	25.9279	25.0009	24.5746				10	10	10	10.3	10.3	10.3	148.85	0	35.106	594260000	27	Q9BQG0
27.2396	27.5688	27.1534	27.0616	27.1015	27.464				8	8	8	17.1	17.1	17.1	72.709	0	26.053	1657900000	49	B2RDD7
26.9188	27.2222	26.925	25.5475	25.4855	25.1749				9	9	9	15.5	15.5	15.5	104.38	0	79.481	1530200000	52	B4E0Q4
28.4149	27.8678	28.2356	28.2757	28.0559	28.2387				8	8	8	40.5	40.5	40.5	41.675	0	40.39	4005800000	63	B4DSE2
28.4985	28.5787	28.699	28.4177	28.5375	28.5314				23	23	23	20.9	20.9	20.9	123.9	0	72.303	5883300000	157	O14776
26.1161	26.5426	26.4991	26.4051	25.0449	24.9649				2	2	2	3.4	3.4	3.4	73.912	0.00070572	3.3069	16728000	2	A8K031
25.0736	25.336	25.2818	25.0675	24.7544	27.4527				2	2	2	36.4	36.4	36.4	15.195	0	53.103	900770000	15	E9PN41
30.3999	30.5283	30.2413	30.2746	30.1544	30.1				13	13	13	63.7	63.7	63.7	27.887	0	210.26	15502000000	146	A0A0K0K1K4
28.9113	28.8772	28.6084	28.7749	29.0131	28.7767				6	6	6	25.1	25.1	25.1	38.242	0	66.486	5802900000	96	Q6FHJ5
26.1895	26.4523	25.0667	23.8761	25.5738	25.5316				5	5	5	13	13	13	49.825	0	12.346	397510000	25	A0A7P0T7D6
28.2364	28.4626	28.1243	27.9654	27.7968	28.3097				5	5	5	50.7	50.7	50.7	16.53	0	45.481	2942400000	48	Q53GB9
26.6151	25.1227	24.7802	27.4745	27.3959	25.7984				2	2	2	25	25	25	13.735	0	4.5903	1562400000	27	O14907
25.4246	24.8387	25.5883	25.7769	24.5746	24.6995				4	4	4	23.7	23.7	23.7	36.039	0	14.284	179240000	10	A8K2I7
25.2142	26.9326	24.6028	25.7199	26.3512	26.3244				3	3	3	32.5	32.5	32.5	21.943	0	19.894	214740000	11	O14925
27.6974	27.9429	27.8932	27.7606	27.6737	27.6091				7	7	7	34.4	34.4	34.4	49.512	0	68.978	2737000000	58	O14929
24.9339	27.7809	26.3551	25.536	25.001	25.0695				3	3	3	36	36	36	8.3106	0	5.3628	476220000	10	B7Z4A1
27.2364	26.7394	26.6898	25.7937	24.9412	25.0292				6	4	4	36.9	27.3	27.3	22.41	0	71.705	1001700000	30	Q53F37
25.7243	25.6397	25.0234	25.1708	23.7984	24.8477				10	10	10	15.3	15.3	15.3	74.854	0	18.269	884490000	37	B4E1E2
28.5095	28.526	28.5781	28.555	28.5149	28.5332				23	23	23	27.1	27.1	27.1	115.33	0	92.932	5332700000	127	B2RAH5
25.6711	25.5802	25.9335	24.6504	23.4961	24.0451				3	1	1	16.1	8.5	8.5	21.739	0.0017059	2.7718	61218000	1	H7BZ77
25.9818	26.6234	26.5806	24.696	24.5686	25.24				3	3	3	26.2	26.2	26.2	20.894	0	5.3819	301800000	9	A0A024R9U9
26.8107	24.6629	23.8373	27.1555	26.9422	27.123				11	11	11	9.5	9.5	9.5	251.89	0	56.444	1562700000	58	O15027
24.7605	26.3999	25.7296	25.9459	25.7171	24.5524				1	1	1	5.2	5.2	5.2	51.754	0	12.429	0	1	E2PU09
26.4743	25.0798	25.6729	23.982	25.6596	25.3854				3	3	3	4.2	4.2	4.2	118.25	0.00333	2.4488	104970000	6	E7ET15
25.1718	23.904	25.4899	24.8051	25.474	24.3695				6	6	6	5.8	5.8	5.8	172.77	0	22.153	0	8	O15061
24.0117	25.7799	25.1263	26.1822	25.3421	26.176				3	3	3	5	5	5	112.96	0	7.9399	202800000	8	A0A024R2I9
27.3183	27.2257	27.3288	27.326	27.1343	27.1792				5	5	5	48.9	48.9	48.9	15.179	0	29.438	1881400000	48	A0A0S2Z590
25.8625	25.7237	25.8979	24.8107	26.3001	24.8031				5	5	5	6.3	6.3	6.3	142.15	0	9.5976	316740000	13	A0A193DRS0
25.8071	25.5422	26.0919	25.8503	25.1054	23.5803				2	2	2	24.5	24.5	24.5	15.388	0	8.3678	154500000	8	Q96AZ4
25.628	25.1818	27.2868	25.6767	27.037	26.9036				2	2	2	9.7	9.7	9.7	36.535	0	112.35	902640000	25	Q6IBK3
29.721	29.5755	29.6311	29.3516	29.5737	29.6047				14	14	3	45.2	45.2	9.9	40.949	0	300.11	9545700000	132	A4D275
28.017	27.5601	27.4578	25.2527	27.1313	25.3086				4	4	4	20.7	20.7	20.7	34.136	0	8.7027	1397400000	16	A0A2C9F2P4
27.6014	27.5664	27.705	27.0158	27.3749	27.6				5	5	5	29.8	29.8	29.8	20.564	0	12.525	2064500000	36	Q2LE71
25.2725	25.9467	24.7622	25.6121	25.8877	26.7951				3	3	3	29.7	29.7	29.7	13.289	0	7.0688	1098300000	12	Q53XK0
27.1464	27.1229	27.3926	26.6938	26.8121	27.2708				5	5	5	22.8	22.8	22.8	34.958	0	36.675	1792800000	43	A0A2R8YEZ4
27.656	27.5497	27.3854	27.2385	27.3265	25.5312				7	6	6	34.5	31.8	31.8	23.818	0	34.906	1666100000	45	O15173
26.0272	24.8209	26.1332	26.0067	24.7362	25.4727				2	2	2	18.6	18.6	18.6	18.336	0.003928	2.2351	122420000	3	E5RK82
29.6767	29.6322	29.5375	29.8581	29.6908	29.7577				14	14	14	70.5	70.5	70.5	14.582	0	103.7	11484000000	92	Q5STK2
27.7987	27.7136	27.5735	24.3016	27.353	25.1257				13	13	13	29.7	29.7	29.7	77.252	0	56.614	1484400000	56	Q53T76
25.1154	25.7837	25.8515	24.3031	24.293	24.0325				4	4	4	8.9	8.9	8.9	61.758	0	6.8212	183450000	8	B2RA56
24.9218	24.8264	25.6299	24.3425	24.7419	25.7047				1	1	1	2.3	2.3	2.3	70.077	0.0033256	2.4299	72151000	2	B4DKR6
25.934	25.8523	25.5656	27.6464	25.7912	24.5338				1	1	1	18.1	18.1	18.1	15.173	0	13.907	763010000	10	A0A024R0H2
27.2955	25.681	25.9584	25.9823	27.3718	25.9472				4	4	4	25.3	25.3	25.3	18.388	0	18.517	1372900000	22	Q5T092
25.7246	25.8321	26.2587	24.455	24.5514	24.6495				2	2	2	14.6	14.6	14.6	18.743	0	4.9168	139020000	7	K7EQQ1
25.765	25.6173	25.7059	24.9588	25.6159	24.7073				1	1	1	8.9	8.9	8.9	20.007	0	13.762	107310000	10	B4DTL6
27.5042	26.0067	25.9906	24.8157	25.5508	25.8052				9	9	9	38.6	38.6	38.6	28.054	0	25.996	966960000	57	B2R6D4
26.9933	25.7564	26.9275	25.1176	27.3301	27.174				5	5	5	35.9	35.9	35.9	17.522	0	15.132	1825400000	46	E9PES6
29.008	29.1033	28.9301	29.089	29.0748	29.2582				18	18	18	43	43	43	59.271	0	199.37	7048900000	190	Q6IAU5
27.346	27.3381	27.1299	24.9251	25.5172	26.7056				2	2	2	40.6	40.6	40.6	15.32	0	57.197	1058100000	21	Q5SZE2
27.3206	27.3115	27.2505	27.1116	27.2588	27.1154				12	12	12	40.7	40.7	40.7	39.609	0	53.763	2049200000	62	Q5BKY2
25.9625	26.1383	26.1203	25.1131	24.6163	24.3463				6	2	2	21.5	7.6	7.6	40.532	0.0073624	1.9955	232890000	10	P08754
27.2575	27.2994	25.3784	27.4923	27.2117	27.6533				6	6	6	26.9	26.9	26.9	54.958	0	77.192	2079500000	42	A8K818
26.7455	26.5317	26.245	24.6797	26.0471	24.1963				3	3	3	10.4	10.4	10.4	38.441	0	6.0665	616710000	18	Q9BTT5
25.7021	25.4317	24.3016	25.1357	25.9491	24.4767				2	2	2	7.5	7.5	7.5	35.322	0	10.232	241350000	12	Q53G50
26.0863	24.3643	25.9341	25.0613	25.6931	24.5396				4	4	4	28.3	28.3	28.3	21.606	0	7.2377	30558000	5	Q9UES0
28.9117	28.0074	24.9152	28.0319	25.361	28.2753				5	5	5	57	57	57	16.32	0	41.619	3901000000	33	O15511
25.8394	25.9826	24.7727	25.3129	24.2692	25.6065				6	6	6	54.2	54.2	54.2	16.311	0	43.304	357730000	16	O15514
27.0419	24.9726	25.0733	25.3707	25.9244	25.4283				2	2	2	28.8	28.8	28.8	16.442	0	4.6339	439750000	4	Q6P1N7
26.7347	26.513	25.0913	26.6439	26.8418	26.4412				6	6	6	17.5	17.5	17.5	38.787	0	53.08	1298800000	54	O15541
25.983	26.6156	26.4359	25.4479	24.9783	24.661				4	4	4	12.3	12.3	12.3	63.728	0	25.619	391660000	15	Q9UJ83
25.519	24.8313	25.0173	25.529	24.8914	25.3621				3	3	3	6.5	6.5	6.5	78.213	0	8.8963	51079000	4	O43164
26.3183	25.4615	26.1956	25.2351	24.4925	24.3659				4	4	4	11.2	11.2	11.2	69.081	0	14.835	96722000	8	A0A7P0T984
27.8993	28.1462	27.8403	27.6784	27.8334	27.5762				12	12	12	31.3	31.3	31.3	58.306	0	39.199	2674600000	78	Q6IAP9
25.7006	26.6659	26.6102	25.1859	24.9232	25.1835				9	9	9	11.2	11.2	11.2	115.17	0	16.576	1145700000	40	B4E0H8
24.4659	25.1293	25.2677	26.0335	24.7468	25.7671				5	5	5	28.6	28.6	28.6	20.108	0	6.2719	534440000	16	A0A0S2Z433
26.0625	25.1471	25.3253	25.9974	25.0517	25.5068				4	4	4	16.3	16.3	16.3	54.099	0	18.066	213060000	9	A0A024R6Z0
28.3689	27.4615	28.1624	27.852	27.8473	28.0328				15	15	15	32.3	32.3	32.3	57.232	0	106.33	2826600000	96	B3KNN7
25.066	25.0738	25.4828	24.7874	24.6512	25.1691				5	5	5	19.6	19.6	19.6	37.865	0	7.5635	201430000	9	B0QYV1
26.7709	25.322	25.9851	23.9352	25.0699	26.1895				5	5	5	12.4	12.4	12.4	64.506	0	22.72	732100000	16	Q05BW9
24.9266	25.379	25.9492	25.7308	24.9948	24.059				2	2	2	4.2	4.2	4.2	88.839	0	5.8647	581430000	3	B2R7C2
25.7421	26.2068	26.2092	24.5649	24.5074	25.2149				2	2	2	14.7	14.7	14.7	27.6	0	5.3232	102330000	5	A0A024R5D6
28.1154	28.2432	28.2289	28.2063	27.7758	28.2535				8	8	4	53.4	53.4	22.4	19.81	0	52.589	3735300000	58	O43324
25.9197	25.0176	26.0882	24.7179	24.3388	24.4052				1	1	1	7.6	7.6	7.6	15.298	0.0048717	2.1385	18561000	3	E7EQL1
25.2206	25.5352	24.7445	25.1718	26.6491	25.742				9	9	9	16.9	16.9	16.9	75.848	0	17.912	1064700000	41	B4DLS8
28.2168	28.4371	28.3533	28.2795	28.4988	28.4233				12	12	12	68.9	68.9	68.9	32.251	0	119.9	4557500000	115	V9HW51
31.2422	31.1565	31.2336	31.285	31.3601	31.4587				16	16	3	76.2	76.2	13.6	22.237	0	323.31	38366000000	180	Q6FGS1
25.2382	26.0331	23.8962	24.6465	25.2488	24.6916				2	2	2	25	25	25	11.728	0	4.336	69893000	5	M0R1B0
25.1658	25.9975	25.6838	24.1269	25.3071	24.5446				1	1	1	5.6	5.6	5.6	27.891	0.00892	1.955	2627800000	1	Q4W5F4
27.2307	27.1498	27.1585	27.3294	27.5752	27.2575				6	4	4	31.8	23.8	23.8	16.549	0	8.8703	1953400000	46	C9JQD4
27.017	26.979	27.0563	26.7744	26.8614	27.2275				5	5	5	15.4	15.4	15.4	45.112	0	29.494	1525200000	26	A0A0C4DG44
27.313	27.3459	27.3904	27.1875	27.0512	24.8546				6	6	6	30.9	30.9	30.9	34.684	0	20.284	2075200000	57	H3BLU7
27.791	27.7279	27.3448	27.8238	28.0971	28.0915				4	4	4	70.3	70.3	70.3	9.6138	0	134.87	3048600000	48	O43504
25.4108	24.8034	25.1272	25.6722	25.4669	26.0533				1	1	1	6.4	6.4	6.4	31.857	0	4.5844	367530000	5	B3KUB4
26.8407	26.9121	26.9963	24.5184	26.5476	25.2974				5	5	5	10.2	10.2	10.2	60.13	0	12.869	984780000	28	A0A024R994
27.2125	27.2925	26.9578	26.9546	26.7629	26.6606				11	11	11	13.7	13.7	13.7	109.92	0	28.07	1483800000	50	A8KA19
26.0569	26.4354	26.8795	25.1141	24.8235	25.7414				4	4	4	17.2	17.2	17.2	39.834	0	9.3109	252940000	13	Q9Y5P6
27.9553	27.5042	27.9157	27.3223	27.5648	27.3098				9	9	9	23.2	23.2	23.2	51.323	0	22.936	2328000000	42	Q53G69
25.4671	23.9624	24.087	25.0095	25.9761	26.2593				1	1	1	8.8	8.8	8.8	11.959	0.0017337	3.0036	733050000	14	D3DWI6
26.5759	26.7278	26.2391	25.5475	24.079	25.7945				2	2	2	8	8	8	51.84	0	74.645	592880000	14	O43818
25.6212	25.7344	25.6254	25.6683	24.7183	24.7286				2	2	2	4	4	4	71.664	0	4.9776	31209000	3	A0A024RC67
28.8969	28.9724	29.0096	28.9313	28.8759	29.1292				7	7	7	17.8	17.8	17.8	50.75	0	50.285	7403500000	82	O43670
27.7925	28.1199	27.8807	28.1416	28.1466	27.989				5	5	5	54.5	54.5	54.5	10.921	0	86.239	3653900000	53	O43678
27.9575	27.5909	27.6487	27.5098	27.4592	27.5916				9	9	9	35.1	35.1	35.1	38.792	0	54.939	2665500000	65	O43681
29.9506	29.9279	30.0518	29.7517	30.0048	29.8745				13	13	13	60.1	60.1	60.1	31.703	0	239.7	12681000000	179	J3QT28
26.1124	22.1056	24.9657	25.8409	23.8582	24.7968				1	1	1	10.1	10.1	10.1	32.573	0	4.1797	11452000	2	O43688
34.1894	34.2062	34.2059	34.1343	34.1331	34.2126				61	61	42	72	72	50.9	104.85	0	323.31	236860000000	935	A0A0S2Z3G9
26.0773	25.1827	24.114	25.29	25.6706	25.055				3	3	3	36.8	36.8	36.8	8.7858	0	5.3231	704650000	20	O43715
28.9422	28.8909	28.9241	29.1413	29.2057	28.9729				22	22	22	38	38	38	85.852	0	323.31	7462300000	169	O43719
24.8991	24.1516	25.6215	25.2376	25.1063	25.7133				6	6	6	13.3	13.3	13.3	63.832	0	19.494	412580000	15	B4DS96
24.0694	25.6766	25.7933	24.879	24.0516	26.2518				3	3	3	22.4	22.4	22.4	29.176	0	27.376	223070000	7	O43752
29.0814	29.2359	29.0072	29.2938	29.0284	29.1758				10	10	10	43.1	43.1	43.1	29.765	0	37.857	8141300000	104	A0A7I2V4T9
25.8812	26.4361	26.0308	24.5308	25.5552	24.3937				2	1	1	2.8	1.6	1.6	113.6	0.0017343	3.0197	22484000	2	Q5T8P6
25.1791	25.8534	25.4931	24.539	24.6604	23.6824				10	2	1	41.5	21.2	11.8	36.807	0	12.813	894160000	3	Q13707
25.8177	25.0226	25.2449	26.498	25.6115	25.1143				3	3	3	30.3	30.3	30.3	13.596	0	27.239	209930000	9	A0A024R8G6
28.2054	28.3417	28.1593	28.2923	27.9228	28.215				9	9	9	45.8	45.8	45.8	26.215	0	36.449	3825700000	98	B2R6U8
25.851	26.0283	25.2524	24.4914	24.4799	24.724				2	2	2	16.5	16.5	16.5	13.713	0.0026981	2.667	44497000	3	E7EPF2
25.2734	24.1783	25.1927	24.1241	24.9425	25.2768				3	3	3	7.7	7.7	7.7	86.131	0	4.8875	96028000	4	O43815
25.9702	25.7181	26.3106	24.9777	23.7447	25.3694				1	1	1	37.1	37.1	37.1	3.8594	0	4.2674	807680000	10	A0A0B5EEB2
24.256	25.6727	24.8357	25.0609	25.6075	25.7575				2	2	2	8.9	8.9	8.9	39.938	0	22.534	219800000	11	Q9UG73
26.1869	25.843	26.4476	25.8831	25.7817	24.5156				4	4	4	20.2	20.2	20.2	41.219	0	18.14	620260000	20	A0A087X2E5
25.749	25.2994	24.0842	24.76	25.2256	23.641				6	6	6	6.9	6.9	6.9	131.7	0	26.01	974280000	16	O43847
27.3833	27.2307	27.4283	25.3797	25.8682	26.8846				8	8	8	17.3	17.3	17.3	66.077	0	15.222	1215600000	30	B5MCF9
25.7607	27.0741	26.9801	26.8232	25.1728	25.4839				4	4	4	41.5	41.5	41.5	12.517	0	8.7998	999050000	32	Q6IBA0
25.1154	25.2477	25.5013	27.3525	24.8108	24.9101				4	4	4	7.9	7.9	7.9	71.689	0	10.911	1253800000	22	A0A024R9J0
28.8325	29.09	29.1475	29.296	29.4066	29.0283				4	4	4	68	68	68	10.998	0	134.3	8248500000	58	O60220
24.2824	24.8938	25.0168	24.7996	26.445	23.8377				1	1	1	10.2	10.2	10.2	17.011	0.0067481	2.0287	0	1	Q6PKC8
25.4606	25.9359	25.7402	24.0335	25.2942	23.9718				4	4	4	36.9	36.9	36.9	25.43	0	82.889	873890000	31	Q9BXK1
24.9983	26.4915	25.8354	25.6631	24.0488	25.4238				4	4	4	14.4	14.4	14.4	40.883	0	6.9943	195910000	6	B2R7R5
25.7568	24.1488	23.466	25.8717	25.4856	24.7436				3	3	3	2.5	2.5	2.5	116.77	0.0048765	2.1528	12691000	7	B7ZAX9
25.9249	26.268	24.7173	25.5491	24.9943	23.8656				10	9	9	11.1	10.6	10.6	145.17	0	30.872	1078100000	46	A0A087X2D8
25.3884	25.5535	24.7567	25.7768	25.8243	25.4197				6	6	6	12.5	12.5	12.5	81.169	0	11.446	102600000	9	A8K2R3
25.3375	25.0733	25.6164	25.8593	24.6907	25.5969				6	5	5	4.6	4.3	4.3	204.49	0	5.3282	175100000	9	K7EKI8
25.6768	26.3525	26.0891	24.0464	25.3308	25.0711				1	1	1	2	2	2	84.427	0.0033234	2.4255	0	1	Q14684
29.7062	29.5959	29.7119	29.7483	29.7689	29.8475				11	11	9	69.1	69.1	64.8	18.762	0	61.881	12175000000	114	O60493
24.9883	25.8847	25.824	24.3792	24.7306	25.0314				5	5	5	8.5	8.5	8.5	102.91	0	9.5805	224060000	10	O60502
25.34	25.8889	25.812	24.3308	24.5309	24.7668				7	7	7	4.9	4.9	4.9	243.87	0	9.5873	250740000	20	Q9BTC0
26.3042	25.9059	25.9632	24.7357	25.3954	24.5735				11	11	11	10.1	10.1	10.1	143.23	0	16.527	1006900000	20	A0A384MR33
27.2879	27.6173	27.2959	27.2378	27.0817	27.2537				14	14	14	13.7	13.7	13.7	140.3	0	78.043	2016000000	58	A0A140T8Z0
26.5647	24.7764	25.5029	26.2026	26.314	24.9777				3	3	3	25	25	25	17.942	0	11.933	698940000	24	A0A087X1G7
26.3304	26.0483	26.0004	25.6427	25.0023	23.8892				2	2	2	4.7	4.7	4.7	93.52	0	12.336	539660000	11	Q86Y56
24.2533	24.8154	25.7295	25.3112	25.6023	24.6096				2	2	2	10.3	10.3	10.3	17.523	0.0051696	2.0815	202740000	10	A0A024R804
25.6392	25.6676	25.8117	24.3082	25.8128	26.2713				2	2	2	4.4	4.4	4.4	58.45	0.0017283	2.9696	54443000	6	B4DWB1
27.8948	27.8482	27.9219	27.5007	27.8334	27.9885				9	9	3	23.3	23.3	9.9	59.64	0	59.788	2626600000	49	B4DII5
27.9728	27.8593	27.8164	27.5944	27.8217	27.873				14	14	14	35.2	35.2	35.2	55.023	0	39.398	2825600000	61	O60701
26.3258	26.9328	26.645	25.0737	26.6505	23.8349				13	13	13	21.7	21.7	21.7	92.387	0	62.204	1070600000	52	Q96FS1
28.2331	28.0789	28.0055	25.7965	28.4585	28.1669				7	3	3	75.2	40.7	40.7	12.823	0	117.52	4460400000	31	Q6FG85
25.1654	25.8734	24.3382	24.2925	25.4872	25.2958				4	3	3	8.9	6.7	6.7	58.444	0	6.1354	93313000	13	Q53GG3
25.966	25.5551	25.0296	24.8121	25.8118	24.7963				2	2	2	12.7	12.7	12.7	29.634	0	4.2689	386330000	5	A0A0S2Z4Y5
27.463	27.4606	27.5695	27.4701	27.5436	27.3751				11	11	11	14.9	14.9	14.9	107.89	0	100.96	2277200000	77	O60763
24.8725	25.7798	25.7492	25.8255	25.717	25.6402				1	1	1	10.2	10.2	10.2	15.139	0.0007125	3.4591	0	3	O60783
24.911	25.8612	24.2519	24.9982	25.8003	24.4876				1	1	1	10.4	10.4	10.4	14.16	0.0017428	3.0878	31511000	2	V9GZ68
27.3853	27.5129	27.1553	27.2375	27.2382	27.5895				7	7	7	46.4	46.4	46.4	30.472	0	99.624	1977300000	44	A0A0S2Z4V5
27.7296	27.4842	27.2421	27.2037	24.3063	26.9502				9	9	9	28	28	28	57.673	0	39.743	1200600000	29	O60832
29.5032	29.3145	29.4495	29.4037	29.3502	29.2949				18	18	18	22	22	22	138.8	0	179.05	8820200000	174	Q8N5A0
26.4596	26.2542	26.8424	26.014	24.58	25.3235				9	9	9	32.4	32.4	32.4	42.315	0	17.989	991270000	44	A0A140VK39
30.3364	30.2821	30.2008	30.4678	30.3329	30.3687				18	18	18	53.6	53.6	53.6	45.745	0	212.61	16761000000	150	A0A024R6S1
25.7518	24.4006	24.7691	24.3738	25.0074	24.5282				2	2	2	2.3	2.3	2.3	152.22	0.0017188	2.9073	0	3	O60885
25.3655	26.2622	26.0815	24.3149	25.0687	25.042				2	2	2	10	10	10	33.425	0.0020353	2.7275	0	2	Q6UQL6
28.0521	28.5647	25.7781	28.2572	28.27	28.101				6	6	6	54.1	54.1	54.1	14.21	0	21.548	3938100000	52	O60925
25.9548	25.086	24.9544	26.0104	26.0579	25.4144				3	3	3	52.4	52.4	52.4	13.952	0	44.848	631080000	28	A2BEK1
25.6408	25.7992	24.3328	28.7636	25.7369	25.6285				5	5	5	59.4	59.4	59.4	14.924	0	51.469	2408900000	36	H3BM67
25.8374	25.7168	25.7475	24.8964	23.7086	25.0869				2	2	2	31.5	31.5	31.5	11.545	0	56.386	147380000	10	M0QXG9
27.9803	27.9988	27.6371	27.3367	25.2062	27.0714				11	11	3	17.8	17.8	4.7	118.99	0	149.47	1592900000	56	F5H6E2
25.8625	24.315	25.9621	24.4063	24.2188	25.5311				3	3	3	3	3	3	119.39	0	4.0785	1354800000	25	O75146
25.9428	24.8277	24.4767	25.352	24.7432	25.6158				9	7	7	11.1	8.2	8.2	107.25	0	8.2488	273090000	20	A0A0S2Z4Z2
24.5016	25.8279	24.3652	24.9852	25.7662	24.0967				3	3	3	7.8	7.8	7.8	72.531	0	37.339	287370000	10	E9PQ61
26.1123	25.0115	25.3066	26.1456	24.9311	25.9709				7	7	3	4.3	4.3	2.1	263.25	0	23.585	501780000	23	H0YM23
25.1779	24.3952	24.9415	23.8443	24.3008	24.8095				3	3	3	49	49	49	11.258	0.00035689	3.4707	91520000	4	C9JDR7
25.8817	26.0103	23.8056	23.7601	25.9528	25.5513				1	1	1	20.6	20.6	20.6	11.422	0	28.645	74268000	3	H3BPW3
24.4173	24.5379	27.0202	26.9185	24.4468	27.4322				7	7	7	54.8	54.8	54.8	21.007	0	44.083	1090200000	37	A0A090N7V5
27.3017	27.0412	27.0525	27.0462	27.0373	24.0077				9	9	9	28.1	28.1	28.1	46.396	0	33.41	1232300000	36	B7Z792
26.5155	26.6589	26.8099	26.8425	26.8706	26.3913				8	8	2	26.2	26.2	5.6	45.841	0	104.14	1491000000	52	B4DVT8
24.9231	24.4273	23.7218	26.1169	24.3337	24.541				3	3	3	8.4	8.4	8.4	59.165	0	8.3459	0	7	Q05DM0
26.5704	26.3708	26.3169	26.0329	25.2823	24.2253				1	1	1	12.3	12.3	12.3	21.491	0.0073742	2.0067	90529000	4	H7C3D5
30.8869	30.8063	31.0489	31.0247	31.0987	31.02				13	13	13	78.6	78.6	78.6	10.08	0	182.56	29280000000	122	E5RIW3
25.9099	25.3606	26.0682	25.9317	25.2882	25.9272				3	3	3	29.7	29.7	29.7	13.757	0	15.672	889010000	20	A0A024R883
25.1044	24.9986	25.8838	25.197	24.918	25.0982				3	2	2	10.8	8.1	8.1	49.23	0	5.236	242900000	6	A8K5D8
26.3781	23.8727	25.1523	26.1092	25.8601	25.5811				4	4	4	19.4	19.4	19.4	39.617	0	17.751	705150000	28	O75367
28.3556	28.4604	28.423	28.3692	28.407	28.4981				6	6	6	78.1	78.1	78.1	12.774	0	45.837	5412600000	58	V9HW48
24.4964	23.7896	25.1985	25.2434	23.7664	24.732				3	3	3	2.1	2.1	2.1	270.21	0	24.261	87070000	6	A0A024RD47
26.0899	26.1155	27.6625	27.6942	27.6393	27.7278				5	5	5	52.4	52.4	52.4	13.711	0	29.161	2658500000	27	Q6IBC4
27.6065	27.6927	27.6677	25.8298	27.2547	26.3171				5	5	5	28.8	28.8	28.8	32.882	0	22.915	1941400000	35	B2RD51
24.6372	25.9327	24.7284	24.7711	23.6814	24.0911				5	5	5	37.5	37.5	37.5	20.083	0	36.574	540450000	25	I3L0X5
27.9782	28.1236	27.8722	27.9154	27.8353	27.6716				5	5	5	29.8	29.8	29.8	24.74	0	50.619	2921600000	43	O75396
28.2777	28.1058	28.1804	28.206	28.3146	28.3253				9	9	9	11.9	11.9	11.9	108.8	0	34.736	3893200000	57	O75400
24.5281	25.2076	25.1388	25.1834	26.0603	25.7708				2	2	2	14	14	14	23.643	0	10.789	0	2	C9JNK6
28.3938	28.1311	28.0231	27.8519	27.9766	27.6103				10	10	10	42.5	42.5	42.5	38.169	0	49.361	3422800000	74	O75436
25.4488	25.2534	24.8432	24.8865	25.8734	24.2395				1	1	1	19	19	19	6.9611	0.0017247	2.9446	134610000	6	A0A024R6G6
27.2472	27.1951	27.1225	27.0444	27.1693	26.9805				7	7	7	23.5	23.5	23.5	53.508	0	51.642	1659900000	35	Q96CP5
25.0917	24.7874	25.2551	25.3002	25.1317	24.1245				2	2	2	9.5	9.5	9.5	23.306	0	4.0757	168630000	11	O75446
23.9808	25.1942	25.8627	25.9106	25.1786	25.0951				10	9	9	21.1	19.6	19.6	60.103	0	58.237	1557500000	29	O75475
23.8988	26.4906	27.044	25.6983	24.7019	26.2203				3	3	3	11	11	11	38.911	0	10.371	687870000	24	B2RDK6
28.1162	28.0705	28.1566	27.9743	28.1109	27.9722				7	7	7	40	40	40	22.218	0	18.089	3152400000	56	Q9UF24
30.0895	29.9094	29.9661	30.0245	30.0723	30.1841				8	8	8	40.7	40.7	40.7	20.913	0	50.752	15891000000	128	Q5JRI1
26.1937	24.9012	25.6514	25.9161	25.118	24.7187				5	5	5	67.6	67.6	67.6	11.37	0	27.465	1094600000	36	H7C608
26.0133	25.3095	25.8682	25.2664	24.8184	26.3812				2	2	2	47.4	47.4	47.4	8.5435	0	22.161	703550000	14	O75506
27.54	27.2853	27.524	26.7047	27.0759	23.5477				7	7	7	29.9	29.9	29.9	40.193	0	121.47	1795500000	47	Q6IBN4
25.2979	25.9118	25.2214	24.2746	25.236	23.4613				3	1	1	11	5.4	5.4	42.765	0.0042498	2.2204	209230000	0	A8K8A6
25.3431	25.7023	26.6533	25.1305	25.852	25.8802				1	1	1	8.3	8.3	8.3	17.375	0.0079847	1.9815	0	1	B4DFK0
26.9308	26.7568	26.6611	25.6177	24.5708	26.435				5	5	5	17.8	17.8	17.8	43.955	0	7.9405	677130000	19	Q9H488
29.5944	29.3182	29.528	29.228	29.2944	29.2264				31	31	17	35.6	35.6	17.5	145.83	0	195.02	8490100000	165	O75533
29.3266	29.6005	29.4471	29.4701	29.4662	29.4512				31	31	30	45.1	45.1	42.1	88.884	0	233.88	9457100000	227	A0A024R0E2
24.8833	25.9172	24.234	25.1346	25.6378	25.6901				3	3	3	26.6	26.6	26.6	19.52	0	14.694	441880000	13	A0A7I2YQ87
26.2995	25.5659	25.9862	25.3196	25.1295	24.0227				3	3	3	9.7	9.7	9.7	59.724	0	5.7644	93546000	5	Q05D78
25.2847	27.3499	27.2638	26.2656	25.8576	24.936				4	4	4	40.1	40.1	40.1	20.861	0	70.701	956900000	21	E5RGR0
24.9956	25.2761	25.0862	25.8094	25.2018	24.9836				3	3	3	21.8	21.8	21.8	24.074	0	16.817	1806200000	20	O75629
27.52	27.3485	27.5668	26.7671	25.4131	26.8312				6	6	6	12.7	12.7	12.7	54.972	0	14.011	905890000	23	O76021
25.3984	26.6955	26.9575	26.1303	26.6536	24.499				3	3	3	15.1	15.1	15.1	31.444	0	12.302	507480000	15	O75663
25.9927	24.2973	25.0902	25.32	24.2007	24.9221				3	3	2	7.5	7.5	5.8	41.508	0	4.0995	120580000	5	B3KNS8
25.786	25.142	26.2162	25.6049	25.0647	26.0965				3	3	2	5.6	5.6	3.1	52.709	0	4.0979	954290000	18	B3KP90
29.5643	29.5184	29.4684	29.0413	29.4654	29.3325				26	26	26	27.3	27.3	27.3	151.23	0	255.17	8113000000	193	B4DLT2
27.7595	27.6095	27.616	27.4334	27.5987	27.5576				10	10	10	30.2	30.2	30.2	41.432	0	46.856	2473900000	70	C9JP16
25.9981	25.146	25.762	25.6032	25.4277	24.6174				2	2	2	30.7	30.7	30.7	11.334	0	7.5295	95384000	3	A0A1B0GVZ1
28.0292	27.6285	27.7883	27.3393	25.4373	27.0936				12	12	12	35.2	35.2	35.2	48.55	0	37.727	1875100000	68	Q15645
26.7659	25.8119	25.2748	25.4757	26.2104	25.6684				1	1	1	8.9	8.9	8.9	17.777	0.0017319	2.988	0	1	X6RKY7
24.3998	26.1287	25.5585	24.8528	25.7499	25.4505				2	2	2	24.8	24.8	24.8	15.324	0	4.4626	0	3	C9JYM0
24.8944	25.0639	25.5339	24.4486	23.9582	24.1486				3	3	3	10.7	10.7	10.7	37.831	0	3.8736	28585000	4	A0A024RBS6
30.5037	30.566	30.3446	30.6183	30.5157	30.4738				14	14	14	54.3	54.3	54.3	29.062	0	218.66	19453000000	171	A0A024R5S5
25.2332	26.4879	25.5567	24.9044	26.0739	25.674				5	3	3	21.7	11.2	11.2	30.85	0	5.4784	519230000	15	V9HW40
26.6933	27.0009	26.6536	26.9849	26.8668	26.6806				6	6	6	42.5	42.5	42.5	20.808	0	31.203	1381000000	39	B1AJY7
25.2371	25.329	24.2741	24.6295	25.2559	25.0516				4	4	4	21.7	21.7	21.7	27.125	0	7.7853	263300000	11	B3KNM6
25.802	25.8452	25.8338	24.7232	25.3517	24.375				3	1	1	9.4	3.1	3.1	70.154	0.0010526	3.2455	48679000	3	B4DUV1
27.1299	28.0908	27.7406	27.2238	25.5435	25.0072				4	4	4	27.9	27.9	27.9	19.206	0	214.1	2220700000	36	B4DZZ0
25.477	25.7598	25.8873	24.8916	24.6006	24.8145				2	2	2	2.4	2.4	2.4	84.916	0.0048908	2.1804	122940000	5	B3KNC3
26.0355	25.7802	25.9888	25.6349	24.7207	24.3347				2	2	2	3.2	3.2	3.2	84.141	0	6.1342	62404000	6	A0A024R5U5
26.3384	25.6102	25.4298	25.3435	25.5417	26.4834				4	4	4	23.5	23.5	23.5	26.711	0	16.787	782380000	26	O75940
30.7436	30.9427	30.6722	30.8563	30.8917	31.0309				12	12	12	68.9	68.9	68.9	18.491	0	81.121	26004000000	122	O75947
25.8942	26.1614	24.8096	26.0825	24.2414	23.9893				2	2	2	10.2	10.2	10.2	20.491	0.00070721	3.3164	82504000	11	A0A140T9W4
27.6162	27.8159	27.6309	25.535	27.3052	27.6863				4	4	4	63.2	63.2	63.2	8.4518	0	8.5422	2263400000	42	E9PN17
29.1705	29.0139	29.2247	29.2462	29.2893	29.1129				10	10	10	41.8	41.8	41.8	37.432	0	275.09	7526900000	89	A0A140VJK1
26.0052	25.2935	25.8755	24.6951	24.737	25.0253				1	1	1	5.2	5.2	5.2	47.311	0	10.645	0	1	B3KXD3
26.2067	25.6084	24.861	24.9005	24.7843	24.8678				5	5	5	9	9	9	69.223	0	10.623	526250000	19	A0A024R5X7
25.4177	24.3371	24.5873	25.3812	24.8364	24.8719				4	4	4	36.2	36.2	36.2	13.331	0	69.286	842130000	13	Q6FHG5
25.6951	27.4271	27.6742	27.3662	27.5072	27.3834				6	6	6	27.4	27.4	27.4	37.78	0	44.398	1819400000	50	B2RDJ6
25.6934	24.3678	25.2981	25.1179	24.5589	26.0328				2	2	2	6.3	6.3	6.3	74.605	0	6.6091	91089000	2	V9HWK0
24.439	25.4826	26.6473	25.5459	25.2796	25.5645				2	2	2	7.4	7.4	7.4	31.121	0	5.998	930480000	26	B2R644
25.5693	24.8679	26.0339	24.4912	26.0256	25.894				3	3	3	8.1	8.1	8.1	55.468	0	4.3852	273480000	4	Q6NX55
24.9627	24.9189	26.8617	25.9458	25.4729	25.0623				5	5	5	10	10	10	75.022	0	12.908	273450000	13	A0A024R534
25.013	24.6476	25.4888	25.3468	24.8325	27.4823				2	2	2	2.7	2.7	2.7	86.778	0.0042511	2.2258	210490000	1	H7BYG8
27.15	27.0014	26.9133	26.6317	26.8638	25.3547				11	11	11	26	26	26	67.454	0	45.371	1599500000	48	O94826
24.7453	25.3522	24.8572	25.1455	25.3177	25.3529				3	3	3	8.6	8.6	8.6	59.39	0	4.4675	45163000	3	B4DJ39
25.4405	26.0815	25.3357	25.072	25.0519	24.9707				2	2	2	4.3	4.3	4.3	89.594	0	18.763	162550000	5	O94874
27.9956	28.0495	27.9484	27.9717	28.0427	28.0143				14	14	14	38.4	38.4	38.4	54.862	0	189.15	3913900000	95	O94888
26.1601	25.5411	25.0736	26.8969	25.4839	24.0307				4	4	4	14.2	14.2	14.2	30.344	0	7.2818	139610000	8	O94903
25.627	26.6861	25.4996	26.0776	24.4193	25.2221				7	7	7	11.5	11.5	11.5	106.92	0	36.149	389770000	23	O94906
29.8311	29.7484	29.6098	29.7424	29.6297	29.4125				13	13	5	30	30	11.5	73.508	0	125.31	11014000000	168	A8K132
25.9097	24.915	24.4496	25.2335	25.8876	24.5827				6	1	1	10.5	3	3	103.06	0	16.312	69208000	2	B7Z5S9
26.2572	26.1799	25.8027	25.4241	25.1456	24.9092				2	2	2	1	1	1	399.73	0.0067502	2.0304	108350000	2	O15230
27.6672	27.77	25.8978	27.7262	27.8379	27.998				5	5	5	29.8	29.8	29.8	40.607	0	147.67	2720300000	45	B3KN49
25.0092	26.8055	25.3015	25.9009	25.283	24.6357				2	2	2	1.3	1.3	1.3	308.57	0	13.262	338560000	14	E7EMW7
25.4773	25.3894	25.1011	23.952	25.0798	24.3536				3	3	3	3.5	3.5	3.5	146.18	0	23.368	0	6	O95155
25.2209	25.1296	25.0279	24.964	25.0056	25.0863				2	2	2	5.1	5.1	5.1	90.907	0	8.7087	136000000	6	A0A6Q8PF69
25.6376	25.5519	25.5592	25.4939	26.0206	25.8449				1	1	1	11.2	11.2	11.2	12.323	0.0017036	2.7649	104130000	5	K9J7I2
24.6107	24.5111	26.029	25.6851	25.2517	25.2829				2	2	2	16.8	16.8	16.8	12.551	0.0020325	2.7083	220060000	8	O95182
26.027	25.2038	25.1887	26.5426	25.1686	24.6317				2	2	2	8.6	8.6	8.6	63.54	0	9.1266	42484000	2	D3DVQ1
27.9749	28.0752	27.7473	25.9702	27.4283	27.3005				5	5	5	27.9	27.9	27.9	20.9	0	10.504	2392400000	50	A0A024R4T4
26.5345	26.1568	26.1764	25.1458	25.9517	24.9223				4	4	1	6.2	6.2	1.5	80.595	0	5.6024	658790000	27	B4DKZ2
29.1699	29.2942	28.9558	29.321	29.2113	29.1349				12	12	12	58.1	58.1	58.1	27.016	0	77.162	8314500000	92	Q6PKC2
25.2478	25.3555	23.9128	24.7558	25.8423	24.8549				2	2	2	1.9	1.9	1.9	139.88	0	3.8593	0	3	O95239
25.1762	25.1568	25.4479	24.2843	26.0026	25.2941				1	1	1	1.6	1.6	1.6	66.05	0.0079821	1.9784	222200000	6	O95243
29.1973	29.006	29.024	28.711	28.9277	28.8651				6	6	6	34.4	34.4	34.4	30.497	0	95.026	5808900000	73	Q5JPJ9
26.1553	25.0843	25.6382	26.5673	23.875	24.2116				5	4	4	28.4	23.5	23.5	27.228	0	5.5834	728530000	19	Q53XM7
27.4874	27.4768	27.1136	27.3905	27.299	27.5269				4	4	4	41.9	41.9	41.9	14.874	0	110.76	2526700000	37	O95295
25.3335	26.6632	26.492	25.3172	26.2186	25.7046				2	2	2	15.4	15.4	15.4	22.373	0	24.298	736380000	18	Q8N1B9
26.9854	27.0804	26.6915	26.9956	25.4314	25.0898				9	8	8	17.9	16.7	16.7	63.067	0	27.328	1525800000	54	B3KQQ0
25.4062	25.4315	25.768	24.7526	24.6797	24.5287				2	2	2	8	8	8	51.066	0	20.018	49747000	2	Q96BW9
25.9833	26.0766	25.0825	26.2498	25.1165	24.8832				6	6	6	13.2	13.2	13.2	69.5	0	17.575	126350000	27	Q5TB52
27.6729	27.3909	27.5666	27.4795	27.9518	24.8077				9	9	9	11.4	11.4	11.4	135.7	0	18.482	2052500000	44	B7ZLZ7
24.0856	25.2437	24.7131	24.8894	25.6244	25.8398				1	1	1	11.9	11.9	11.9	13.766	0	6.4493	0	1	C9JE55
25.587	25.9023	24.2437	24.2831	26.49	24.9735				1	1	1	7.3	7.3	7.3	27.466	0.0026954	2.6412	0	1	K7ENN8
25.7731	23.9789	27.7629	27.2386	25.0609	25.6585				2	2	2	19	19	19	24.737	0	37.755	997040000	11	A0A140VJC9
30.3511	30.453	30.4683	30.0449	30.2597	30.3232				21	21	20	27.6	27.6	26.6	119.52	0	192.09	15159000000	217	O95373
26.6081	25.5006	25.272	24.9942	24.6864	26.2124				4	4	4	13.4	13.4	13.4	55.386	0	18.994	535310000	13	A0A494C0G1
25.2296	25.6893	26.2005	25.035	24.2105	31.6793				1	1	1	8.5	8.5	8.5	10.994	0	4.8688	36401000000	18	A0AVP6
24.8683	26.5355	24.8461	25.9561	25.2531	23.6582				4	4	4	20.2	20.2	20.2	37.646	0	14.719	456720000	22	A0A024QZC1
24.4093	25.1384	24.2425	24.9585	26.1945	25.2407				1	1	1	71.7	71.7	71.7	6.1372	0	22.66	91322000	3	G3V474
25.415	24.7722	24.9505	24.366	24.8213	25.4369				2	2	2	6.6	6.6	6.6	49.593	0.0039513	2.3266	0	2	O95429
25.7112	25.1268	25.439	24.8621	24.8405	23.8992				3	1	1	17.8	6.2	6.2	22.764	0.0017176	2.9032	0	2	A0A024RB31
29.2701	29.2512	29.1368	28.6512	28.2257	28.2587				19	19	19	26.4	26.4	26.4	90.932	0	53.638	4717400000	128	O43143
26.3231	24.307	24.6263	24.4324	24.2093	24.864				1	1	1	1.8	1.8	1.8	96.272	0	4.7312	113970000	3	B4E205
24.9984	25.3263	24.9911	25.4494	24.9271	24.4832				1	1	1	1.1	1.1	1.1	137.42	0	5.8057	230790000	13	O95487
24.408	26.2466	25.9081	24.9178	24.9683	23.9993				3	3	3	12.7	12.7	12.7	40.929	0	6.491	0	4	A0A384MDM5
29.4775	29.4961	29.3599	29.5946	29.512	29.7763				11	11	11	72.8	72.8	72.8	27.873	0	167.69	10319000000	143	A0A0S2Z5B3
25.4442	25.6533	25.3739	24.3985	24.1316	25.2497				3	3	3	3.4	3.4	3.4	134.39	0	3.9537	75801000	3	A8K8N3
25.1005	24.904	24.9149	24.7408	25.898	25.0594				1	1	1	3.3	3.3	3.3	63.061	0	4.3821	0	1	A0A024R776
25.1402	25.6596	24.3251	25.6352	24.891	26.0166				1	1	1	4.3	4.3	4.3	51.357	0	7.9142	58267000	6	B3KNK4
25.6675	24.3057	25.7823	25.3645	24.293	24.6203				5	5	5	24.8	24.8	24.8	28.97	0	8.2709	280260000	19	O95721
29.6391	29.4315	29.6806	28.5914	28.8129	28.9116				45	45	45	22.7	22.7	22.7	292.74	0	195.11	6474600000	209	E1NZA1
27.7938	28.0499	28.1697	27.7982	27.5328	27.4935				21	16	16	34.2	27.4	27.4	94.504	0	62.942	2586800000	73	Q53ZP9
28.9581	28.896	29.0315	29.0283	29.0095	28.9498				7	7	7	99	99	99	10.403	0	79.113	8115600000	90	A4D0W0
27.1411	27.381	27.2874	26.5262	26.576	27.2897				7	7	2	9.8	9.8	2.7	107.54	0	25.544	1543500000	48	O95782
26.0371	25.0075	24.3912	26.0329	25.7705	23.998				3	3	3	6.9	6.9	6.9	54.708	0	13.593	557440000	22	Q5JW30
25.0657	25.0478	24.8744	24.8466	24.36	24.7279				1	1	1	8.5	8.5	8.5	44.678	0	12.858	33707000	1	O95801
28.5768	28.6868	28.747	27.7495	27.6984	28.1334				12	12	12	38.5	38.5	38.5	63.972	0	74.826	3553400000	64	O15371
29.8311	29.6965	30.0854	30.1255	30.0566	30.0046				25	25	25	59.7	59.7	59.7	61.594	0	214.37	14443000000	264	O95817
25.4438	25.9466	25.8531	25.1268	24.585	25.1251				1	1	1	8.3	8.3	8.3	18.224	0.0020339	2.7267	191140000	11	A6NH27
24.4888	25.9568	24.6982	24.648	24.9461	24.7698				3	3	3	27.1	27.1	27.1	18.888	0	8.0883	222070000	3	K7EII6
25.914	26.7038	25.5886	26.0208	24.8499	25.7152				4	4	4	16.2	16.2	16.2	33.392	0	31.664	316190000	13	V9HWF9
24.5535	24.9722	25.3191	26.3084	24.6713	24.6912				3	3	3	24.6	24.6	24.6	29.644	0	19.801	402510000	14	V9HW53
26.7902	26.5663	26.687	25.6092	25.7041	26.2668				4	4	4	3.3	3.3	3.3	145.17	0	6.3003	1415100000	20	X5D2F4
25.0261	24.4958	25.9845	25.0727	25.5741	24.0832				3	3	3	22.6	22.6	22.6	28.738	0	5.6083	46366000	5	B2RBX8
26.8794	26.9547	24.6058	24.1184	25.3009	25.5855				4	4	4	19.6	19.6	19.6	32.844	0	36.321	1577400000	47	O95983
24.8537	24.3876	25.9725	25.8252	25.9755	24.1513				3	3	3	23.4	23.4	23.4	25.102	0	18.784	339430000	20	A0A087WWW9
27.4903	27.6197	27.6981	27.5	27.5964	27.642				7	7	7	48.4	48.4	48.4	19.258	0	15.96	2389600000	54	H3BPJ9
25.5353	25.792	25.557	24.4179	24.5938	25.3532				1	1	1	0.7	0.7	0.7	196.04	0.0017082	2.7903	0	1	Q5SRE5
29.364	29.3404	29.4419	29.4198	29.2669	29.5069				12	12	12	62.6	62.6	62.6	37.893	0	323.31	8193500000	120	O96008
27.793	28.6667	28.15	26.1793	27.9624	28.3225				8	8	8	27.7	27.7	27.7	47.38	0	104.13	2958600000	61	Q6FI97
25.2858	24.4531	25.0286	26.4225	24.5776	24.4678				2	2	2	25.8	25.8	25.8	14.572	0	5.082	95714000	7	Q59F44
30.5404	30.6109	30.5272	29.6763	29.9027	29.8789				13	13	13	50	50	50	24.146	0	47.921	13488000000	114	A0A024R2Q4
25.7732	25.6378	25.6019	25.1586	24.8573	24.8551				1	1	1	1.8	1.8	1.8	62.43	0.0048876	2.1739	299130000	12	H0Y9Z5
28.1985	28.0123	28.0602	28.2053	28.1591	28.2231				6	6	6	40.1	40.1	40.1	21.452	0	22.636	4152500000	54	B0YJ76
28.972	28.6997	29.001	28.7526	28.6512	28.7647				11	11	11	63.9	63.9	63.9	33.238	0	139.39	5492500000	97	A0A024R4X0
25.461	24.9321	24.0785	25.0051	25.0149	25.3858				3	3	3	8.4	8.4	8.4	56.256	0	6.8783	202440000	9	V9HW90
28.1186	28.4916	27.9951	24.0688	25.9633	27.9775				5	5	5	68	68	68	13.738	0	36.107	2140500000	21	Q14XT3
33.6061	33.5874	33.5162	33.6762	33.7609	33.6413				9	9	9	80.5	80.5	80.5	15.936	0	323.31	176070000000	171	V9HWC9
29.7835	29.7651	29.6592	29.0223	29.0272	29.0425				32	32	32	35.2	35.2	35.2	138.34	0	211.45	7365900000	204	P53621
25.573	25.1536	25.5137	24.9285	24.2626	24.9492				1	1	1	21.7	21.7	21.7	9.9743	0	23.019	0	4	A0A7I2YQM8
30.8243	30.7704	30.7403	30.6129	30.754	30.5501				21	21	21	72.8	72.8	72.8	41.326	0	184.06	20058000000	217	B3KUZ8
28.252	28.2673	28.2722	28.4229	28.2728	28.1196				14	14	14	16.9	16.9	16.9	134.32	0	105.82	3837400000	95	Q2TTR7
35.1325	35.2196	35.2156	35.1769	35.2077	35.2099				33	33	33	77.9	77.9	77.9	44.614	0	323.31	518230000000	700	V9HWF4
28.7153	28.7588	28.7625	28.8181	28.9179	29.0257				11	11	11	53.6	53.6	53.6	21.635	0	191.03	6603100000	92	Q6FGX9
26.1118	24.7574	24.4137	25.1393	26.2536	25.0346				2	2	2	11.4	11.4	11.4	29.328	0.0033058	2.3762	56325000	3	F5GXW0
28.4812	28.5359	28.8087	27.4332	28.0635	28.2073				22	22	22	21.2	21.2	21.2	168.43	0	120.27	3659900000	118	B7ZLC9
24.7634	25.6401	26.1303	24.8492	25.0063	25.108				4	2	2	3.1	2	2	187.15	0	7.2069	29139000	2	V9HWA9
26.1001	25.3729	26.3724	24.7579	24.043	25.7939				4	4	4	33.6	33.6	33.6	16.057	0	7.2433	350790000	16	Q5H9A7
26.38	26.0325	24.4572	24.5988	24.3829	24.3726				2	2	2	19.2	19.2	19.2	15.799	0	6.9097	115520000	8	A0A0K0K1J1
26.9952	24.6658	27.1745	26.3716	26.1233	27.3235				3	3	1	25.4	25.4	6.3	21.298	0	41.019	942800000	28	X5D945
25.1769	26.0206	24.9613	24.9464	26.3688	25.7815				1	1	1	23.2	23.2	23.2	7.6467	0.00071023	3.4249	0	1	B2MUX6
30.0452	30.1969	30.0241	29.4867	29.3164	29.4821				15	7	7	52.7	29.2	29.2	32.852	0	36.87	9500400000	69	P05141
24.2477	26.3044	24.0291	24.8789	24.9381	26.0767				8	8	8	4.8	4.8	4.8	239.62	0	18.116	1815600000	25	A0A384MR03
24.5755	25.085	25.0949	24.5918	23.993	24.8085				2	2	2	10.1	10.1	10.1	22.974	0	4.342	190840000	7	Q5VY30
26.2211	26.3617	26.2578	25.8646	25.9123	25.1332				4	4	4	9.1	9.1	9.1	98.398	0	12.006	752000000	23	V9HWB7
26.4268	26.3452	26.4133	26.2221	25.0735	26.3487				6	6	6	36.1	36.1	36.1	21.241	0	8.7441	958970000	33	Q6NZ44
28.946	29.1046	29.0578	28.3752	28.5412	28.4663				19	19	5	35.5	35.5	12.2	72.572	0	72.21	5253800000	104	Q5T9A4
28.1628	28.0236	27.9807	28.0238	27.8514	27.9203				10	10	10	25	25	25	59.755	0	40.379	2956200000	84	A0A384P5Q0
26.2544	24.7065	24.8061	26.6562	24.7807	23.829				1	1	1	4	4	4	44.37	0	6.2807	96541000	2	A0A068F4C8
27.8088	27.9621	28.2115	27.4536	27.6361	27.1631				11	11	11	17.7	17.7	17.7	91.679	0	49.941	2519900000	90	Q2L6I2
29.2081	29.1647	29.1336	28.4554	28.7646	28.5667				8	8	8	29.9	29.9	29.9	36.161	0	39.769	5356700000	72	F8VVM2
29.2088	29.1854	29.2261	28.5991	28.6457	28.7001				10	10	10	41.4	41.4	41.4	23.662	0	17.226	5801600000	92	Q5QTS3
26.4912	24.1432	24.7152	25.8917	24.3231	24.1745				1	1	1	7.4	7.4	7.4	18.177	0	3.7392	75768000	6	B3KQX7
30.3783	30.4788	30.5468	30.5338	30.7053	30.6059				9	9	9	53.5	53.5	53.5	23.672	0	183.16	21219000000	130	Q7Z7M4
25.1111	27.3315	27.2869	26.911	27.216	25.9442				7	7	7	22.8	22.8	22.8	48.534	0	16.944	1080800000	30	A0A140VJQ4
24.1994	26.5288	24.5568	24.6224	24.6885	26.1938				4	4	4	23.9	23.9	23.9	25.44	0	5.3784	307300000	10	B5BUF9
25.2418	24.4754	27.887	26.0601	24.528	24.7391				3	3	3	26.9	26.9	26.9	15.904	0	11.392	561290000	11	Q59GA0
36.4299	36.4689	36.4246	36.4496	36.4628	36.4588				20	20	2	74.6	74.6	6.6	36.053	0	323.31	1285600000000	1069	V9HVZ4
29.9657	29.8442	29.9843	29.8256	30.049	29.765				12	12	12	80.2	80.2	80.2	28.315	0	323.31	12688000000	124	P04632
30.7984	30.8086	30.7971	30.3468	30.1637	30.2388				15	15	15	56.9	56.9	56.9	33.296	0	239.71	17074000000	141	Q99623
30.765	30.8085	30.7623	30.1643	30.2815	30.2435				15	15	15	35.7	35.7	35.7	46.108	0	92.513	17099000000	171	P39023
29.759	29.7047	29.7341	29.293	29.0321	29.2377				8	8	2	46	46	16.5	22.975	0	130.9	8547800000	84	X1WI28
29.2008	29.2703	29.3145	28.7208	28.7548	28.697				8	8	8	38.7	38.7	38.7	34.489	0	264.7	5152500000	66	Q8TBT6
29.0527	28.8448	28.9005	28.572	28.3748	28.2273				15	15	15	34.2	34.2	34.2	66.673	0	68.598	4157300000	108	A0A7I2PK44
31.4219	31.2946	31.3352	31.145	31.2653	31.3073				32	32	29	37.2	37.2	34.3	112.89	0	323.31	31429000000	376	P05023
27.5419	27.4437	27.4214	24.946	27.3238	27.4572				5	5	5	24.7	24.7	24.7	28.627	0	11.531	2172400000	52	B7Z9S8
26.4693	26.658	26.9435	26.6487	26.6913	26.7929				8	8	8	14.3	14.3	14.3	80.832	0	23.963	1379300000	46	E9PG40
28.0136	28.3353	28.1987	28.0188	27.8744	28.1894				12	12	11	28.8	28.8	27.3	56.381	0	38.562	3403200000	103	A0A384NPN7
27.9728	28.1641	28.0775	28.1008	27.9665	28.388				8	8	8	50	50	50	10.659	0	36.792	3855800000	64	P05114
30.0605	30.0519	30.0549	29.623	29.445	29.4826				13	13	12	48.5	48.5	45.4	22.591	0	20.023	10451000000	101	A0A024R4M0
29.751	29.7586	29.7267	29.2493	29.3096	29.1192				10	10	10	58.2	58.2	58.2	16.445	0	19.91	9070200000	120	P62249
28.2976	28.2612	28.2003	28.3664	28.2073	28.3595				14	10	10	42.6	34.4	34.4	57.853	0	122.15	4009900000	89	B2R7C7
29.5085	29.6032	29.6985	29.3883	29.2862	29.4942				18	18	18	57.8	57.8	57.8	36.112	0	229.49	8445200000	160	Q53XC0
28.1544	28.3984	26.3217	28.7219	28.9127	28.7937				4	4	4	30	30	30	9.3926	0	9.2692	5617000000	26	P05204
28.8257	28.6904	28.6443	28.6652	28.615	28.8922				13	13	13	26.3	26.3	26.3	57.825	0	55.886	5375400000	96	A0A384MEK5
32.5479	32.5892	32.4701	32.5854	32.4366	32.498				5	4	3	94.7	79.8	65.8	11.514	0	264.6	81982000000	112	A0A024R608
25.2237	25.4801	25.0273	24.7431	24.9094	24.5777				2	2	2	14.8	14.8	14.8	23.483	0	5.0494	89886000	12	Q496C9
29.0058	28.9228	28.8984	28.4298	28.4298	28.4648				11	11	10	53.8	53.8	49.6	28.449	0	91.084	4949400000	76	Q96BS4
30.3673	30.427	30.4178	29.8185	29.9664	29.9326				11	11	11	42.7	42.7	42.7	29.225	0	75.609	13345000000	127	P18124
30.4612	30.4753	30.4786	30.5554	30.4886	30.5254				23	23	23	39.1	39.1	39.1	82.23	0	172.92	18071000000	268	H7C4K3
28.1313	28.1785	28.3616	27.8421	27.8411	27.4782				17	15	15	35.4	31.3	31.3	79.222	0	111.57	2495200000	73	B3KN05
28.4445	26.177	24.9029	28.7115	28.6854	23.7781				2	2	2	11.4	11.4	11.4	15.603	0	16.49	4383200000	24	Q53R15
30.4372	30.173	30.2273	29.8084	29.8916	29.6541				9	9	9	42.9	42.9	42.9	24.831	0	103.18	12476000000	112	P62906
24.9593	26.417	24.8357	26.6738	26.3981	24.8768				4	4	4	27.1	27.1	27.1	18.96	0	5.4535	544670000	17	B4DEM5
24.8704	25.0182	24.5498	24.2252	24.8518	24.5791				3	3	3	15.2	15.2	15.2	31.034	0	9.1471	33665000	4	A0A6Q8PHM8
31.9854	31.9673	31.9441	31.5461	31.4411	31.4572				15	15	7	55.7	55.7	32.2	32.866	0	218.81	37691000000	171	Q6I9V5
29.2017	29.3001	29.219	29.1461	29.1488	28.875				13	13	12	54.9	54.9	52.2	34.095	0	95.165	7017100000	114	P06493
33.7239	33.6559	33.7334	33.6972	33.6559	33.7239				25	25	25	69.2	69.2	69.2	56.559	0	323.31	184250000000	438	V9HW31
33.6168	33.4073	33.5324	33.5372	33.5375	33.4902				5	5	5	72.2	72.2	72.2	10.18	0	119.01	156750000000	50	P06703
28.8866	28.4305	28.7731	28.8384	28.8346	28.4717				4	4	4	29.5	29.5	29.5	25.097	0	82.177	4873600000	64	P06730
28.4739	28.5009	28.54	28.0781	28.0144	27.9752				8	8	2	22.9	22.9	8.8	57.56	0	186.98	3721000000	67	G3V1C3
28.8943	28.8367	28.9162	28.4391	28.491	28.3167				7	7	6	28	28	22	35.619	0	52.832	4453700000	69	Q9H9B4
30.9787	30.9754	30.965	30.5715	30.4525	30.4996				8	8	8	45.7	45.7	45.7	24.205	0	95.954	21347000000	121	Q5JR94
24.7155	24.0942	26.6051	24.6863	26.3174	24.4853				3	3	3	4.1	4.1	4.1	116.04	0	20.273	553590000	16	L7RXH0
26.4416	25.1507	26.08	24.9331	24.8789	24.3221				4	4	4	14.7	14.7	14.7	52.948	0	13.546	366940000	11	R4SBI6
30.8869	30.779	30.8706	30.3914	30.377	30.4111				15	15	10	56.3	56.3	39.9	31.324	0	85.362	17611000000	169	P15880
28.6241	28.2235	28.3488	27.9869	27.9286	27.9594				19	19	19	36.6	36.6	36.6	78.806	0	96.12	3719400000	123	Q06210
25.054	27.2388	27.2234	26.9841	26.993	27.2391				8	8	8	44.8	44.8	44.8	22.088	0	32.352	1167600000	51	Q7L4Q3
27.6808	27.7685	28.0543	27.502	27.4763	27.196				5	5	5	22.7	22.7	22.7	35.716	0	57.635	2699000000	70	Q53Y97
28.5434	28.5223	28.5048	28.5458	28.6782	28.6837				5	5	5	27.3	27.3	27.3	20.863	0	13.942	6179000000	57	P07305
24.9882	24.8644	25.8439	24.708	24.8107	26.1416				4	4	4	42.4	42.4	42.4	11.261	0	5.2425	32081000	10	P07311
30.4978	30.486	30.406	30.566	30.5212	30.5356				17	17	17	53.5	53.5	53.5	44.237	0	209.42	20816000000	206	A0A1B0GVD5
29.7314	29.7744	29.6508	29.46	29.2121	29.1583				7	7	7	47.6	47.6	47.6	18.732	0	22.373	8407700000	74	Q0QEW2
27.3409	27.5275	24.5803	25.8987	24.5208	24.6789				7	7	7	14.4	14.4	14.4	81.467	0	13.703	819880000	26	A0A024R5A3
34.1463	34.1552	34.2091	34.1271	34.0057	34.0365				25	5	4	73.5	20.2	16.7	47.766	0	261.81	250660000000	213	Q5JP53
30.2599	30.4451	30.3222	30.3906	30.3861	30.6368				16	16	16	35.5	35.5	35.5	58.14	0	74.171	20603000000	112	Q53FJ5
24.7086	24.7743	26.0115	25.2859	26.6047	24.6096				5	5	5	12.9	12.9	12.9	63.111	0	10.892	502430000	21	A0A024RAJ6
28.4064	28.5714	28.5722	28.5286	28.8589	28.6245				9	9	9	51.6	51.6	51.6	29.57	0	43.7	5610600000	88	A0A7I2V5M3
28.0613	27.8592	28.0688	27.4286	27.7051	27.5447				11	11	10	19.1	19.1	18.1	80.428	0	20.94	2396600000	77	A0A024R3J7
29.2495	29.1463	29.1963	29.2588	29.0442	29.1265				8	8	8	56.7	56.7	56.7	19.608	0	165.45	7554200000	84	P07741
29.1044	28.9665	29.107	28.5881	28.6267	28.6603				3	3	3	21.5	21.5	21.5	21.127	0	16.17	5241200000	31	Q5T8U5
30.1635	29.9369	29.974	30.1895	30.1481	30.141				9	9	9	49.1	49.1	49.1	29.528	0	323.31	17080000000	128	A0A7I2V668
34.5057	34.435	34.5072	34.4428	34.437	34.4264				48	29	28	64.5	41.4	40.4	84.659	0	323.31	297330000000	642	K9JA46
26.7188	28.5966	24.9025	26.2883	25.833	28.7951				20	1	1	54.1	10.2	10.2	33.28	0	85.712	4071400000	14	B2R603
30.9276	30.9259	30.925	31.242	30.9862	31.1976				6	6	6	73.6	73.6	73.6	10.739	0	323.31	27506000000	77	P07919
28.4088	28.0005	28.3941	28.6481	28.3666	28.3463				16	16	16	12.4	12.4	12.4	182.59	0	90.169	4519600000	96	G3XAI2
30.6265	30.6598	30.5957	30.7111	30.6311	30.7337				18	18	18	52.9	52.9	52.9	54.636	0	257.17	21848000000	197	A0A0S2Z4C3
25.9743	24.6173	24.1849	24.8973	24.5518	24.3148				3	3	3	6.9	6.9	6.9	80.692	0	75.772	614590000	12	P08047
29.8985	29.8167	29.8648	29.4715	29.3947	29.4075				12	12	12	60.8	60.8	60.8	18.431	0	30.483	9238000000	115	P62280
24.7385	26.3668	24.6439	25.6568	26.0029	26.4337				5	1	1	38.8	6.4	6.4	21.523	0.0086152	1.9722	59103000	5	Q5JR08
30.2537	30.3875	30.2901	30.2186	30.2181	30.2532				15	15	15	62	62	62	35.695	0	207.75	14311000000	142	H3BLV0
28.5932	28.5909	28.2921	28.0454	28.0973	28.0533				20	20	20	33.6	33.6	33.6	87.301	0	108.83	3621100000	96	P54886
25.0268	25.1258	25.0698	24.4441	24.8603	24.5958				6	1	1	38.3	5.8	5.8	22.566	0.003009	2.5211	359280000	17	A0A7P0T8A7
28.8397	28.85	28.9824	28.4871	28.4021	28.5028				7	7	7	32.8	32.8	32.8	35.448	0	133.7	5140200000	63	B2R7M3
27.2912	27.2235	27.2833	27.2243	26.8977	26.9014				7	7	7	12.7	12.7	12.7	69.81	0	13.976	1659600000	40	P08240
28.5195	28.5282	28.7081	28.2797	28.1342	28.0677				13	13	13	43.3	43.3	43.3	50.435	0	146.81	3520900000	87	Q07960
28.1857	28.1826	28.0524	27.9017	28.1712	27.8927				15	15	15	56.4	56.4	56.4	43.295	0	48.936	3431100000	76	A0A024RBX9
26.1383	24.9604	24.8896	25.591	24.8785	25.649				1	1	1	1.6	1.6	1.6	82.795	0.0039422	2.3033	0	1	B4DH43
29.4674	29.3808	29.4884	29.0252	28.9247	29.1092				7	7	1	31	31	6.5	23.455	0	21.681	7325400000	62	A8K3Q9
26.7928	27.0182	27.3644	27.1604	26.5982	27.1117				4	2	2	19.6	12.9	12.9	25.486	0	19.035	1143200000	26	P08579
28.0021	28.1004	28.1219	27.7394	27.6713	27.5566				4	4	4	33.3	33.3	33.3	14.368	0	10.626	2838000000	53	H3BN72
24.8652	24.7132	24.7361	24.504	24.4934	24.0255				6	6	6	23.5	23.5	23.5	37.67	0	19.477	474370000	22	Q96PU8
25.0536	24.8937	26.9314	24.7953	24.1509	26.1467				1	1	1	6.4	6.4	6.4	54.653	0	93.744	706630000	10	Q6FI30
30.9833	30.9437	30.9812	30.5926	30.546	30.5227				18	18	18	43.6	43.6	43.6	47.697	0	195.63	20850000000	179	P36578
31.6131	31.5248	31.5467	31.6341	31.5867	31.6083				10	10	10	63	63	63	15.55	0	301.45	42641000000	144	P08708
31.454	31.4202	31.4814	31.0999	31.0102	30.999				19	19	19	63.5	63.5	63.5	29.597	0	54.998	28629000000	197	B2R491
29.2397	28.9686	29.0349	28.6442	28.6406	28.7307				5	5	5	47.6	47.6	47.6	15.807	0	37.919	5935400000	69	A8K517
32.8224	32.779	32.8036	32.7648	32.6537	32.79				15	15	15	70	70	70	29.404	0	323.31	90131000000	260	C9J9K3
24.3517	24.6103	24.6655	24.3728	24.8654	25.8218				5	5	5	31.7	31.7	31.7	16.021	0	30.873	954690000	10	F8VV56
28.6327	28.9447	28.8592	28.7215	28.8075	28.6605				8	8	6	36.2	36.2	30.9	31.307	0	103.23	5843600000	89	B2R802
24.8007	27.6505	27.2982	27.8151	27.6013	27.3365				12	8	8	41.9	31.3	31.3	47.268	0	73.008	2471000000	52	Q6FHV6
25.0409	26.6477	25.8509	24.0216	26.9356	26.7249				3	3	3	20.2	20.2	20.2	34.664	0	19.47	497410000	9	A0A140VJX0
26.931	25.8932	26.8461	26.4282	24.6382	24.6785				3	3	3	34.2	34.2	34.2	13.654	0	6.9586	571750000	16	A0A087WYR0
30.427	30.5758	30.5287	30.3384	30.4476	30.5174				10	10	7	63.8	63.8	41.9	23.356	0	323.31	18184000000	117	V9HWE9
27.6624	27.5891	27.6821	27.3559	27.1991	27.1369				6	6	6	33.8	33.8	33.8	22.275	0	152.24	1876500000	44	Q5QNZ2
29.932	29.8493	29.8587	29.4284	29.5103	29.4679				11	11	11	40.6	40.6	40.6	29.995	0	73.903	9294200000	122	P62424
27.038	24.6406	25.9317	24.7208	25.84	23.9387				2	2	2	12.3	12.3	12.3	25.789	0	4.0542	137420000	7	A0A140VKA9
28.0749	28.2116	28.4198	27.805	27.9024	27.7954				15	15	15	26	26	26	82.236	0	37.028	3291700000	90	Q53FG5
28.4538	28.4132	28.3229	28.3897	28.5339	28.3767				10	10	10	46.9	46.9	46.9	34.632	0	178.81	5577900000	96	P09486
29.9952	29.975	30.1604	30.1573	30.2455	30.3743				8	8	8	22.6	22.6	22.6	27.076	0	19.777	16623000000	96	P09496
28.3224	28.3251	28.0903	28.0244	27.9174	28.2615				11	11	11	43.3	43.3	43.3	35.882	0	69.086	3414000000	80	P09525
24.8218	26.0593	25.2408	23.6377	25.2215	24.4119				5	5	5	15.2	15.2	15.2	45.098	0	76.254	596600000	14	A0A024R1T5
26.8904	26.8777	27.1046	26.6337	26.6525	26.3661				2	2	2	20	20	20	8.7813	0.0020291	2.6939	1113300000	23	A0A024R9B7
29.9063	29.9951	29.9084	29.4553	29.5336	29.6328				16	16	16	44.8	44.8	44.8	32.741	0	134.84	10254000000	112	Q8TBK5
28.7802	28.6775	28.7177	28.5666	28.53	28.6828				7	7	7	29	29	29	28.401	0	170.31	5337500000	71	Q53G61
31.9021	31.9903	31.9489	31.6037	31.5478	31.5462				6	6	3	52.2	52.2	33.1	15.388	0	54.773	42462000000	45	Q71DI3
25.9811	24.96	26.2388	24.1862	26.2333	26.2464				2	2	2	3.5	3.5	3.5	108.19	0	12.897	650890000	14	A0A7I2V3E1
31.4389	31.488	31.4685	31.4438	31.465	31.4468				20	20	16	50.4	50.4	42	56.811	0	323.31	42275000000	290	A0A024R4A2
30.5135	30.4498	30.5385	30.3116	30.4605	30.467				22	22	22	48.8	48.8	48.8	69.284	0	323.31	17998000000	260	A0A140VK27
30.6692	30.775	30.7042	30.7299	30.7857	30.8129				20	13	13	62.4	46.2	46.2	39.455	0	236.27	28962000000	173	A0A024QZ64
25.3845	29.1241	29.1677	29.2855	29.0446	29.2251				5	3	3	53.9	41.4	41.4	13.509	0	18.837	7565800000	33	Q71UI9
26.3605	24.2486	24.854	25.659	24.8293	24.6652				1	1	1	9.1	9.1	9.1	20.99	0	8.5298	87369000	7	A0A1C7CYW6
27.2252	27.4792	27.5488	27.3086	27.4741	27.2046				5	5	3	18	18	12.2	34.325	0	26.855	2066200000	46	Q2TAB3
29.9008	29.7656	29.8837	29.4688	29.4469	29.5007				44	44	44	27.2	27.2	27.2	244.5	0	260.6	9475000000	251	O75643
29.6193	29.5867	29.749	29.1453	29.2567	29.4122				10	10	10	34.8	34.8	34.8	38.388	0	215.76	8481400000	121	Q6IBR8
25.0061	24.7036	25.5446	25.788	25.5295	26.8478				5	5	5	45.1	45.1	45.1	15.237	0	36.217	990600000	40	P0DPB6
25.6816	24.9472	24.7524	25.1837	24.7263	26.7701				2	2	2	16.3	16.3	16.3	19.393	0	11.869	165340000	8	P10109
24.9068	26.9712	25.0688	25.0083	25.0471	24.4342				1	1	1	8.9	8.9	8.9	17.624	0.0089229	1.9573	0	1	A0A024QZL1
25.2162	24.725	24.3318	25.5865	24.2999	25.6562				5	5	5	15.6	15.6	15.6	60.67	0	14.038	228460000	14	A0A024R983
27.8408	27.8746	27.8473	27.8967	27.8986	28.1739				11	11	11	17.6	17.6	17.6	105.34	0	60.538	3286300000	70	A0A024R8Q1
24.4955	25.9001	29.9001	24.1868	23.9453	25.0273				9	1	1	30.1	7.3	7.3	21.893	0	6.0714	8258200000	10	Q4VB24
27.5715	27.7979	27.3822	27.2899	27.2738	27.2954				10	10	10	28.4	28.4	28.4	62.696	0	24.635	1925800000	46	B4DJX1
24.1534	25.2954	23.9821	25.1394	26.3746	26.0561				3	3	3	3.1	3.1	3.1	212.88	0	16.891	138070000	6	P10586
25.3905	25.3243	25.2906	25.0389	24.6564	25.1384				2	2	2	26.1	26.1	26.1	13.37	0.003308	2.3817	194570000	4	A4D1K0
26.6239	26.8729	26.6572	26.2557	26.2412	26.5256				8	8	8	23.8	23.8	23.8	52.552	0	28.596	969800000	43	Q9NVT8
26.4968	26.2846	26.3781	25.1151	24.6511	26.5493				1	1	1	3.6	3.6	3.6	40.765	0	4.2667	1284500000	16	A0A7I2V4D1
24.8343	26.4637	24.6783	24.6229	23.5579	24.6285				2	2	2	32.5	32.5	32.5	8.8863	0.0026927	2.6292	101740000	4	F5H7F6
23.7797	24.9119	23.6	24.2196	24.1115	26.5479				8	8	8	27.6	27.6	27.6	42.947	0	22.263	662170000	33	Q68DQ4
28.1413	27.8963	27.7356	27.7238	27.8123	28.0503				7	7	7	43.6	43.6	43.6	31.462	0	85.357	2985100000	56	A0A140VJJ2
33.4259	33.4228	33.3514	33.0602	32.9806	33.0385				10	10	10	60.2	60.2	60.2	11.367	0	129.18	115610000000	154	B2R4R0
24.3137	25.5965	24.146	24.3879	25.5981	25.3404				6	6	6	19.4	19.4	19.4	52.494	0	25.203	1067000000	35	P10909
28.6941	28.5153	28.8498	28.2338	28.3137	28.412				8	7	4	46.4	40.6	22.4	21.45	0	21.419	3574300000	59	A4D2P1
29.7469	29.7606	29.7185	29.3996	29.2598	29.4535				9	9	8	62.8	62.8	57.1	21.258	0	48.593	8858400000	111	A0A024RAA5
28.0901	28.01	28.0728	27.8004	27.5405	27.7163				7	7	7	26.7	26.7	26.7	36.091	0	45.622	2806800000	56	Q15717
30.0121	30.1099	30.058	29.9771	30.0145	29.8125				7	7	3	15.6	15.6	8.2	45.869	0	256.96	11793000000	101	B3KVN0
30.2471	30.4032	30.362	29.9286	30.1122	29.8712				47	47	46	46.1	46.1	45.6	164.9	0	323.31	15121000000	353	Q5R210
27.3753	24.8112	27.0453	25.6214	25.7283	24.5238				8	8	8	28.1	28.1	28.1	52.221	0	24.771	949050000	27	A8K5J1
29.0814	29.0698	28.9362	29.2897	29.0755	29.0402				10	10	10	40.9	40.9	40.9	39.233	0	131.89	7286800000	123	A0A384MDR8
27.2738	26.8299	27.4541	24.5229	26.8187	26.7348				11	7	6	19	13	10.9	85.786	0	18.48	1070700000	35	B4DSD8
25.9277	25.1248	25.6123	25.485	25.1183	24.8499				3	3	3	20.4	20.4	20.4	23.567	0	7.1481	257790000	13	P11233
29.0062	29.1452	29.0054	29.3151	29.1566	28.9044				5	5	5	12.9	12.9	12.9	42.585	0	60.037	7336700000	52	B3KRY3
26.5885	26.9439	25.7407	26.8092	26.6455	26.83				5	5	5	17.7	17.7	17.7	42.426	0	15.542	1136700000	34	B7Z9I1
27.362	24.3943	27.5744	24.9084	27.5214	24.0902				8	8	8	12.7	12.7	12.7	90.725	0	18.977	1088300000	39	P11387
25.7478	24.0477	25.9517	25.9711	24.9413	23.7297				2	2	1	3.1	3.1	1.4	90.075	0	4.1052	120540000	6	A0A4D6UXC9
29.6134	29.893	29.8038	29.4402	29.3426	29.447				4	4	2	39.3	39.3	14.3	9.461	0	13.077	9232400000	50	P42677
25.8734	26.4227	25.1391	26.5354	25.5249	26.1997				5	5	5	34.4	34.4	34.4	17.776	0	8.7353	410620000	20	P11441
28.3452	28.271	28.2661	27.9193	27.8523	28.0213				6	6	6	34.7	34.7	34.7	24.976	0	93.612	3342600000	63	A0A024R6I3
30.7145	30.5868	30.7112	30.2629	30.3678	30.3015				35	35	35	66.8	66.8	66.8	86.47	0	323.31	17785000000	316	Q08J23
28.4137	28.4765	28.4388	28.3103	28.4273	28.6067				10	10	10	49.5	49.5	49.5	39.724	0	159.5	4184600000	73	Q6IRT1
25.285	24.7377	24.9645	25.3994	25.5426	23.3357				3	2	2	21.8	17.1	17.1	18.685	0	4.7886	78857000	2	F8VYH9
26.339	23.6688	25.5401	24.2657	25.0736	23.8986				9	3	3	39.3	14.2	14.2	34.769	0	16.784	352120000	17	P11908
31.1837	31.1925	31.1775	30.8894	30.8076	30.7815				86	86	86	26.7	26.7	26.7	469.08	0	323.31	24745000000	621	P78527
31.1703	31.2051	31.2459	31.1255	31.1984	31.1903				13	13	13	69.3	69.3	69.3	28.705	0	323.31	32126000000	147	Q6FHF5
25.1142	27.4862	24.1466	23.7209	27.7926	25.4102				2	1	1	54.7	33.7	33.7	9.7499	0	11.082	1823500000	20	Q9UEG9
27.3905	27.7457	27.6099	27.4518	27.4245	27.3204				11	11	7	28.3	28.3	20.1	53.425	0	43.008	2204700000	60	A0A6Q8PHA5
29.1989	28.9796	29.3173	29.1907	29.1307	29.0572				18	18	18	28.3	28.3	28.3	108.53	0	322.61	8537600000	141	A0A384P5H7
30.4525	30.3787	30.4614	30.0274	30.0783	30.1167				27	19	19	54.7	40.9	40.9	69.12	0	154.24	14595000000	167	B5BUE6
31.6186	31.6129	31.6228	31.5007	31.5884	31.5961				23	23	21	46.9	46.9	44	55.804	0	323.31	37975000000	346	A0A384N6C2
28.9216	29.1095	28.9661	28.7077	28.5979	28.6275				13	13	13	43.6	43.6	43.6	46.247	0	70.602	5772700000	88	A0A140VK69
31.66	31.5229	31.6678	31.6726	31.5556	31.683				22	22	22	82.2	82.2	82.2	42.644	0	323.31	39811000000	287	V9HWH2
28.2051	28.1704	28.0126	28.1032	27.9205	28.2744				12	12	12	37.5	37.5	37.5	36.375	0	37.71	3286700000	71	P12429
27.5973	27.393	25.095	27.1468	25.0491	25.5426				6	5	5	21.8	20.4	20.4	47.036	0	30.136	1205700000	19	P12532
25.6772	24.2101	27.4083	24.9722	26.1212	26.3037				3	3	3	10.4	10.4	10.4	50.399	0	13.383	828820000	24	Q59EI3
31.2589	31.3331	31.2812	31.175	31.2989	31.374				46	28	28	59.1	38.8	38.8	103.06	0	323.31	31761000000	302	A0A024R694
26.0401	25.6636	25.0708	25.5192	24.5523	24.9224				4	4	4	13.2	13.2	13.2	54.582	0	20.807	339170000	14	J3K000
29.8828	29.7505	29.6878	29.5016	29.413	29.341				17	7	7	61.3	36.9	36.9	50.47	0	280.12	9878600000	78	Q05639
30.7247	30.7858	30.6776	30.4274	30.3088	30.3846				27	1	1	59.9	2.6	2.6	59.99	0	20.052	20666000000	25	B4DVJ0
29.0004	28.9702	28.8805	28.6142	28.6608	28.5296				6	6	4	54	54	44.4	22.367	0	77.544	5348300000	74	Q5SQT9
29.0522	29.0508	28.9589	29.0764	28.9283	29.0002				6	6	6	17.4	17.4	17.4	39.811	0	38.769	7367400000	60	B4E2S7
27.8745	27.7011	27.8787	27.3856	27.3958	27.6216				7	7	7	52.2	52.2	52.2	20.505	0	37.276	2737000000	68	Q9UBQ0
27.6394	27.6378	27.7365	27.4301	27.3401	27.1904				9	9	9	45.3	45.3	45.3	32.577	0	122.63	2115800000	74	B4DWN1
32.262	32.3484	32.3444	32.2834	32.3546	32.2788				39	39	39	56.4	56.4	56.4	72.932	0	323.31	70195000000	475	A0A090N8Y2
24.3143	25.7909	24.5808	25.284	24.1452	27.3825				25	1	1	54.1	3.2	3.2	61.049	0.0017289	2.9718	1634000000	15	P13674
31.8663	31.847	31.9227	31.5195	31.6807	31.3805				22	2	1	84.5	8.7	3.2	34.141	0	76.19	43559000000	62	A0A2R8Y793
31.0113	30.9516	30.9256	30.9597	31.005	30.8853				29	29	26	58.7	58.7	53.2	70.81	0	323.31	25316000000	320	P13797
28.9682	29.1236	28.8844	28.7153	28.5117	28.716				10	10	10	42.7	42.7	42.7	34.93	0	204.94	5699900000	86	Q96AG4
28.5239	28.63	28.6112	28.115	28.1393	28.4621				19	3	1	77.1	20.7	10.1	36.434	0	144.35	3957700000	34	Q9UQM3
25.2182	25.0214	26.7048	25.0633	24.315	24.7424				2	2	2	5.2	5.2	5.2	83.857	0	21.031	904720000	12	Q53ER0
27.3738	27.4979	27.307	27.3012	27.4624	27.3122				12	12	12	46.3	46.3	46.3	43.066	0	189.72	2400300000	61	A0A0S2Z472
26.8385	26.5467	27.5047	27.2258	27.1374	27.4113				9	9	9	44.2	44.2	44.2	28.38	0	67.469	2077900000	56	A0A024RDU9
29.8952	29.8254	29.9779	29.9836	29.8945	30.0417				4	4	4	29.6	29.6	29.6	11.985	0	12.357	11660000000	56	E9PNW4
28.6506	28.5601	28.805	28.8018	28.907	28.5834				7	7	7	36.7	36.7	36.7	35.222	0	115.95	5239600000	78	A0A7I2V2U6
31.1927	31.1637	31.1196	31.2096	31.138	31.1649				3	3	3	35.7	35.7	35.7	12.476	0	42.311	34388000000	68	I4AY87
24.7389	25.592	24.3468	24.4483	25.5602	25.3358				1	1	1	7.6	7.6	7.6	18.947	0	7.7222	88387000	5	B2R932
28.5163	28.5754	28.6826	28.4174	28.2058	28.1243				12	12	11	39.2	39.2	37.4	42.592	0	55.88	4122000000	100	Q6FHX6
24.3462	24.2107	25.5749	24.7066	24.4514	26.3432				4	4	4	23.3	23.3	23.3	28.314	0	18.079	874990000	19	F8W111
28.1526	28.0521	28.2786	27.8663	27.9466	28.1467				8	8	8	35.7	35.7	35.7	36.573	0	46.849	3607000000	51	V9HWI0
29.8971	30.0729	29.9822	29.6911	29.6815	29.5675				17	17	17	39.8	39.8	39.8	69.333	0	323.31	10489000000	177	B2RE46
24.5101	25.1508	24.4813	24.8473	25.4224	25.1546				3	3	3	29.3	29.3	29.3	11.139	0	4.7594	147660000	12	A0A140VJD7
33.2542	33.246	33.2085	33.2608	33.2178	33.2371				50	48	48	57.4	55.6	55.6	92.339	0	323.31	131000000000	572	Q5CAQ5
29.8354	29.8641	29.8052	29.4665	29.6268	29.39				6	6	6	40.5	40.5	40.5	15.197	0	27.053	11491000000	64	E7ETK0
29.8437	29.7649	29.8683	29.4814	29.5104	29.4755				14	14	14	48.7	48.7	48.7	48.799	0	298.64	9611000000	139	A0A0C4DGS1
24.6416	24.6411	24.865	24.9048	25.9132	24.8769				4	4	4	5.2	5.2	5.2	111.18	0	3.9467	429660000	5	A0A7I2V610
30.4878	30.363	30.374	30.4799	30.7463	30.5686				6	6	6	74.4	74.4	74.4	10.192	0	96.907	18650000000	75	P14854
25.5783	23.9639	25.923	25.9234	26.4828	24.852				2	2	2	4.6	4.6	4.6	58.683	0	17.501	86146000	3	A0A0C4DG88
31.6952	31.5971	31.5797	31.557	31.607	31.5494				26	26	15	70.3	70.3	44.8	61.926	0	323.31	38654000000	341	Q6NTA2
30.0962	30.1247	30.0487	29.7918	29.6824	29.7915				14	14	14	45.7	45.7	45.7	34.333	0	51.17	11356000000	128	Q53R19
25.017	24.243	26.4848	24.8059	27.3644	24.3468				1	1	1	6	6	6	19.105	0.0017159	2.8828	1589800000	8	F8VV35
27.9369	27.8107	27.629	27.7061	27.6904	27.9545				12	12	9	24.6	24.6	16.8	81.744	0	70.862	2735600000	74	A0A0S2Z487
29.7206	29.6085	29.6488	29.7259	29.8551	29.6978				9	9	9	60.4	60.4	60.4	13.53	0	126.01	11792000000	110	P14927
29.8347	29.8222	29.8043	29.5127	29.4508	29.4952				14	14	5	60	60	30.9	37.331	0	104.97	9735500000	146	Q6FHM2
31.2309	31.2464	31.2479	31.186	31.2329	31.2694				28	28	28	35.5	35.5	35.5	109.54	0	323.31	31478000000	295	A0A024RC61
26.5866	24.4091	26.8448	25.2462	26.7829	23.9328				4	4	4	11.9	11.9	11.9	39.579	0	19.294	683950000	18	B3KSS4
26.0517	25.6265	25.3538	26.4577	25.336	24.1056				6	2	2	35.9	12	12	21.429	0.0010501	3.1696	336640000	8	A0A024R1P2
29.4095	29.4428	29.5376	29.4976	29.5145	29.5822				21	21	9	45.6	45.6	21.5	55.656	0	149.32	9012500000	170	Q7KZX8
26.6011	24.5424	24.2252	25.1936	24.1917	25.3716				2	2	2	6.7	6.7	6.7	53.574	0.0048924	2.1808	0	2	A0A384NPS2
25.495	25.4918	23.6828	25.0195	23.6419	24.2442				1	1	1	13.2	13.2	13.2	23.375	0	7.4212	0	1	W6MEN4
30.4295	30.3989	30.3753	29.9971	30.1004	30.1183				43	42	42	29.2	28.9	28.9	236.02	0	276.03	15225000000	325	F8VPD4
24.3911	24.9229	24.9285	24.3879	24.9049	26.2155				1	1	1	6.5	6.5	6.5	34.048	0	11.266	181480000	4	C9JNS9
29.7052	29.603	29.5939	29.3626	29.3138	29.2445				9	9	9	47.2	47.2	47.2	20.762	0	124.7	8163100000	92	Q02543
23.8607	25.9716	25.4731	24.5062	29.9414	25.2316				12	1	1	70.4	9.2	9.2	17.149	0	60.303	9035700000	15	A0A384MTW7
25.079	26.5285	25.239	25.3993	25.457	24.6399				4	4	4	26.7	26.7	26.7	22.793	0	48.813	583930000	15	B4DLR8
26.8941	27.5006	27.4725	27.303	27.3528	27.3317				9	9	9	20.7	20.7	20.7	62.1	0	22.113	2006500000	54	A8K6V6
29.3612	29.5238	29.5326	29.0676	29.2183	29.1545				18	15	14	35.4	31	29.9	85.018	0	181.87	7549200000	121	P17858
32.2497	32.3345	32.2893	32.3167	32.3405	32.2651				107	107	107	44	44	44	331.77	0	323.31	69762000000	1027	P15924
27.3645	27.4169	27.284	27.6528	27.044	27.809				6	6	6	29.6	29.6	29.6	29.263	0	48.836	2210200000	52	B2R7E8
31.3736	31.4113	31.538	31.3283	31.2838	31.4292				10	10	10	36.8	36.8	36.8	35.973	0	185.68	33010000000	138	B4DN59
34.0669	33.9156	33.9446	34.0247	33.7669	33.8255				6	6	1	58	58	5.6	15.144	0	246.28	229520000000	136	P16104
27.5165	27.8096	27.6767	27.6938	27.2659	27.7432				20	20	20	16.8	16.8	16.8	195.04	0	67.791	2613600000	76	B7ZLD8
30.1633	30.1907	30.0977	29.8121	29.9376	29.7257				11	11	11	67.5	67.5	67.5	21.868	0	323.31	13157000000	131	O75340
25.6116	25.4073	25.0192	24.8091	25.2196	25.7305				3	1	1	9.2	4.3	4.3	35.136	0.00071048	3.4259	109650000	6	Q53X93
25.3827	24.2886	26.6486	24.9003	24.9968	26.3097				6	6	6	16.7	16.7	16.7	60.482	0	14.45	856870000	28	E7EQ29
25.1677	26.4056	24.6641	24.1973	24.6368	25.1437				3	3	3	6	6	6	56.014	0	5.0696	469960000	17	Q5F2F8
24.8204	26.2505	24.8042	24.1599	24.7788	23.9802				5	5	5	21.3	21.3	21.3	28.1	0	11.741	373480000	28	A0A0S2Z4E4
24.9574	23.751	24.8189	25.3891	24.7937	23.4211				1	1	1	9.7	9.7	9.7	20.131	0	6.0513	0	2	C9JII4
28.5908	28.5921	28.534	28.1766	28.1939	28.3699				8	8	8	18.4	18.4	18.4	59.151	0	48.431	3738800000	70	Q8NF37
24.9718	24.9858	24.8614	25.1567	24.8368	24.7053				10	2	2	33.9	11.3	11.3	22.35	0	4.5174	3080900000	20	P16402
27.8928	27.9764	27.9261	27.6015	27.5889	27.6404				10	10	9	24.5	24.5	23.3	58.022	0	62.715	2567000000	65	O95747
29.8247	29.9295	29.8564	29.6435	29.4794	29.5296				25	25	25	43.3	43.3	43.3	87.343	0	231.38	10040000000	186	Q9NR30
25.0134	25.5256	24.8609	25.0492	25.865	25.2667				1	1	1	30.5	30.5	30.5	5.8337	0	5.855	58770000	7	A0A0G2SKE6
30.7413	30.7521	30.7953	30.607	30.6904	30.7069				31	31	31	39.2	39.2	39.2	114.76	0	283.87	20001000000	272	A0A0S2Z3L2
29.6603	29.67	29.6046	29.1788	29.3813	29.41				8	8	8	45	45	45	17.222	0	21.475	8420200000	73	P62277
30.225	30.1791	30.2059	29.8764	29.9147	29.8734				13	13	13	42.8	42.8	42.8	34.362	0	64.776	12445000000	146	A2RUM7
29.4492	29.4782	29.6009	29.2422	29.2283	29.1192				25	25	20	34.9	34.9	28.3	97.147	0	179.37	8497400000	179	P06737
31.9443	31.886	31.8246	31.5413	31.5973	31.5787				43	43	43	43	43	43	140.96	0	323.31	39924000000	477	Q08211
30.3256	30.2113	30.3515	30.3765	30.5862	30.5817				17	12	4	69.9	58.9	15.6	40.089	0	323.31	20172000000	190	A0A024RAQ1
24.9172	25.0757	24.763	26.5303	32.588	24.7988				13	2	2	20.5	4.8	4.8	71.003	0	71.028	80682000000	30	Q53FC7
29.0398	29.1051	29.1085	29.5001	29.1835	29.3214				5	5	3	30.8	30.8	23.4	11.676	0	24.124	8651900000	73	P17096
28.9581	28.9517	29.0089	28.7993	28.579	28.5912				9	9	2	62.5	62.5	15.2	20.825	0	63.584	5412200000	89	A0A024RB87
25.3458	24.7237	25.2013	24.8598	25.1814	24.4327				2	2	2	11.2	11.2	11.2	35.879	0	91.565	454490000	13	Q5U079
25.2946	24.8625	25.1489	24.494	25.1283	24.5771				10	1	1	11.6	0.9	0.9	129.29	0.0039293	2.2365	0	2	P17301
25.1251	24.8771	24.9756	24.8899	24.9526	24.5923				4	4	4	8.7	8.7	8.7	75.939	0	15.329	146700000	16	O00164
28.9747	28.8069	29.0261	28.4746	28.6633	28.7289				11	11	11	38.7	38.7	38.7	53.092	0	191.03	5426300000	103	D3DUG9
24.5101	24.9193	24.3468	25.8594	24.3151	24.6361				3	3	3	13.3	13.3	13.3	36.105	0	15.15	553820000	20	P17676
29.0149	28.9631	29.0196	29.1331	28.7405	28.8318				18	18	18	43.4	43.4	43.4	63.723	0	156.42	5876800000	113	A0A3B3IRI2
24.6253	25.9245	24.4646	25.3096	24.4345	25.6816				3	3	3	9.9	9.9	9.9	67.541	0	15.141	528510000	10	Q5T9B9
29.0334	28.8895	28.8987	28.7517	28.6643	28.4571				16	16	16	29	29	29	85.104	0	212.12	5898100000	126	Q1KMD3
28.7147	28.4997	28.4984	28.174	28.3035	28.3121				18	18	18	36.5	36.5	36.5	79.467	0	82.512	3799900000	108	E5KRK5
29.4674	29.4277	29.4658	29.3034	29.0357	29.0895				14	14	14	41.7	41.7	41.7	57.563	0	289	8071800000	103	Q6IBR2
25.4949	24.8217	25.3538	25.4381	25.336	24.9128				24	1	1	67.2	3	3	49.203	0.003006	2.5051	373250000	9	A0A140VK42
33.1125	33.1381	33.1013	32.8302	32.7893	32.821				96	96	96	53.6	53.6	53.6	273.42	0	323.31	100180000000	1204	P49327
27.1742	25.2561	27.0506	25.1391	24.8323	24.5347				5	5	5	16.6	16.6	16.6	49.966	0	18.121	455820000	27	A8K3M3
25.009	25.2042	25.0853	25.5733	24.1227	24.9865				1	1	1	16.7	16.7	16.7	8.6851	0	4.1641	192750000	4	C9JW52
29.2663	29.2363	29.2039	29.2198	29.1326	29.24				7	7	7	51.8	51.8	51.8	12.538	0	15.426	8085100000	85	P18077
30.4716	30.5705	30.5317	30.2365	30.2091	30.2233				10	10	10	53.3	53.3	53.3	18.898	0	72.073	17602000000	155	P46783
28.9411	28.8487	28.8418	28.3738	28.6632	28.6751				6	5	5	12.6	11.1	11.1	46.126	0	41.731	4897400000	69	B7Z5A7
28.2027	28.1643	28.2649	27.8672	28.0436	27.8125				6	6	6	30.8	30.8	30.8	17.546	0	13.657	3432200000	52	J3QLE5
24.3245	25.0324	24.8569	24.6768	24.085	27.0007				1	1	1	1.3	1.3	1.3	75.849	0.004878	2.1541	1898700000	12	A0A087WXP3
32.0005	32.0633	32.0346	31.7395	31.7474	31.7207				37	37	37	46.3	46.3	46.3	110.42	0	323.31	45652000000	306	A0A384NKW7
27.1273	27.3336	24.1571	27.5042	27.2623	27.3197				8	8	8	31	31	31	42.968	0	57.555	2194600000	59	A0A1U9X839
27.6353	27.5746	27.5987	27.3962	27.2161	27.3042				6	6	6	17.2	17.2	17.2	46.374	0	17.884	2187800000	44	A0A384P5L6
32.7241	32.8317	32.7687	32.6871	32.7151	32.6992				15	15	15	70.5	70.5	70.5	28.82	0	323.31	91523000000	281	Q6P6D7
30.5022	30.3564	30.552	30.6117	30.5485	30.5502				14	14	14	58.2	58.2	58.2	44.969	0	272.38	19515000000	188	Q5T081
27.6744	24.4092	27.7986	28.0509	27.9932	27.8442				2	2	2	11.6	11.6	11.6	32.461	0	49.046	2747000000	35	P18827
27.1267	24.5259	26.9006	25.4984	27.0452	27.3026				4	4	1	18.1	18.1	2.6	29.234	0	12.195	1750400000	37	B2R8K4
31.4208	31.4279	31.4579	31.1803	31.0982	31.1418				46	46	46	44.1	44.1	44.1	140.42	0	311.52	31540000000	454	A0A1U9X9C8
24.2881	25.4073	24.1199	24.7199	25.3257	24.3169				2	2	2	7.2	7.2	7.2	43.22	0	4.0386	163000000	9	B4DEB2
25.485	24.9148	25.3436	24.8946	25.0911	24.9325				1	1	1	8.4	8.4	8.4	13.732	0.0017325	2.9987	45931000	2	Q16393
30.3525	30.3308	30.4272	30.088	30.1012	30.0487				30	30	30	47.8	47.8	47.8	91.271	0	323.31	15106000000	274	B3KXZ4
28.2839	28.5557	28.4971	28.2332	28.1563	28.2679				21	21	18	28.6	28.6	25.2	102.31	0	149.51	3892500000	122	B4DG62
27.9273	28.2495	28.2512	28.48	28.2273	28.3232				8	8	8	48	48	48	31.441	0	83.891	4199400000	85	Q6FGR6
25.2587	26.5842	25.1122	24.9749	24.9826	24.7538				2	2	2	14.7	14.7	14.7	21.459	0	33.313	682690000	9	A0A087WVZ9
27.0831	26.8604	26.7249	25.9429	24.6251	26.7114				7	7	7	39	39	39	27.363	0	91.651	1212600000	33	Q6IPW4
25.154	24.221	25.0052	25.9308	26.4775	24.8872				2	2	2	4.7	4.7	4.7	56.247	0	5.2632	91578000	3	A0A7P0TAL9
29.8576	29.8794	29.9073	29.6554	29.854	29.6648				14	14	14	66.9	66.9	66.9	33.824	0	255.46	10943000000	129	P19623
24.8092	24.1842	26.8503	25.188	24.7914	24.1056				4	3	3	23	20.4	20.4	27.025	0	12.442	351630000	11	H3BSA1
30.2216	30.0779	30.0444	29.7901	29.9091	29.7853				13	13	13	38.5	38.5	38.5	53.139	0	156.1	12312000000	149	P52209
28.4149	28.6205	28.7684	28.5292	28.6518	28.9674				20	20	13	24.9	24.9	16.4	134.68	0	115.92	4734100000	115	A0A024RBC7
30.8222	30.7489	30.6822	30.4731	30.5258	30.394				29	29	1	51.7	51.7	3	75.872	0	323.31	17829000000	313	A0A0S2Z2Z6
28.7132	28.9262	28.9727	28.3213	28.7519	28.6573				14	14	14	45.2	45.2	45.2	37.805	0	72.709	4825000000	80	B4DT77
31.1888	31.304	31.3112	31.3376	31.4887	31.4488				12	12	4	73.8	73.8	26.7	22.168	0	323.31	40855000000	173	P20290
26.9331	25.3972	24.6526	25.5074	25.8004	25.1437				5	3	3	36.3	26.5	26.5	23.658	0	31.911	657040000	24	A0A024R2K1
30.075	30.0084	30.1224	29.7675	29.6686	29.9033				7	7	7	45.3	45.3	45.3	15.747	0	21.84	13006000000	81	P46779
29.3278	29.4156	29.3302	29.2927	29.4717	29.3351				12	12	12	60.6	60.6	60.6	26.491	0	77.497	8507900000	102	Q53FT8
24.9696	26.7834	26.4797	25.1539	25.2454	26.8387				3	3	3	14.8	14.8	14.8	30.975	0	56.005	1114400000	32	Q6I9U3
28.3167	28.3608	28.5395	28.0491	28.1128	28.2058				4	4	4	14.4	14.4	14.4	56.053	0	114.73	3252600000	43	A8K6H9
30.1309	30.1323	30.2848	29.8783	29.9379	29.8837				29	29	29	52	52	52	81.307	0	184.88	13458000000	236	A0A0S2Z4A5
24.6135	25.1679	26.1124	24.9904	25.3751	24.6315				7	5	5	20.3	16.3	16.3	40.984	0	6.1499	260840000	15	A0A024R725
28.3186	27.9443	28.1603	28.1463	28.3443	28.3216				14	14	14	11.8	11.8	11.8	183.56	0	234.7	5747600000	80	A0A024R8E5
25.9429	25.0617	24.8166	25.232	25.0733	23.91				3	3	3	15.6	15.6	15.6	37.208	0	13.104	94294000	5	P20933
30.0371	30.0321	29.9334	30.0356	30.1583	29.9148				4	4	4	23.5	23.5	23.5	11.53	0	12.948	15429000000	43	A0A158RFU3
25.4076	24.7123	24.4525	24.9991	25.5116	23.8716				2	2	2	4.5	4.5	4.5	52.406	0	4.1826	293620000	16	Q96CA8
25.5327	26.5234	25.8118	26.0447	24.6067	25.0747				1	1	1	4.2	4.2	4.2	43.941	0	8.5869	325930000	11	A0A024R9I0
30.5007	30.6449	30.5301	30.6281	30.4938	30.7069				9	9	9	66.3	66.3	66.3	20.042	0	323.31	19618000000	163	B4DY28
30.3485	30.2307	30.3161	29.912	30.0384	30.0937				13	13	3	61.9	61.9	19.4	33.773	0	235.79	13960000000	163	Q9UPN1
29.1202	29.2361	29.2208	29.0248	28.8226	28.8794				21	21	21	25.1	25.1	25.1	129.19	0	113.19	6874800000	176	B4E266
25.2416	24.8748	25.2644	26.0286	26.3524	24.8947				6	6	6	18.1	18.1	18.1	63.307	0	9.1811	392890000	13	Q6NZX3
29.4146	29.6086	29.5426	29.2844	29.2487	29.1938				13	11	11	23.1	20.8	20.8	85.182	0	139	7465000000	109	A0A024R0Y5
25.6644	24.5139	25.3923	26.6645	25.436	26.7				5	5	5	21.5	21.5	21.5	34.875	0	23.97	691490000	29	A6NLG9
28.1982	28.1625	28.0241	27.9906	28.0179	27.8525				9	9	9	37.5	37.5	37.5	31.629	0	43.564	3342900000	79	P21912
28.0177	28.0976	28.1656	28.0723	28.0095	27.9087				3	3	3	29.8	29.8	29.8	15.906	0	35.497	3160900000	36	B4DPP0
28.6327	28.8877	28.7175	28.6676	28.4073	28.7605				6	6	6	45.8	45.8	45.8	30.037	0	72.198	4639700000	71	A0A140VJG8
30.9171	30.8659	30.89	30.7962	30.8282	30.8577				27	27	27	49.3	49.3	49.3	77.328	0	323.31	23451000000	308	V9HWG3
24.7915	25.8613	25.0947	25.6803	24.6502	24.7843				5	5	5	11.6	11.6	11.6	89.42	0	42.345	285890000	17	P22059
32.8318	32.8665	32.9435	32.6078	32.5894	32.6056				39	39	38	48.8	48.8	48.1	90.583	0	323.31	88541000000	422	Q00839
32.8808	32.9291	32.9732	32.5789	32.6965	32.6667				74	74	74	59.4	59.4	59.4	189.25	0	323.31	87302000000	947	A0A024RC65
31.3145	31.3351	31.2105	31.2136	31.1319	31.2133				40	40	40	55.6	55.6	55.6	107.72	0	323.31	30015000000	402	Q3B7A7
28.3333	28.2629	28.4157	27.93	28.2174	28.0165				11	11	11	30.7	30.7	30.7	55.7	0	71.421	3421300000	78	B4DMG8
28.1569	27.906	27.6955	28.2038	28.2751	28.2339				7	7	7	12.8	12.8	12.8	59.021	0	56.166	4292600000	68	B2R761
30.6202	30.6001	30.6419	30.19	30.3984	30.4261				19	19	19	60.8	60.8	60.8	47.371	0	190.55	17866000000	197	A0A024RAI1
25.5914	25.3187	25.527	25.6346	24.8265	24.4209				1	1	1	31.1	31.1	31.1	6.8596	0	72.152	34225000	2	A0A7H1D2R6
24.8334	25.4455	24.6345	25.2975	24.9076	26.3044				2	2	2	7.5	7.5	7.5	52.89	0.002999	2.4639	81982000	4	A0A0A0MTR6
30.8521	30.8831	30.9965	30.6856	30.6046	30.6131				11	11	11	39.4	39.4	39.4	28.708	0	52.418	23219000000	132	Q96DV6
25.0035	25.1505	25.4524	25.5827	25.8847	24.5899				1	1	1	6.6	6.6	6.6	27.934	0	5.8557	0	1	A0A024R1U8
29.6007	29.6815	29.5815	29.2478	29.4024	29.637				16	16	16	55.6	55.6	55.6	48.442	0	132.52	8505100000	158	P22695
25.0817	27.5393	27.9989	28.3013	28.5023	28.416				12	12	12	41.9	41.9	41.9	33.969	0	60.689	3761900000	77	A0A384MTX4
26.6082	26.7174	24.6774	27.0757	25.8724	24.2146				2	2	2	6.7	6.7	6.7	63.286	0	36.168	1249100000	32	A0A087X296
35.9297	35.9567	35.9445	35.6905	35.6614	35.6484				29	29	3	80.4	80.4	13.4	49.895	0	323.31	735690000000	720	Q9BQE3
29.0507	29.0169	28.9245	28.7115	28.6512	28.7998				6	6	6	31.2	31.2	31.2	23.549	0	21.324	6542400000	58	Q6FGX3
27.7995	27.368	27.6978	27.4536	25.1226	27.5023				8	8	8	31.9	31.9	31.9	51.169	0	165.99	2280800000	56	P23258
32.109	32.028	32.1796	32.0239	32.0627	32.0205				14	14	14	69.1	69.1	69.1	20.21	0	93.642	56418000000	206	A0A7P0Z497
31.5	31.4198	31.4632	31.2114	31.1372	31.2072				19	19	19	64	64	64	29.975	0	313.52	33241000000	209	Q6NXR8
28.7386	28.7293	28.8759	28.569	28.4627	28.4932				14	14	14	17.3	17.3	17.3	118.95	0	59.255	5006800000	115	A0A1S5UZ19
28.5379	25.579	28.3451	28.6802	28.5446	28.356				4	4	4	76.8	76.8	76.8	13.813	0	147.46	4583400000	42	Q6QN92
27.0898	27.1002	24.8513	27.2536	27.5134	27.4593				8	5	5	9.4	6.8	6.8	96.548	0	32.729	1809700000	40	Q53TD0
26.0242	24.6943	24.9312	25.6338	25.5492	25.6159				1	1	1	6.1	6.1	6.1	33.356	0	30.916	294950000	7	A0A0U4C5A9
35.3365	35.2943	35.3033	35.0447	35.0516	35.0234				24	24	10	61.1	61.1	28.4	49.397	0	323.31	462680000000	818	A0A4D5RAC9
31.1845	31.1685	31.1615	31.001	30.8869	30.8072				25	25	25	70.9	70.9	70.9	46.53	0	323.31	27115000000	243	Q5T6L4
29.4611	29.6112	29.5346	29.2201	29.3211	29.2566				21	21	20	37.8	37.8	36.8	65.7	0	106.15	8494000000	214	Q9BR63
28.7424	28.8618	28.6284	28.6566	28.6229	28.6151				16	16	16	63.7	63.7	63.7	23.819	0	39.914	5383000000	132	Q6FGU2
29.5547	29.5856	29.547	29.3296	29.3078	29.2376				9	9	9	24.6	24.6	24.6	48.275	0	108.88	8546400000	78	P14324
28.5802	28.4589	28.5764	28.2985	28.3476	28.156				5	5	5	13.7	13.7	13.7	44.478	0	25.475	4189700000	72	J3QQV2
32.1017	32.22	32.1446	31.8721	31.8796	31.907				27	27	27	69.5	69.5	69.5	49.541	0	323.31	53168000000	333	P49411
28.7565	28.8302	28.9918	28.8335	29.076	28.9999				7	7	7	57	57	57	18.042	0	80.909	6478600000	89	P24666
30.4399	30.5544	30.5667	30.545	30.553	30.56				15	15	15	49.4	49.4	49.4	45.199	0	323.31	18904000000	170	A0A140VJX1
27.642	27.961	28.1211	28.2425	27.5076	27.8335				25	25	25	19.6	19.6	19.6	240.85	0	293.83	4610100000	142	P24821
26.0124	24.4737	25.895	24.0916	25.4451	25.0516				2	2	2	1.6	1.6	1.6	217.24	0.0073718	2.0039	146460000	2	A0A6Q8PGB0
27.4235	25.505	25.8828	27.7837	27.2152	27.6382				5	4	4	20.8	18.1	18.1	33.929	0	24.594	1841000000	26	A0A024RB77
32.8763	32.9065	32.8481	32.6081	32.6291	32.5864				26	9	6	76.1	39.7	27.7	49.924	0	323.31	86381000000	214	P68366
25.2891	24.7368	25.1433	25.765	25.0882	25.2191				1	1	1	6.3	6.3	6.3	22.831	0.0017129	2.8516	1231000000	15	A0A024RBG7
28.4724	28.7235	28.6133	28.3653	28.6423	28.6412				10	10	10	54.2	54.2	54.2	33.178	0	116.78	5403500000	91	A0A140VJX3
31.7793	31.7574	31.7922	31.5978	31.4283	31.4952				15	15	15	71.7	71.7	71.7	29.804	0	311.31	38057000000	213	A8K401
26.6799	26.5226	25.564	27.1803	27.0864	26.7853				8	8	8	20.8	20.8	20.8	44.712	0	45.725	1635600000	46	P25490
29.1684	29.314	29.181	29.2884	29.3303	29.1404				13	13	12	37.6	37.6	34.1	38.01	0	53.023	7736300000	115	Q6FI51
30.1096	30.0897	30.1097	29.7484	30.0074	29.7341				11	11	11	50.6	50.6	50.6	28.058	0	102.59	12236000000	121	B2RD36
30.7387	30.7112	30.5453	30.516	30.6882	30.4915				17	17	17	81.4	81.4	81.4	29.555	0	248.06	19737000000	175	P25786
29.2652	29.2709	29.0445	29.0282	28.735	28.8951				5	5	5	36.8	36.8	36.8	25.84	0	130.47	7026600000	66	Q53GF5
29.4835	29.3253	29.3329	29.2166	29.2405	29.2543				12	12	12	43.5	43.5	43.5	28.415	0	95.507	7967500000	93	Q6IB71
32.2806	32.2494	32.2914	32.004	32.0581	31.9576				22	22	22	72.2	72.2	72.2	35.936	0	323.31	53819000000	245	V9HWE0
30.4587	30.685	28.943	31.0007	30.5795	30.8331				5	5	5	71.6	71.6	71.6	10.4	0	254.12	22036000000	50	P25815
27.4583	27.6176	27.3733	27.1759	27.2582	27.226				3	3	1	39.4	39.4	13.8	10.918	0	9.2105	1995200000	43	P56134
32.6392	32.6175	32.6309	32.3877	32.3883	32.3259				30	30	30	64.2	64.2	64.2	59.75	0	323.31	71942000000	353	V9HW26
25.6002	24.9092	27.0441	26.9685	26.6656	24.8766				6	6	6	17.6	17.6	17.6	53.216	0	16.908	711270000	21	B2R858
25.2559	24.9885	24.7287	24.8894	25.1671	25.3223				3	1	1	5.6	1.9	1.9	105.31	0.0033167	2.4041	85774000	2	P26232
24.559	25.9438	25.4614	24.2977	24.932	24.4022				1	1	1	40	40	40	4.4842	0.0073647	1.9974	27136000	1	K7EIZ6
30.6079	30.5035	30.4227	30.6107	30.3806	30.5879				12	12	12	38.3	38.3	38.3	53.5	0	178.87	19113000000	152	P26368
32.0605	32.0842	32.1115	32.1259	32.1508	32.0645				15	15	15	51.7	51.7	51.7	24.265	0	109.77	64647000000	182	Q6NZ55
32.9979	32.9427	33.0157	33.0056	33.1079	33.1072				6	6	6	42.6	42.6	42.6	11.728	0	38.472	116670000000	107	P26447
31.1874	31.1463	31.1472	30.8488	30.9048	30.9504				9	9	4	58.6	58.6	24.3	20.697	0	323.31	25360000000	157	A0A024R3Q0
31.0769	31.0201	31.0982	30.8022	30.8772	30.7441				19	19	19	45.2	45.2	45.2	55.938	0	172.17	24738000000	223	A0A286YF22
29.572	29.3688	29.4531	29.2014	29.2461	29.1861				23	23	23	63	63	63	48.263	0	156.68	8004000000	129	C9JX88
29.109	28.9955	29.017	28.7803	28.6953	28.8819				10	10	10	53.7	53.7	53.7	24.488	0	59.886	6111700000	66	Q15907
31.2352	31.266	31.341	30.997	31.0571	31.0305				29	29	26	46.4	46.4	42.1	85.595	0	323.31	28301000000	372	Q01813
28.922	28.6689	28.8686	28.8294	28.8834	28.9178				6	6	6	57.7	57.7	57.7	15.649	0	48.139	6312400000	63	Q53XJ5
28.9754	29.119	29.1208	28.9713	28.8261	28.9721				9	9	9	55.7	55.7	55.7	25.964	0	248.49	6497900000	75	B4E2V5
28.075	28.3518	28.3765	24.5512	25.9874	28.4153				7	7	7	47.1	47.1	47.1	25.252	0	95.928	3486500000	65	A0A384N647
31.0796	31.0896	31.0383	31.0354	31.0155	30.8415				18	13	13	58.4	44.5	44.5	27.764	0	323.31	26651000000	151	P27348
25.0968	25.9317	25.1094	26.4656	25.9712	25.2453				4	2	2	20.3	13.3	13.3	35.737	0	6.5608	0	2	E9PJF0
25.332	25.1987	24.8877	24.7274	25.6196	24.4464				1	1	1	32.1	32.1	32.1	11.602	0	6.9395	109670000	22	H3BNI4
34.2599	34.3466	34.3409	34.0338	34.1018	34.0592				28	28	28	68.1	68.1	68.1	38.576	0	323.31	228270000000	474	V9HW65
28.3907	28.3078	28.1877	28.2306	28.3192	28.1619				13	13	13	29.1	29.1	29.1	68.137	0	78.9	3984200000	95	P27694
31.8823	31.9112	31.9291	31.6405	31.6984	31.6304				20	20	19	60.4	60.4	58.2	42.621	0	323.31	45506000000	291	A0A024QZX3
29.4696	29.3775	29.4078	29.177	29.1879	29.1426				11	11	11	55.6	55.6	55.6	29.483	0	284.67	7930200000	92	P25789
28.5951	28.6637	28.4843	28.194	28.4394	28.359				9	9	9	31.3	31.3	31.3	45.267	0	55.113	4410500000	81	Q6FHH6
32.006	32.1332	32.074	31.9198	31.9963	31.9205				26	26	26	44.6	44.6	44.6	67.311	0	276.94	48809000000	336	A0A7P0TB65
25.1052	26.4022	24.9467	25.2464	25.5735	24.6257				4	4	4	19	19	19	27.85	0	5.186	160480000	4	Q5JNW7
24.7021	25.6157	25.1872	25.1956	25.2333	24.7081				2	2	2	19.1	19.1	19.1	13.919	0.0026909	2.6163	165170000	7	A2ACR0
28.8176	28.6826	28.7846	28.5103	28.5994	28.4278				14	13	13	20.5	19.7	19.7	84.821	0	41.729	5052800000	109	A8K3W4
28.5142	28.3906	28.5527	28.5216	28.1833	28.3916				7	7	7	39.4	39.4	39.4	29.204	0	83.52	4630700000	58	A0A140VK46
29.4625	29.4907	29.4691	29.2714	29.2562	29.1463				12	12	12	57.3	57.3	57.3	27.399	0	43.851	8228800000	123	A0A140VK44
29.2399	29.1161	29.1208	28.9599	28.9618	28.8086				17	17	17	23.5	23.5	23.5	122.9	0	142.47	6792200000	135	B3KMV5
26.1233	25.514	24.9553	24.7678	25.5211	25.7016				3	3	3	5.4	5.4	5.4	119.21	0	7.4859	31915000	3	B4E2E5
29.7174	29.6392	29.6485	29.2826	29.4756	29.4956				20	20	20	51.4	51.4	51.4	55.236	0	268.7	9334100000	176	A0A7P0T9I9
26.1076	26.9931	27.0822	27.0071	27.1034	25.6891				8	8	6	30	30	23.9	41.33	0	36.435	1087000000	34	Q499G7
31.2524	31.059	31.2166	30.8783	30.9002	31.0119				28	28	27	52	52	50.3	70.839	0	245.55	26298000000	268	A0A0D9SFB3
28.5279	28.6875	28.6255	28.6405	28.3153	28.6269				19	19	19	50.1	50.1	50.1	56.049	0	78.473	4895400000	140	V9HW38
25.7685	25.1651	25.9962	23.5905	24.016	25.3098				3	3	3	18.6	18.6	18.6	33.043	0	12.262	165380000	6	P29084
25.724	25.0037	25.9802	25.6191	25.7051	24.9267				2	2	2	3.4	3.4	3.4	117.96	0.0003574	3.5082	44565000	1	B7Z920
25.3958	25.2422	26.422	25.0349	25.1205	25.3605				3	3	3	25	25	25	19.925	0	10.692	322740000	8	E5RIP7
25.6735	25.0123	25.6335	25.733	24.8213	25.2547				3	3	3	12.9	12.9	12.9	56.177	0	13.892	54153000	5	B4DL02
30.7528	30.6058	30.6791	30.6995	30.7735	30.7248				11	11	11	72.5	72.5	72.5	15.693	0	213.51	21841000000	131	P29373
28.6686	28.4625	28.6339	28.3991	28.4114	28.2137				15	15	15	29.7	29.7	29.7	86.451	0	46.285	4400000000	105	B4DNN4
24.2216	26.0442	25.588	25.5766	24.224	24.8918				1	1	1	4.6	4.6	4.6	42.286	0.0048749	2.1523	0	1	Q9BYF7
33.3404	33.3192	33.3166	33.1017	33.0568	33.0777				27	27	27	62	62	62	50.118	0	323.31	118470000000	485	Q53YD7
31.2329	31.1391	31.295	30.9606	30.9843	30.9869				43	43	43	47.1	47.1	47.1	120.84	0	258.91	27890000000	437	A0A024R1T9
30.1077	29.9973	30.0945	29.8673	29.8418	29.7527				18	18	18	66.5	66.5	66.5	40.422	0	99.647	11872000000	182	A0A024R222
25.2871	25.4183	25.5363	25.8153	26.4122	24.972				1	1	1	20.8	20.8	20.8	8.0493	0.0027009	2.6771	93126000	3	A0A087WVZ3
30.4397	30.502	30.3824	30.1389	30.2662	30.1844				26	26	26	53.8	53.8	53.8	76.715	0	323.31	16133000000	231	A0A140VJK6
30.3486	30.4004	30.3411	29.957	30.1954	30.1923				19	19	19	52.3	52.3	52.3	56.084	0	323.31	15466000000	204	A0A024RAC5
31.5986	31.6851	31.6621	31.6785	31.8064	31.639				12	12	12	78.2	78.2	78.2	22.119	0	323.31	45689000000	251	V9HWI1
30.7299	30.7591	30.6467	30.3458	30.543	30.5098				25	25	25	59.1	59.1	59.1	57.136	0	134.19	19800000000	310	A0A140VJW5
29.5898	29.4054	29.5159	29.7006	29.6651	29.5448				7	7	6	82.2	82.2	72	12.712	0	114.88	11209000000	102	Q53Y51
30.5191	30.5958	30.5875	30.5067	30.5642	30.4457				9	9	9	54.7	54.7	54.7	27.692	0	226.2	18322000000	166	A0A384MTR2
30.9562	31.0042	31.0806	31.1032	31.0635	30.975				5	5	5	58.3	58.3	58.3	17.49	0	149.43	30103000000	65	P30049
28.5617	28.5006	28.5982	28.2405	28.3842	28.3026				10	10	10	47	47	47	33.39	0	100.68	4391700000	85	E7D7X9
29.7315	29.7189	29.5536	29.8992	29.722	29.8594				8	8	8	52	52	52	22.222	0	209.36	13490000000	118	P30085
32.218	32.2577	32.234	31.9709	31.9886	32.0191				39	39	28	64.6	64.6	48	67.819	0	323.31	55318000000	396	V9HWC0
29.1299	29.2131	29.1447	28.8364	28.8488	29.0628				13	13	13	40.4	40.4	40.4	44.76	0	100.52	7230800000	110	P61160
27.7019	27.6602	27.5916	27.3469	27.4183	27.4601				7	7	7	21.3	21.3	21.3	53.488	0	41.89	2290300000	79	Q9UBB4
29.3912	29.4262	29.3863	29.1411	29.1781	29.1564				12	12	6	55.4	55.4	27.4	31.392	0	112.85	7496100000	118	B1ALA9
24.9985	25.6846	24.0519	24.2585	24.6578	27.1399				1	1	1	8.9	8.9	8.9	10.989	0.0020401	2.7427	1185600000	11	F8WF27
27.5392	27.5317	27.4749	26.685	25.1816	27.361				6	6	6	18.8	18.8	18.8	56.603	0	52.037	1609300000	43	Q96HI4
24.4223	25.6395	25.7178	24.7536	25.1304	26.3286				3	3	3	15.2	15.2	15.2	36.014	0	21.348	621470000	16	Q6IBP2
30.2835	30.1232	30.1511	29.8568	30.2843	29.9535				14	14	14	41.2	41.2	41.2	50.097	0	122.64	12905000000	143	A0A024R5Q7
30.3866	30.5044	30.5098	30.2129	30.1721	30.2913				28	28	3	58.6	58.6	6.2	59.314	0	106.93	15818000000	280	A8K8D9
26.903	27.2831	27.0431	26.8605	27.3968	27.3037				5	5	5	21	21	21	43.115	0	15.6	1669900000	40	A0A096LNY5
29.1857	29.0978	29.0715	29.4796	29.4981	29.1792				43	43	38	37.3	37.3	34.6	160.99	0	288.11	9743700000	262	A0A024RBR1
29.9982	30.0188	30.0173	29.6779	29.8553	29.7705				22	22	2	42.1	42.1	1.9	79.994	0	323.31	11538000000	215	P17655
30.7485	30.8644	30.8284	30.6359	30.4819	30.5967				7	7	3	56.9	56.9	27.7	14.839	0	155.92	20420000000	118	B2R4W8
26.7153	26.4006	26.5395	25.1158	26.308	25.9959				6	5	5	16.6	15.1	15.1	57.206	0	38.727	715270000	23	P30837
24.6691	25.3069	26.6284	25.0322	23.5102	24.7329				4	4	4	5.4	5.4	5.4	133.06	0	51.44	320090000	12	C9J2Y9
31.4293	31.4821	31.5037	31.4541	31.5079	31.4236				27	27	27	59.9	59.9	59.9	72.691	0	323.31	33321000000	363	A0A024QZ30
26.5331	28.3592	27.9444	27.9796	28.0858	25.806				14	5	5	40.9	19.5	19.5	50.582	0	85.85	2561600000	41	A0A0S2Z3X8
30.7763	30.8302	30.8046	30.568	30.7756	30.689				15	15	15	48.1	48.1	48.1	43.66	0	194.27	21445000000	213	A0A140VJP5
31.2877	31.4054	31.4117	31.0959	31.0916	31.1944				31	31	31	48	48	48	84.87	0	252.54	32052000000	356	P02786
24.8407	25.5882	25.1412	25.3818	25.5578	25.7895				7	7	7	27.3	27.3	27.3	42.906	0	22.632	978170000	30	A0A286YFD6
30.3638	30.4126	30.5	30.4982	30.4235	30.5097				15	14	14	52.6	51.1	51.1	44.868	0	199.56	19019000000	174	P31689
30.7572	30.7358	30.7634	30.5505	30.6975	30.6895				18	18	18	56	56	56	52.645	0	323.31	20126000000	248	P31930
25.346	26.9385	26.868	27.3096	24.9682	26.5201				6	6	6	27.1	27.1	27.1	35.329	0	22.129	1395300000	35	A0A024RA75
29.8553	29.9121	29.9335	29.6382	29.7193	29.6213				25	25	25	37.8	37.8	37.8	96.603	0	153.31	11159000000	222	B3KMX0
30.5706	30.4283	30.3337	30.2485	30.1337	30.2381				14	14	14	73.1	73.1	73.1	29.999	0	293.97	15848000000	142	Q15691
30.8973	30.945	30.9157	30.6248	30.7022	30.7127				16	16	16	43.4	43.4	43.4	51.109	0	206.39	21217000000	215	P41091
31.9163	31.9738	31.9286	31.9083	32.0337	32.0163				14	9	8	59.8	49.6	45.9	28.082	0	323.31	54511000000	105	V9HWD6
31.697	31.7302	31.6807	31.4641	31.4764	31.4594				124	124	124	35.4	35.4	35.4	532.4	0	323.31	38379000000	871	Q14204
31.2068	31.1194	31.1256	30.9292	30.9412	30.8746				22	22	22	61.1	61.1	61.1	47.463	0	67.664	28013000000	183	O00231
31.0211	30.9954	30.9038	30.8349	30.7431	30.633				10	10	10	49.3	49.3	49.3	17.718	0	22.802	23872000000	107	P62269
30.4248	30.5466	30.5379	30.5166	30.6001	30.5843				31	31	31	33.1	33.1	33.1	139.77	0	323.31	20781000000	309	Q7Z3Z9
32.5094	32.5052	32.5125	32.5508	32.5245	32.5228				13	12	12	70.7	65.2	65.2	21.892	0	323.31	78979000000	197	V9HW12
31.4261	31.4891	31.4651	31.1942	31.203	31.2783				30	30	30	67.9	67.9	67.9	64.615	0	323.31	32325000000	390	V9HWH7
31.9777	32.0413	31.996	31.7819	31.792	31.7382				24	24	24	73.5	73.5	73.5	49.973	0	323.31	45765000000	273	A0A140VJT8
29.8417	29.6948	29.9007	29.5019	29.5935	29.6456				18	18	18	66	66	66	42.918	0	181.26	10282000000	160	A0A024R201
28.3128	28.5108	28.4085	28.1517	28.3123	28.3252				5	5	5	30.6	30.6	30.6	21.118	0	13.97	4033000000	51	A0A0U5JA32
29.4649	29.3735	29.4705	29.3443	29.5422	29.3641				33	33	33	46.9	46.9	46.9	109.68	0	263.47	8942700000	234	V9HW29
29.0468	29.263	29.1505	29.3571	29.6419	29.1878				11	11	6	33.5	33.5	21.7	58.617	0	210.29	8646700000	136	B4DUD5
29.161	29.1433	29.209	28.9654	28.8268	29.0217				14	14	14	38.6	38.6	38.6	57.548	0	222.77	6225400000	121	A0A024R2A7
27.4877	27.5777	27.3013	27.565	27.7722	27.6402				4	3	3	40.5	31.6	31.6	9.8602	0	6.8276	2876200000	52	P33552
30.2247	30.3012	30.1769	29.9439	30.0744	29.9924				22	22	22	32.4	32.4	32.4	101.14	0	211.67	14229000000	250	A8K492
29.4836	29.5159	29.5441	29.302	29.402	29.1412				15	15	15	35	35	35	62.942	0	173.57	8496400000	162	O43776
30.5306	30.4909	30.484	30.2368	30.2333	30.3492				10	10	10	51.6	51.6	51.6	21.863	0	92.336	16118000000	149	Q53Z07
32.6558	32.7099	32.5976	32.4026	32.4399	32.4408				20	20	12	77	77	47.9	35.076	0	323.31	73579000000	306	E9KL35
23.7337	25.7681	24.257	24.7684	25.5149	25.4809				2	1	1	14	7.9	7.9	25.459	0	9.5799	91286000	3	B4DZB5
28.2261	28.1655	28.1095	27.7907	27.9816	28.0381				11	11	11	67.1	67.1	67.1	27.547	0	77.605	2777000000	68	A0A0K0K1K7
30.6164	30.6533	30.4481	30.7679	30.7857	25.4321				19	3	3	35.4	5.3	5.3	70.374	0	9.434	22482000000	38	A0A1U9X7W7
31.3469	31.347	31.354	31.143	31.0829	31.1405				27	27	27	54.5	54.5	54.5	68.569	0	323.31	27510000000	304	P04843
26.3223	25.1966	24.5094	24.234	26.4226	26.2925				8	8	8	31.4	31.4	31.4	46.655	0	34.574	1229800000	34	P34949
25.7089	24.9041	26.2482	25.0947	25.7559	25.3852				2	2	2	18.6	18.6	18.6	18.085	0.0017301	2.9785	161720000	3	C9J4Y6
25.1401	27.38	27.3358	25.0707	27.2169	27.1483				9	9	7	14.6	14.6	10.7	98.383	0	110.48	1679100000	49	B4E2G8
29.7903	29.8773	29.7902	29.6171	29.5461	29.6156				20	20	20	46.3	46.3	46.3	72.595	0	177.23	10562000000	193	Q9H4A4
31.96	31.9233	31.9611	31.6175	31.8252	31.7205				28	28	28	40	40	40	97.183	0	323.31	46371000000	385	B2RBR9
27.5661	27.6469	27.6626	27.718	27.3235	27.6037				20	7	7	35	17.2	17.2	68.563	0	17.291	2299800000	50	B0YJ88
28.6521	28.5396	28.0994	28.5161	28.4109	28.5679				5	5	5	61.2	61.2	61.2	13.569	0	57.124	4967700000	54	A4D105
25.8199	24.3201	26.4152	26.2568	24.1845	26.491				7	7	7	24.5	24.5	24.5	39.681	0	98.748	860030000	29	P35249
25.6675	26.2039	24.6848	24.5454	26.6338	25.0392				2	2	2	7.2	7.2	7.2	35.243	0.00071352	3.4682	225420000	13	Q75MT5
30.4008	30.5222	30.4132	30.4496	30.4951	30.5023				5	5	5	55.5	55.5	55.5	14.818	0	181.48	21559000000	59	Q7Z4W8
28.6845	28.5075	28.792	28.8209	28.7277	28.8782				13	13	13	33.5	33.5	33.5	58.226	0	121.25	6449200000	100	Q6IBK5
27.8987	27.9803	27.8592	27.8933	27.8952	27.6959				6	6	6	32.2	32.2	32.2	28.048	0	84.501	2869500000	54	P35270
27.7546	27.5645	27.7625	27.2984	27.5379	27.6126				7	7	7	20.5	20.5	20.5	60.586	0	31.858	2675100000	63	P35520
25.9	25.6825	25.2015	25.9188	24.6842	25.3319				5	5	5	5.4	5.4	5.4	143.72	0	8.7745	660300000	9	G1UI17
33.6316	33.5972	33.5836	33.5803	33.5643	33.5567				110	110	89	56.4	56.4	46.5	226.53	0	323.31	157950000000	1304	A0A024R1N1
29.3672	29.3941	29.2988	29.0176	29.4364	29.3489				48	33	31	29.5	21.7	21.4	229	0	310.27	8395600000	202	P35580
29.5232	29.7441	29.6454	29.6132	29.4807	29.4516				28	28	28	42	42	42	101.53	0	127.12	9564600000	222	H0Y938
31.4278	31.4615	31.3989	31.4769	31.5116	31.4594				10	10	5	50.8	50.8	25.2	28.432	0	218.02	35971000000	169	B4DY23
31.3315	31.1868	31.2734	31.3904	31.3551	31.369				10	8	8	25.1	23.4	23.4	53.41	0	238.21	40031000000	149	A8K4H1
24.3841	24.5703	25.1509	25.706	25.0498	23.8015				8	8	8	8.3	8.3	8.3	152.47	0	32.202	820340000	31	Q7Z3C4
30.6792	30.7478	30.7267	30.4796	30.5231	30.4781				27	27	23	39.9	39.9	36.1	95.337	0	238.67	20210000000	294	A0A024R7C7
31.8128	31.7989	31.7913	31.6422	31.5909	31.4969				27	27	27	68.3	68.3	68.3	59.34	0	323.31	41440000000	363	Q53HV2
32.1137	32.1319	32.1456	31.8572	31.8964	31.9684				69	69	68	59.8	59.8	59.3	155.09	0	323.31	52155000000	777	A0A804HIG4
26.4439	26.4595	26.3251	26.518	24.9655	26.6264				3	3	3	24.7	24.7	24.7	20.455	0	33.961	950330000	28	P36405
26.7468	24.7442	23.553	26.6375	25.3184	25.0953				1	1	1	1.7	1.7	1.7	64.034	0.0033025	2.3734	382770000	11	A8K9U9
27.5722	27.2685	27.6779	27.2962	27.1195	27.1339				12	12	7	38.5	38.5	25	44.424	0	82.572	1923200000	48	P36507
28.3268	27.9772	27.9055	27.6404	27.6661	27.8993				6	6	6	24.4	24.4	24.4	27.512	0	11.712	2836900000	59	B4DL14
24.8662	25.2564	25.5726	24.048	25.5458	25.519				3	3	3	13.3	13.3	13.3	26.145	0	4.4048	123930000	8	Q53Y06
25.2189	25.2062	24.991	25.014	24.6992	24.9246				1	1	1	18.6	18.6	18.6	8.1112	0.00070847	3.3572	61117000	2	H0YA22
31.9191	31.9297	31.9111	31.676	31.65	31.7677				33	33	33	59.2	59.2	59.2	57.945	0	291.44	45663000000	371	B3KX11
25.1375	23.6222	25.686	26.0994	24.1597	24.6204				3	3	3	25.6	25.6	25.6	17.951	0	4.0643	179750000	3	A0A024R819
31.7656	31.7859	31.7692	31.5081	31.6221	31.5252				8	8	8	63	63	63	17.818	0	323.31	40404000000	110	P30050
28.908	29.0489	29.0324	28.8006	28.8241	28.7033				15	15	15	43.3	43.3	43.3	53.801	0	46.887	6056300000	113	P49189
33.2169	33.1982	33.1747	32.9586	33.0039	32.9648				28	27	2	54.6	53.6	3.7	67.285	0	323.31	113470000000	384	A0A2U3TZU2
28.6777	28.8658	28.7237	28.6329	28.4159	28.5473				17	17	17	55.2	55.2	55.2	42.1	0	95.445	4847100000	120	A0A024R2B6
26.9942	26.4397	26.7985	26.6058	26.8174	27.274				7	7	7	78.4	78.4	78.4	14.523	0	66.091	1705300000	45	P36954
25.4779	27.3888	27.5119	27.175	27.4598	27.3357				6	6	6	15.9	15.9	15.9	48.819	0	16.061	1941400000	51	Q6IBS5
25.6973	25.6242	24.9343	25.3419	25.0043	24.2732				3	3	3	20.6	20.6	20.6	17.629	0	4.9659	91963000	13	K7ERP4
29.8877	29.953	29.7606	30.0083	30.0642	29.9745				6	6	6	61.8	61.8	61.8	14.57	0	136.19	14021000000	98	P37108
28.9158	28.7707	28.9357	28.6307	28.6444	28.6943				14	14	14	31	31	31	76.689	0	240.29	5048100000	121	P16435
24.8806	26.2709	25.5302	25.4186	26.1109	26.4314				6	6	6	36.8	36.8	36.8	22.313	0	17.617	835110000	29	Q6FGY1
30.3825	30.2638	30.3056	30.0702	30.0227	30.2029				18	18	18	43.3	43.3	43.3	47.716	0	115.89	14624000000	182	A0A384MTQ3
29.484	29.4184	29.5268	29.306	29.1702	29.299				17	17	17	29.2	29.2	29.2	81.074	0	113.95	8367800000	177	A0A024R4Z6
24.3603	25.0477	25.7679	25.2592	26.2015	26.238				3	3	3	48	48	48	10.19	0	21.587	497150000	11	Q4W5L2
32.7799	32.8233	32.7788	32.5429	32.5883	32.6001				25	25	25	73.4	73.4	73.4	38.714	0	323.31	80155000000	347	Q5TZZ9
29.4223	29.3416	29.3593	29.0793	29.284	29.1069				9	9	2	48.3	48.3	11.7	17.244	0	29.911	8113300000	81	Q6IBH6
25.1983	25.7366	25.3481	25.2838	24.4741	24.4541				1	1	1	2.8	2.8	2.8	62.608	0	9.7184	46780000	2	P38432
28.6177	28.1135	28.2099	27.6484	28.2816	27.6686				11	11	11	23.2	23.2	23.2	68.303	0	91.158	3420900000	85	P38606
29.9273	29.9955	29.7898	29.7162	29.6968	29.6638				24	24	24	44.7	44.7	44.7	84.784	0	138.76	11457000000	214	O60568
32.9324	32.9852	33.0149	32.7605	32.7973	32.7343				27	27	14	68	68	39.7	46.121	0	323.31	98256000000	396	A8K7F6
31.972	31.8912	31.9525	32.0498	32.0618	31.9725				15	15	15	69.7	69.7	69.7	16.06	0	58.874	58020000000	163	B0ZBD0
30.7574	30.8014	30.7971	30.5535	30.5705	30.5969				17	17	17	67.2	67.2	67.2	43.062	0	268.86	20701000000	185	F4ZW62
31.1493	31.1715	31.1217	30.8462	31.0064	30.951				15	15	13	74.4	74.4	63.9	30.375	0	288.32	26787000000	214	A0A384NL53
31.8166	31.6587	31.8074	31.8473	31.9174	31.8571				14	14	7	54.2	54.2	36.5	28.585	0	323.31	53131000000	193	A0A384P5U2
30.562	30.5832	30.5996	30.2814	30.3709	30.4542				15	15	14	44.8	44.8	42.8	50.431	0	323.31	17529000000	174	B4DJV2
30.3239	30.367	30.2702	30.1177	30.095	30.1172				17	17	17	43.8	43.8	43.8	55.086	0	323.31	15021000000	204	A0A7I2V351
29.8938	29.8399	29.8055	29.5865	29.673	29.65				18	18	18	44.7	44.7	44.7	47.079	0	121.81	10650000000	187	P22234
29.8895	29.9071	29.9557	29.7591	29.6185	29.7422				12	12	12	64.7	64.7	64.7	23.489	0	258.91	10772000000	135	A0A158RFU6
28.0365	28.2746	28.3753	28.0184	28.0176	27.9903				8	8	8	31.1	31.1	31.1	29.574	0	106.31	3351100000	73	Q6FH49
25.175	25.5822	24.218	25.3444	25.8604	24.9867				2	2	2	16	16	16	15.219	0.00070947	3.4094	26558000	3	B4E1V7
30.9539	30.9284	30.9301	30.8752	30.6666	30.6344				17	17	17	63.7	63.7	63.7	55.18	0	323.31	21922000000	215	Q9UMS4
26.3298	25.8178	26.6337	25.8794	25.6456	24.9346				3	3	3	18.2	18.2	18.2	20.417	0.0017077	2.7855	31335000	3	P40616
27.6549	27.3545	27.5694	27.4088	26.5858	27.5013				11	11	11	22.9	22.9	22.9	83.038	0	94.287	2234100000	69	A0A7I2V395
26.607	26.7744	26.7184	26.887	23.972	23.2872				7	7	7	38.8	38.8	38.8	32.806	0	110.74	1183000000	47	A0A0S2Z497
30.0888	29.9758	29.9708	29.8747	29.8249	29.7149				10	10	3	64.2	64.2	26.4	22.171	0	114.2	12173000000	110	Q9H0U4
32.4627	32.4067	32.4531	32.4519	32.4203	32.5169				19	19	19	72.5	72.5	72.5	33.228	0	323.31	71477000000	297	Q75MT9
30.3162	30.3009	30.2551	30.1236	30.0066	30.1209				33	32	32	53.1	52.1	52.1	109.46	0	323.31	14913000000	295	Q6IBM8
26.0008	26.6761	26.5289	26.2522	26.0585	24.7697				3	3	3	15.1	15.1	15.1	34.832	0	32.147	443100000	18	B4DKE6
28.7318	28.588	28.8598	28.65	28.6758	28.5323				19	19	19	36.6	36.6	36.6	82.999	0	151.46	5020900000	126	E9KL44
33.3667	33.3633	33.3666	33.1109	33.1806	33.186				83	83	66	61.4	61.4	52.4	191.61	0	323.31	120980000000	1039	Q00610
25.7936	24.77	25.0715	25.6594	26.0426	25.4862				2	2	2	23.9	23.9	23.9	16.132	0	8.5934	16225000	2	P41134
26.7005	25.1275	24.9883	25.2098	23.9917	25.3256				2	2	2	17.4	17.4	17.4	19.738	0	16.965	471980000	12	P41208
27.84	27.8105	27.7305	27.8687	27.6875	27.8746				10	10	10	50.2	50.2	50.2	26.458	0	41.324	3113800000	99	P41227
27.4763	25.045	27.6638	27.7003	25.278	28.0773				6	6	6	37.6	37.6	37.6	23.015	0	36.367	2512500000	28	P41236
30.0785	30.0324	30.023	29.8023	29.941	29.7708				24	17	17	40.6	30	30	70.942	0	149.93	12666000000	186	O43390
29.7969	29.8819	29.8616	29.4973	29.793	29.8133				34	34	34	35.3	35.3	35.3	144.5	0	296.75	11262000000	279	P41252
30.7437	30.8205	30.7632	30.891	30.8502	31.0337				7	7	3	75.2	75.2	40.7	12.732	0	314.48	27489000000	107	Q6IAV3
28.4416	28.5969	28.6085	28.5324	28.0411	28.3528				9	9	9	41.4	41.4	41.4	32.816	0	47.855	4124300000	58	A0A384NKJ3
26.8137	26.7098	26.737	26.5682	26.4178	26.6525				8	8	8	18.5	18.5	18.5	68.009	0	19.897	1177900000	51	A0A3G1LBG2
24.1792	25.39	25.3364	26.554	25.3555	26.0253				12	4	4	48	18.9	18.9	50.67	0	44.993	488770000	14	A0A024RBE7
27.8313	27.8848	27.5975	27.5468	27.5485	27.6273				12	12	12	21.4	21.4	21.4	87.03	0	85.556	2556700000	88	A0A669KB68
25.1197	25.6124	25.5607	25.1648	25.1946	25.5707				4	4	4	5.6	5.6	5.6	117.9	0	4.6275	313950000	16	A8K6I4
26.6757	24.7847	24.7257	24.3071	25.2194	23.9728				3	3	3	18.9	18.9	18.9	36.867	0	29.105	443480000	12	A0A0A0MSS8
26.1766	24.2573	24.1936	25.1621	25.2805	26.4633				5	5	5	12.2	12.2	12.2	98.655	0	33.65	343860000	11	P42566
30.4828	30.4182	30.4738	30.2184	30.2742	30.2711				26	26	26	60	60	60	61.448	0	124.79	16207000000	258	P36871
32.7664	32.7344	32.8111	32.5514	32.5602	32.5902				19	19	19	83	83	83	25.035	0	305.92	81882000000	249	V9HWC7
28.8431	28.9085	28.6445	28.9361	28.8723	28.724				16	16	16	64	64	64	41.601	0	184.58	6136700000	119	A0A0B4J2A4
28.6146	28.6645	28.6662	28.5307	28.6118	28.6705				6	5	5	33.3	33.3	33.3	14.551	0	13.984	5451000000	50	P42766
30.3257	30.334	30.2706	30.0052	30.1	30.209				30	21	19	48.6	36	34.6	69.241	0	94.547	15129000000	158	Q6NUR7
24.1982	25.1066	25.0505	25.1422	25.8206	24.4809				1	1	1	13.1	13.1	13.1	16.306	0	6.4854	0	1	E9PQB5
25.439	25.083	25.0266	25.0053	25.5385	24.8527				6	6	6	16.1	16.1	16.1	83.573	0	50.284	954100000	24	B4DKB2
25.5137	26.2535	26.2074	25.56	25.5985	25.1442				1	1	1	2.8	2.8	2.8	46.954	0.0017355	3.0374	374960000	8	B4DHC6
25.3585	24.5646	24.5036	25.2257	25.1447	25.9632				1	1	1	3.1	3.1	3.1	32.742	0.0020415	2.751	725180000	15	D3YRI8
27.4134	27.4318	27.0256	27.0436	26.9507	26.884				10	10	10	31.2	31.2	31.2	46.637	0	36.349	1834200000	66	P43034
28.4416	28.0182	28.1134	28.1237	28.3766	28.0827				9	9	9	25.6	25.6	25.6	59.019	0	148.73	3620000000	77	B3KXZ9
32.1321	32.2098	32.278	32.2302	32.2614	32.1593				32	32	32	47.7	47.7	47.7	94.622	0	323.31	62003000000	424	A0A0R4J2E8
28.1105	28.1424	27.9716	27.7799	27.9485	28.0154				18	18	18	24.3	24.3	24.3	104.74	0	119.48	3252800000	110	P43246
25.3825	25.92	25.871	26.0346	26.5015	24.7669				1	1	1	2.4	2.4	2.4	61.132	0.0095299	1.9351	0	1	P43251
30.0674	29.9617	30.112	29.8802	29.902	29.7521				9	9	9	25.9	25.9	25.9	56.583	0	212.07	12913000000	85	Q71UA6
28.9394	28.7107	28.746	28.7179	28.7592	28.7592				6	6	6	38.5	38.5	38.5	32.235	0	49.833	5314200000	48	P43307
31.2424	31.3012	31.2619	31.0397	31.0682	31.0964				19	19	19	69.6	69.6	69.6	35.853	0	322.7	29471000000	250	A0A024R7A8
32.5301	32.4218	32.4314	32.2577	32.2682	32.2595				13	13	13	54.3	54.3	54.3	34.301	0	323.31	65244000000	211	Q53HW2
31.8945	31.9372	31.9789	31.7202	31.781	31.7118				51	51	51	70.7	70.7	70.7	102	0	323.31	45634000000	573	A0A140VK49
25.4414	26.8625	25.6591	24.7228	25.0993	25.357				5	5	5	31.6	31.6	31.6	31.024	0	33.252	645220000	23	B4DHY8
25.9624	25.71	26.5864	25.0647	24.2335	25.758				2	2	2	9.9	9.9	9.9	22.717	0.00071149	3.4437	658050000	21	A8K2Q6
32.5487	32.6005	32.5581	32.5758	32.621	32.5626				16	16	16	70.4	70.4	70.4	31.566	0	323.31	79763000000	236	A0A024QZT0
30.1933	30.1548	30.1977	30.051	29.96	29.9358				31	31	31	58.5	58.5	58.5	75.378	0	118.25	13434000000	218	P54136
29.3924	29.2955	29.503	29.3631	29.2104	29.3715				21	21	21	38.5	38.5	38.5	95.785	0	151.92	8930000000	168	A0A140VJZ1
25.6903	26.6292	24.0085	24.1454	25.0966	24.4962				18	18	18	10.3	10.3	10.3	358.69	0	40.114	1537400000	53	P46013
29.4707	29.6437	29.5323	29.5082	29.2916	29.5177				24	24	24	54	54	54	63.541	0	105.33	9535900000	179	A0A024R1U0
25.7482	27.4221	27.651	27.4594	27.197	27.4563				7	7	7	15.4	15.4	15.4	73.457	0	33.032	1508400000	35	A0A024RAV2
27.2034	27.202	27.2043	25.2758	26.8348	26.8839				7	7	7	11.3	11.3	11.3	89.301	0	23.827	1210800000	45	P46087
28.8325	28.7983	28.8738	28.6599	28.6011	28.648				9	5	5	60	31.1	31.1	20.511	0	13.613	5347500000	57	P18085
25.3104	24.0738	24.9701	25.6207	25.0765	27.9747				10	10	10	50.2	50.2	50.2	33.777	0	87.16	2386700000	42	P46109
27.7524	27.3987	27.7744	27.029	27.6225	27.4893				13	13	13	22.5	22.5	22.5	116.33	0	144.96	2475400000	77	A0A7P0MQS5
30.3301	30.2981	30.316	30.1105	30.1599	30.0802				31	31	31	32.9	32.9	32.9	136.32	0	171.49	15093000000	292	A8K8U1
29.7362	30.0296	29.8541	29.735	29.6261	29.5567				5	5	5	39.6	39.6	39.6	12.015	0	10.499	12443000000	53	Q9BQQ5
32.0823	32.0523	32.0185	31.8861	31.8402	31.8475				35	35	35	58.3	58.3	58.3	82.704	0	323.31	50753000000	446	P13010
30.704	30.7902	30.7316	30.7417	30.8191	30.8453				8	8	8	45.6	45.6	45.6	18.565	0	104.27	26111000000	94	Q6IAX2
29.2906	29.4048	29.3284	29.1596	29.1967	29.0912				21	21	21	29.7	29.7	29.7	103.64	0	200.47	7663500000	149	B4DVQ5
26.9319	26.7734	26.9229	26.6656	26.6966	26.6955				7	7	7	14.6	14.6	14.6	64.369	0	15.494	1333800000	44	P08243
31.6078	31.7708	31.6907	31.6426	31.5325	31.5017				13	13	13	56	56	56	22.391	0	202.88	38283000000	162	M0R0F0
30.9437	31.0078	31.0204	30.8066	30.7759	30.8147				51	51	51	39.7	39.7	39.7	166.48	0	229.3	25014000000	435	J9R021
26.7677	26.7846	26.0507	26.1303	25.4982	24.831				4	4	4	29.1	29.1	29.1	26.987	0	24.963	573730000	16	D6RAY7
27.8527	28.08	28.0399	24.8021	28.1098	24.8064				13	13	13	43.5	43.5	43.5	54.461	0	167.74	3761500000	79	P46937
31.8585	31.7451	31.8206	31.6694	31.5769	31.604				30	30	30	70.5	70.5	70.5	57.924	0	323.31	43035000000	319	P50991
25.2666	25.027	24.0279	25.6938	25.1608	25.6823				1	1	1	7.3	7.3	7.3	21.51	0.00071073	3.4309	375690000	8	G5E9W8
31.8682	31.7945	31.893	31.6777	31.68	31.6271				29	29	20	70.6	70.6	49	50.663	0	323.31	43325000000	317	Q6IAT1
29.5879	29.9047	29.6417	29.5476	29.8276	29.662				7	7	7	47.9	47.9	47.9	16.46	0	73.223	12366000000	67	P47813
30.3323	30.4314	30.2834	30.1708	30.2195	30.0899				11	11	11	40.1	40.1	40.1	36.426	0	129.29	15516000000	141	V9HWF2
29.7923	29.7659	29.6701	29.8071	29.9193	29.9937				2	2	2	14.6	14.6	14.6	17.553	0	9.6326	13512000000	29	A0A024R326
29.4652	29.4886	29.5352	29.2343	29.4101	29.4336				7	7	7	49.8	49.8	49.8	23.277	0	75.1	8321500000	75	P48047
24.4314	26.0982	30.4821	25.4795	25.9772	26.0237				7	7	7	14.9	14.9	14.9	80.733	0	36.734	16919000000	21	Q9UM02
25.6203	24.093	25.2966	24.7021	24.2279	24.2673				1	1	1	1.8	1.8	1.8	105.05	0	5.4363	115540000	3	D3DW85
27.4306	27.3505	27.5585	26.2256	27.2124	27.3556				15	15	15	36.4	36.4	36.4	57.21	0	33.934	2113800000	71	B0YIW5
25.264	25.3506	25.3729	25.1413	24.6531	25.6769				4	4	4	21.2	21.2	21.2	30.727	0	11.434	246760000	11	P48507
25.2446	27.1262	27.1178	24.3359	27.131	25.4585				4	4	4	14.3	14.3	14.3	25.588	0	6.4073	1177500000	33	K4DIA7
27.8731	27.9722	28.0724	27.8179	27.6197	27.8072				8	8	8	35.2	35.2	35.2	32.551	0	49.37	3017300000	60	R4GMR5
27.3957	27.4543	25.2142	27.3898	27.6255	27.6824				17	16	16	12.1	11.7	11.7	228.83	0	62.954	2590700000	76	A0A1U9X9A9
27.8178	27.8968	27.6737	25.9514	27.7174	27.6626				11	11	11	28.7	28.7	28.7	52.384	0	76.043	2460500000	72	V9HWJ1
32.8328	32.8088	32.8334	32.8094	32.7472	32.8134				39	39	39	75	75	75	59.67	0	323.31	97443000000	479	V9HW37
25.1113	26.4428	26.0988	25.9035	24.9982	26.4145				2	2	2	10	10	10	38.657	0	12.308	502150000	17	Q9BSY0
25.6514	25.4263	25.2388	25.1947	24.0703	23.7568				8	8	8	7.1	7.1	7.1	177.42	0	44.799	412830000	27	D3DVC4
26.3977	25.269	25.299	24.3406	25.2113	24.7482				6	4	4	14.4	11.1	11.1	50.909	0	6.3144	314050000	7	P48735
25.3259	25.2933	25.8317	24.7796	24.9952	25.8622				5	4	4	25.1	22.1	22.1	31.581	0	8.26	276200000	14	A0A0A0MSW4
29.6148	29.8332	29.8179	29.8386	29.5853	29.5387				13	13	13	24	24	24	91.868	0	308.2	11812000000	182	P48960
26.1135	25.3531	25.5535	25.5213	25.5595	23.7768				1	1	1	9.5	9.5	9.5	16.856	0.0017218	2.913	0	3	C9IZD2
24.4261	25.8811	25.6127	26.6178	25.1182	25.0848				2	2	2	14.4	14.4	14.4	19.529	0	10.983	755010000	18	P49006
27.6486	27.2775	27.5315	27.5312	27.2785	25.1635				9	9	8	21.7	21.7	20.4	64.232	0	107.63	1945700000	68	F5GZ78
31.4155	31.3706	31.4265	31.1701	31.2724	31.2026				23	23	23	67.3	67.3	67.3	52.351	0	323.31	32550000000	312	Q16719
28.6323	28.7097	28.707	28.6942	28.5639	28.6658				5	5	5	29.1	29.1	29.1	13.293	0	10.166	4874500000	42	A1LUY1
29.173	29.14	29.1749	28.9891	28.9166	29.0145				19	19	19	35.3	35.3	35.3	93.487	0	92.271	8037000000	131	Q8N1F7
30.7124	30.704	30.7131	30.539	30.5031	30.5211				33	33	33	39.4	39.4	39.4	123.38	0	323.31	20258000000	338	O14980
33.0255	33.0987	33.0539	32.8475	32.8864	32.8795				45	45	45	66.4	66.4	66.4	117.85	0	323.31	101490000000	603	A0A024R1A3
24.8362	25.6053	25.1651	27.1779	26.0738	24.9999				1	1	1	13.6	13.6	13.6	14.555	0	6.824	27391000	3	M0R253
29.6423	29.5753	29.6632	29.4771	29.355	29.4818				16	16	14	47.1	47.1	43.5	46.659	0	89.261	9897200000	158	A0A024R3Y6
25.1691	25.6639	26.5033	24.9367	24.2454	25.0251				1	1	1	5.2	5.2	5.2	19.131	0.0039306	2.2416	90266000	6	A0A0A0MRF4
30.5424	30.6185	30.5205	30.4289	30.3964	30.295				16	16	16	55.9	55.9	55.9	38.274	0	141.69	17462000000	145	O95433
24.274	25.2202	25.1203	26.1959	24.7331	25.0873				5	5	5	2.3	2.3	2.3	357.52	0	8.0767	109790000	8	P49454
28.8283	28.703	28.8092	28.8566	28.7802	28.7703				6	6	6	61.6	61.6	61.6	10.112	0	24.938	6049700000	54	P49458
25.3746	28.6421	28.4212	28.988	28.4399	28.7939				3	3	2	39.5	39.5	22.7	13.635	0	63.696	6127800000	43	A0A0D9SG71
27.1975	27.1498	24.2664	26.1525	27.048	27.0883				7	7	7	44.2	44.2	44.2	30.039	0	41.119	1660100000	41	D3DXB2
29.5624	29.7757	29.6825	29.6276	29.5247	29.5255				24	24	24	34.5	34.5	34.5	106.81	0	294.03	9704000000	193	P49588
27.8643	27.6303	27.6969	27.8712	27.654	27.3552				13	13	13	25.7	25.7	25.7	73.423	0	50.932	2182900000	72	A8K067
28.828	28.6645	29.0808	28.8738	28.6892	28.5951				16	16	16	39.9	39.9	39.9	58.406	0	93.907	5595400000	95	Q0VGA5
25.7105	26.5468	25.1176	26.467	25.6332	26.0282				2	2	2	19.2	19.2	19.2	31.263	0	17.886	284030000	6	B5MCT7
25.2849	25.1759	29.3391	25.139	25.4169	25.6364				3	3	3	10.9	10.9	10.9	43.262	0.0010512	3.2031	759550000	4	P49662
26.2067	26.3677	25.0978	26.5274	24.6322	26.5227				8	8	8	14.7	14.7	14.7	72.999	0	18.551	952160000	35	A0A2R8Y595
28.6396	28.4743	28.2435	28.0742	28.1279	28.1687				6	6	6	35.6	35.6	35.6	22.949	0	39.688	3860500000	65	A0A384NL22
29.041	29.2202	29.2952	29.2501	29.0677	28.9033				10	10	10	69.2	69.2	69.2	22.836	0	145.14	6899800000	66	A0A140VJS6
30.4473	30.3317	30.4737	30.2462	30.2741	30.1755				11	11	11	69.7	69.7	69.7	24.588	0	247.64	16138000000	147	Q6LET3
30.1836	30.0104	30.1145	30.1009	29.9355	29.9217				23	23	23	47.5	47.5	47.5	70.389	0	271.93	13272000000	188	P49748
30.2506	30.3068	30.1518	30.0969	30.0734	29.989				6	6	6	53.2	53.2	53.2	18.998	0	62.227	13321000000	77	P51571
29.4646	29.4464	29.3638	29.3331	29.1493	29.2385				13	13	8	62.4	62.4	41.9	34.907	0	323.31	7579800000	145	B3KX51
27.3972	27.5955	27.4139	24.629	27.3062	27.6453				6	6	6	9.8	9.8	9.8	100.18	0	25.434	2186500000	47	P49756
25.7817	25.1732	26.215	26.3489	25.0756	25.4106				4	4	4	17.4	17.4	17.4	39.003	0	8.322	85311000	8	Q9BPX4
32.419	32.4469	32.459	32.2755	32.2052	32.2961				14	14	14	52.7	52.7	52.7	30.847	0	323.31	65632000000	175	Q6ZVX7
29.1411	29.037	29.3594	29.4179	29.5489	29.3932				27	27	27	29.8	29.8	29.8	153.97	0	323.31	9839300000	194	A0A024QZW7
31.9004	31.9059	31.7754	31.9777	31.7048	31.8564				50	50	48	22.5	22.5	22.1	358.2	0	323.31	48497000000	339	P49792
27.934	27.8679	27.8327	27.9321	27.8003	27.7847				8	8	8	21.4	21.4	21.4	50.054	0	12.944	2416100000	39	G3V0I5
29.1758	29.124	29.2108	29.041	28.907	29.0186				10	10	10	44.9	44.9	44.9	28.48	0	50.443	6807300000	122	P28074
24.816	25.0184	25.0209	25.1441	25.8933	26.3287				1	1	1	5.2	5.2	5.2	46.744	0	18.278	142730000	6	Q6FI27
27.181	27.2682	25.1809	24.5337	25.8449	24.903				6	6	6	25.3	25.3	25.3	42.91	0	24.733	845100000	18	P49903
30.3996	30.3808	30.4452	30.2666	30.2486	30.1759				28	28	28	33	33	33	144.72	0	257.71	15923000000	267	A8K8N7
29.8075	29.7187	29.7773	29.6259	29.6524	29.4899				19	19	19	29.3	29.3	29.3	102.35	0	256.05	10244000000	172	A0A024RAM0
29.8602	29.8778	29.8987	29.8998	29.6839	29.8051				12	12	12	42.4	42.4	42.4	34.505	0	84.895	12588000000	148	B4DJB4
25.2437	25.236	24.2609	26.4037	24.2674	24.9002				3	1	1	16.4	9.9	9.9	29.059	0	3.8347	56143000	1	E9PKW4
29.8199	30.001	29.8933	29.7845	29.7257	29.6844				22	22	22	44.7	44.7	44.7	68.047	0	172.86	11255000000	212	Q15046
30.1659	30.1127	30.1137	29.8864	30.0176	29.9628				17	17	17	51.1	51.1	51.1	50.215	0	157.81	13410000000	177	B5BUB1
28.8311	28.9955	28.739	28.8219	28.9168	28.851				10	10	10	72.1	72.1	72.1	24.383	0	98.093	5430500000	106	A0A804HIV7
27.2242	26.85	26.8181	26.5875	26.5718	26.517				6	6	6	10.5	10.5	10.5	88.339	0	31.817	980160000	31	B2RAQ8
30.0642	30.0339	30.1061	29.8259	29.9925	29.8597				23	20	20	59.1	53	53	46.871	0	124.26	12381000000	201	A0A024R8W0
32.2337	32.2511	32.2334	32.0855	32.042	32.0745				38	38	35	63.9	63.9	60.4	83.444	0	323.31	56173000000	416	Q53GX7
31.6252	31.6829	31.6542	31.4871	31.5174	31.4433				20	20	7	62.1	62.1	28.7	48.991	0	323.31	39186000000	272	A0A024RCM3
29.9693	30.089	30.0926	29.8747	29.8978	29.8676				15	15	15	68.2	68.2	68.2	32.118	0	188.98	12115000000	172	V9HWH6
27.9018	28.0949	27.8827	27.9349	27.5756	27.8243				16	16	12	24.6	24.6	20.1	98.063	0	74.149	3211300000	104	P50570
28.4451	28.672	28.5482	28.7006	28.6788	28.3003				13	13	13	43.7	43.7	43.7	52.891	0	272.33	4855800000	97	A0A140VJE3
24.4595	26.0342	24.6803	25.7702	24.7105	24.8798				3	3	3	36.1	36.1	36.1	16.829	0	8.7134	235940000	8	P50583
26.0325	24.324	25.0206	24.3811	25.4591	24.7393				1	1	1	10.1	10.1	10.1	17	0.0033135	2.3972	0	2	D6REC6
32.9115	32.9203	32.9226	32.7259	32.7544	32.7606				33	33	33	70.6	70.6	70.6	67.877	0	323.31	91395000000	402	V9HWD9
25.9859	24.7397	24.1054	25.3186	24.869	24.9655				7	1	1	52.4	9.7	9.7	14.558	0.0017065	2.7765	712480000	13	E7EPB3
31.99	31.9797	31.9849	31.7894	31.8172	31.8353				32	32	25	61.2	61.2	50.4	69.602	0	323.31	50168000000	358	O60506
31.3581	31.3044	31.2841	31.2175	31.0615	31.1549				56	49	49	50.8	43.6	43.6	555.65	0	323.31	30462000000	311	P58107
26.3738	26.4174	25.2307	24.5806	26.3383	26.3828				7	7	7	16.2	16.2	16.2	54.336	0	12.732	485040000	20	Q6ICS0
26.7344	27.2625	27.1165	24.0398	26.9412	27.1383				8	8	6	19.8	19.8	17.1	67.27	0	74.076	1540700000	63	A0A0F7L0Q8
25.2957	25.0771	26.6711	24.8001	26.1401	25.7957				8	6	5	18.7	16.3	13.5	74.222	0	54.445	549640000	19	P51116
28.3025	28.2291	28.5241	28.2255	28.2108	27.8632				7	7	3	42.6	42.6	17.6	23.482	0	39.408	3459300000	76	A0A024R1U4
34.7532	34.7224	34.7304	34.5317	34.5938	34.5709				57	57	55	72.4	72.4	71.2	95.337	0	323.31	322600000000	1037	A0A384N6H1
24.4641	24.1699	25.5741	26.0875	26.0962	25.1311				4	2	2	20.7	11.8	11.8	22.745	0.0017164	2.8883	181970000	5	A0A024RB27
24.8915	27.4391	25.139	24.9841	27.9367	27.7155				4	4	4	47.1	47.1	47.1	11.183	0	8.1641	2949100000	26	B2R4C9
25.6137	26.7471	26.579	24.7512	26.4136	24.017				3	3	3	10.6	10.6	10.6	45.566	0	17.661	618230000	17	P51398
29.4364	29.4731	29.3864	29.2762	29.2224	29.2887				19	19	17	36.7	36.7	32.6	79.187	0	106.06	8063800000	155	O60488
26.2513	25.2853	25.7655	25.7886	25.7517	24.8003				4	4	4	3.3	3.3	3.3	184.85	0	7.5185	384120000	13	A0A2R8Y7S2
27.331	27.7539	26.9238	27.2823	24.5584	23.8567				4	4	4	23.2	23.2	23.2	31.422	0	53.634	1132100000	26	E9PF84
26.9247	26.3158	24.7591	24.6944	26.2945	25.0169				5	5	5	15.3	15.3	15.3	42.272	0	10.861	705810000	28	V9HWE7
32.0355	32.0258	32.0394	31.8795	31.8159	31.9016				19	19	15	54.8	54.8	49	57.221	0	323.31	49086000000	294	P26599
29.0707	28.8846	29.0746	29.3028	29.1826	28.8664				11	11	11	56.9	56.9	56.9	27.931	0	62.803	6796100000	81	Q53G72
28.2117	28.4971	28.2832	28.2425	28.2073	28.249				13	13	13	11.4	11.4	11.4	208.76	0	73.092	3713700000	82	A0A223PQH6
25.0445	25.6258	25.6469	24.9464	24.8607	26.5049				2	2	2	17.3	17.3	17.3	18.291	0.0033201	2.4183	782780000	12	Q53X57
28.0991	27.7443	27.7956	27.7161	27.7732	27.6188				12	12	12	25.7	25.7	25.7	76.837	0	40.952	2854900000	82	A0A2R8YD50
29.0593	28.9923	29.1736	29.1379	29.0391	28.8268				9	9	9	40.7	40.7	40.7	37.011	0	87.747	6594900000	115	B2RD27
26.2706	25.1944	25.4335	25.5313	25.0784	25.3709				1	1	1	25	25	25	8.2133	0	21.09	0	4	D6RAW0
26.2283	26.1287	24.6596	24.2131	24.4622	25.1435				1	1	1	14.7	14.7	14.7	13.062	0	6.3467	291050000	7	P51808
35.5999	35.6361	35.5601	35.4589	35.4398	35.397				26	26	1	74.2	74.2	3.8	49.752	0	323.31	627400000000	924	Q8IWP6
30.5121	30.4121	30.474	30.3184	30.2532	30.329				29	29	29	45.5	45.5	45.5	90.98	0	323.31	17287000000	297	Q53HJ4
25.2415	24.8179	25.0969	25.2304	26.3498	25.8939				3	3	3	15.7	15.7	15.7	31.148	0	8.8077	240770000	10	A0A024R669
36.3959	36.4157	36.4499	36.2503	36.2352	36.28				49	49	5	82.1	82.1	9.4	57.936	0	323.31	1056000000000	1301	V9HWB8
32.9979	32.958	33.0501	32.8039	32.7889	32.9166				29	29	29	71	71	71	54.529	0	323.31	98246000000	474	A0A384MEG1
29.5356	29.5524	29.6587	29.4529	29.4048	29.3988				16	16	16	45.9	45.9	45.9	49.184	0	312.23	9773900000	151	Q53XL8
32.0314	32.0008	32.038	31.8671	31.8632	31.8489				24	24	23	63.1	63.1	60.2	53.454	0	323.31	50141000000	337	A0A024RB99
27.2592	27.196	27.3593	27.0993	27.1004	27.1306				10	10	10	44.7	44.7	44.7	36.085	0	37.794	1674300000	59	V9HWH0
25.8959	25.6979	24.4139	25.1857	25.7104	24.5307				9	3	3	20.6	7.4	7.4	60.308	0	10.926	24481000	4	Q5BKZ2
24.7448	25.4864	24.2951	24.5418	24.3082	25.4459				3	3	3	17.3	17.3	17.3	18.001	0	5.2966	393410000	23	P52298
26.4195	24.7192	25.9034	25.2785	25.188	25.2259				2	2	2	6.3	6.3	6.3	52.426	0	8.5	25665000	2	B7Z4M5
27.2644	27.5836	27.8386	27.3868	27.6193	27.5275				5	5	5	52.7	52.7	52.7	16.925	0	90.992	2240200000	50	C9JLU1
25.0365	26.2227	25.8557	24.5325	25.2545	24.4281				2	2	2	23.9	23.9	23.9	13.293	0.0017422	3.085	70454000	3	P52435
31.328	31.3352	31.2252	31.3245	31.3272	31.3959				8	8	8	51	51	51	23.207	0	300.05	33515000000	175	V9HWE8
26.8738	26.7281	25.1501	26.8863	26.7804	27.1927				8	7	7	23.8	22.8	22.8	58.259	0	125.74	1683700000	52	A0A0S2Z444
31.4614	31.4851	31.5084	31.3597	31.3362	31.2705				46	46	1	35.5	35.5	0.6	166.75	0	323.31	34474000000	429	E9PGM1
25.2465	25.1527	24.2998	25.2615	24.5095	25.9436				1	1	1	18.6	18.6	18.6	6.7407	0.0013952	3.1133	1111300000	18	J3KNC0
27.5745	27.4863	27.9401	26.9578	27.2107	27.3391				11	11	11	11.2	11.2	11.2	152.78	0	41.702	1922500000	51	P52701
24.6521	24.3578	24.7368	25.4905	23.9637	25.9918				6	6	6	11.1	11.1	11.1	111.51	0	71.16	1266200000	27	A0A7I2V3A9
26.4729	25.0602	25.4751	25.2549	24.7311	24.8789				2	2	2	2.9	2.9	2.9	92.153	0	3.7479	74808000	4	A0A024R2U6
28.6861	28.6685	28.5651	28.7807	28.6302	28.7659				5	5	5	53.3	53.3	53.3	14.494	0	105.7	5939800000	50	A0A024R9H2
28.8264	28.4946	28.6384	28.6499	28.5986	28.4684				14	14	14	63.4	63.4	63.4	41.268	0	194.66	5166300000	89	P52788
27.7776	27.9071	27.6881	27.554	27.7189	27.632				15	12	12	21.3	17.9	17.9	102.36	0	47.936	2418100000	80	A8K2U2
25.8561	25.9521	27.1245	24.9627	26.0306	25.6135				6	1	1	25.8	6.6	6.6	21.348	0.0033003	2.3677	717640000	13	P52815
24.5035	25.9049	24.8932	24.5999	26.5689	24.0523				3	3	3	17.4	17.4	17.4	27.591	0	12.567	237840000	13	B2R6I6
27.7605	27.9023	27.9291	27.9142	27.6019	27.8822				9	9	9	17.1	17.1	17.1	78.823	0	75.58	2748100000	81	Q96CV8
29.9592	29.9777	30.0948	29.8828	29.7775	29.8852				20	20	20	50.2	50.2	50.2	57.377	0	323.31	13300000000	196	Q05DA4
31.7246	31.7097	31.7859	31.5083	31.6254	31.6015				27	27	27	62.1	62.1	62.1	57.965	0	323.31	41199000000	308	B2R9K8
31.1562	31.2164	31.2005	31.0471	30.9934	31.0506				27	26	19	45	43.5	33.3	80.253	0	240.31	28302000000	334	A0A1X7SBZ2
25.3522	26.3612	26.1004	25.356	24.9168	25.7103				2	2	2	10.5	10.5	10.5	33.428	0	4.5324	290340000	10	A0A140VJF4
25.4164	24.5397	26.1468	24.4245	24.6818	25.6612				2	2	2	6.8	6.8	6.8	34.012	0.0051797	2.0944	26810000	4	P53007
24.6977	25.2054	27.7146	25.1232	24.6771	24.9337				7	7	7	20.7	20.7	20.7	55.096	0	36.008	1148300000	37	Q9BPW0
24.1712	24.857	26.1035	23.5064	24.6245	24.0571				4	4	4	13.5	13.5	13.5	37.855	0	4.0403	228480000	6	P53365
24.9115	26.5543	26.4166	24.5933	24.8788	24.5077				4	4	4	15.5	15.5	15.5	41.738	0	12.17	217630000	14	B4E273
26.165	24.3625	25.0946	25.685	27.1842	25.2688				5	5	5	25.6	25.6	25.6	34.534	0	27.896	1176900000	30	P53384
32.2103	32.2274	32.1636	31.9986	32.1017	32.0216				18	18	18	76.5	76.5	76.5	26.688	0	188.18	55325000000	257	P23396
26.9039	26.7869	27.1132	27.2994	27.207	26.9691				11	11	11	39.6	39.6	39.6	43.215	0	85.448	1899700000	52	P53582
27.7445	27.6986	27.5705	27.945	25.4692	24.6689				5	5	5	18.6	18.6	18.6	35.047	0	39.392	2526600000	36	Q6IAL5
29.7385	29.6067	29.5178	29.5869	29.4146	29.369				29	29	29	45.2	45.2	45.2	107.14	0	262.95	9895800000	225	P53618
30.1714	30.166	30.1054	29.8988	29.9867	30.0778				28	28	28	39.4	39.4	39.4	91.706	0	202.14	13814000000	257	Q96QK1
29.601	29.5605	29.6091	29.4674	29.6528	29.4717				11	11	11	35.9	35.9	35.9	50.151	0	146.49	10045000000	137	B4DJQ8
25.0906	24.7957	25.7637	24.5557	24.1386	25.7671				18	1	1	9.9	0.7	0.7	187.03	0.00035765	3.5233	630360000	12	P53675
24.8638	25.5276	24.5868	24.33	25.0801	25.9613				3	3	3	15.7	15.7	15.7	30.601	0	10.16	272010000	22	A0A024RBY9
24.8593	27.1625	26.2991	25.9051	25.1655	25.8492				1	1	1	16.8	16.8	16.8	11.598	0	15.53	380260000	14	A8MZH8
24.8086	24.9508	25.3157	24.3063	25.1204	25.9167				3	3	3	22.9	22.9	22.9	19.013	0	13.307	239240000	22	H3BQF7
35.3126	35.2776	35.3487	35.1668	35.1509	35.1472				31	31	29	87.7	87.7	82.2	36.688	0	323.31	507120000000	607	V9HWB9
28.4372	28.4471	28.386	28.242	28.2605	28.2938				10	10	10	50	50	50	26.183	0	101.49	4105400000	92	Q15631
28.8548	29.0776	24.885	29.2688	28.9639	29.3113				9	9	9	77.8	77.8	77.8	18.259	0	323.31	7376400000	86	E9PMI6
30.4926	30.5812	30.5115	30.3292	30.3974	30.3872				4	4	4	28.6	28.6	28.6	13.373	0	41.531	18977000000	48	P60866
29.8229	29.745	29.8814	29.6744	29.7237	29.8408				26	26	26	51.5	51.5	51.5	59.143	0	155.27	10709000000	234	A0A0S2Z4R1
30.5712	30.5752	30.4701	30.4004	30.4243	30.3221				45	45	45	45.6	45.6	45.6	170.59	0	323.31	17499000000	359	P07814
28.7866	28.9725	28.7247	28.7739	28.8234	28.5116				8	8	8	36.2	36.2	36.2	31.512	0	26.893	5394200000	83	P54709
25.054	26.1934	25.0997	23.7618	25.214	26.2827				10	1	1	38.8	11.8	11.8	39.609	0	15.698	262860000	4	A0A024R7G8
30.3275	30.3799	30.292	30.2144	30.1168	30.2035				33	33	33	42.7	42.7	42.7	99.719	0	112.96	15413000000	263	V9GYY3
31.1379	31.1845	31.2378	31.2472	31.3496	31.2294				13	13	13	65.9	65.9	65.9	25.63	0	323.31	33114000000	161	F8W1A4
24.5122	26.1505	24.492	25.0911	24.4611	24.8765				2	2	2	54	54	54	7.1382	0	24.845	68733000	10	M0R122
31.0579	31.0234	31.0776	30.9552	30.8165	30.9279				27	27	1	49.5	49.5	1.3	79.992	0	207.02	24624000000	333	Q59EK6
29.0777	28.9309	28.7716	28.9705	29.0453	28.8609				14	14	14	38.5	38.5	38.5	49.151	0	64.449	6805800000	121	Q6IBU0
30.2212	30.4605	30.1355	30.4874	30.4515	30.4434				15	15	2	50.4	50.4	6.9	40.736	0	294.99	19099000000	167	P55036
30.3156	30.2529	30.2775	30.1545	30.1123	30.1311				6	6	6	66	66	66	16.079	0	133.32	14435000000	130	H3BUX2
32.3739	32.4796	32.3553	32.4515	32.4147	32.4402				41	41	41	66.6	66.6	66.6	86.118	0	323.31	71503000000	570	A0A7P0TAW3
25.6234	26.4609	26.3537	24.3512	26.9909	27.1363				7	7	7	19.6	19.6	19.6	51.958	0	33.634	1361100000	26	P55081
28.4862	28.7026	28.4625	28.4609	28.25	28.2728				11	11	11	28.5	28.5	28.5	51.294	0	27.603	4210700000	102	P55084
29.0617	29.0933	28.9937	28.8968	28.9221	28.8835				12	12	12	55.7	55.7	55.7	29.702	0	80.205	5966600000	105	Q549N5
29.6543	29.6226	29.6678	29.4259	29.5507	29.5183				14	14	14	57.6	57.6	57.6	27.843	0	96.713	9747600000	148	P38117
24.3399	25.1504	25.723	24.3812	25.1969	25.5664				1	1	1	10.4	10.4	10.4	24.79	0	6.1874	0	1	Q5SVL2
27.3035	27.2152	27.3237	27.5237	27.2855	27.3011				10	10	10	31.2	31.2	31.2	40.545	0	42.519	2044000000	55	P55263
31.1421	31.1199	31.2427	31.0162	31.0086	31.0367				8	8	8	50	50	50	22.127	0	280.97	27784000000	85	P62081
31.2647	31.1026	31.1284	31.1231	31.295	31.0609				13	13	8	58.1	58.1	33.2	35.54	0	272.72	27368000000	161	P55735
29.8175	29.7864	29.7955	29.6233	29.7317	29.5965				13	13	13	53.8	53.8	53.8	35.554	0	201.37	10360000000	147	Q5TZP7
25.2481	25.8137	25.5738	25.3001	25.428	24.353				2	2	2	20	20	20	23.449	0	37.468	54702000	3	P55789
31.1934	31.2486	31.207	31.0843	31.058	31.0633				31	31	31	54.9	54.9	54.9	83.503	0	297.33	28844000000	346	B2R5M9
30.2811	30.3796	30.2949	30.4368	30.2864	30.4422				17	17	17	49	49	49	56.157	0	323.31	16911000000	210	A0A024R040
25.3304	24.647	24.34	25.7598	25.1902	26.1693				2	1	1	20.4	8.7	8.7	11.637	0.0026891	2.6067	865180000	8	P55854
28.9858	29.1297	29.0351	28.8933	28.8735	28.9456				19	19	19	42.4	42.4	42.4	62.691	0	298.52	6374900000	152	B4DQF6
27.9586	28.1499	28.2016	28.379	28.2346	28.2269				6	6	6	47.2	47.2	47.2	21.994	0	134.42	4087300000	58	A8ASI8
31.0266	31.057	31.0112	30.8874	30.8744	30.8944				30	30	30	51.2	51.2	51.2	92.48	0	248.69	24258000000	308	A0A024R821
32.122	32.0903	32.1817	31.9829	31.9901	31.9906				48	48	44	71.9	71.9	66.7	94.33	0	323.31	53507000000	482	P34932
25.2869	26.3444	25.2078	25.0791	24.8952	26.1183				1	1	1	1.6	1.6	1.6	130	0.0010493	3.1626	0	2	B4DTY8
24.66	24.9426	25.2734	24.9714	24.529	24.6604				3	2	2	33.9	24.1	24.1	12.323	0	10.366	882250000	16	A0A024R5U3
25.3773	25.1555	24.5386	25.7255	25.2922	22.0367				2	2	2	8.9	8.9	8.9	19.062	0.0051713	2.0822	85076000	4	Q59GP8
27.655	27.5886	27.5128	24.9629	27.8628	24.8818				3	3	3	45.1	45.1	45.1	5.8068	0.00070897	3.3827	2171500000	24	Q5VTU8
28.0949	28.3052	27.9366	28.0983	28.4354	28.1879				2	2	2	34.8	34.8	34.8	7.9331	0	4.9657	3460300000	32	P56385
31.448	31.2946	31.183	31.3748	31.283	31.2726				11	11	11	62.4	62.4	62.4	26.599	0	323.31	33471000000	194	P56537
28.7754	28.6257	28.6286	25.1581	24.352	28.8024				7	7	4	18.9	18.9	13.5	48.944	0	15.88	3687100000	28	P56545
24.6509	24.553	24.0003	25.1502	25.0573	24.2552				7	7	7	14.7	14.7	14.7	93.388	0	90.609	608610000	12	Q6P5Z4
25.3607	26.3985	24.7572	25.5657	23.4253	25.1723				3	3	3	12.4	12.4	12.4	33.224	0	4.0102	269250000	6	P57076
25.5837	27.5914	26.0388	26.524	24.5224	26.1745				3	3	3	13.4	13.4	13.4	27.951	0	8.573	1097300000	19	A6QKW0
25.3305	25.4719	25.5632	24.9195	25.6244	25.5243				3	3	3	3.2	3.2	3.2	118.79	0	5.1927	175960000	9	Q9HC39
25.3543	25.7733	24.9403	24.9755	24.4844	27.416				5	5	5	7.1	7.1	7.1	106.37	0	46.638	443170000	15	P57740
25.0698	24.4024	24.7085	25.9696	24.2566	24.0986				1	1	1	8.3	8.3	8.3	47.876	0	5.46	0	1	C9J8T0
32.7521	32.7434	32.7413	32.5737	32.6305	32.604				48	48	9	65.7	65.7	10.2	106.87	0	323.31	84663000000	604	V9HWJ0
29.4589	29.3448	29.3996	29.3869	29.5498	29.4927				5	5	5	67.8	67.8	67.8	12.895	0	226.75	9682700000	88	Q69YG1
29.486	29.5964	29.4965	29.2795	29.1492	29.4623				8	8	8	59.5	59.5	59.5	19.667	0	161.28	8451800000	96	P59998
24.7165	25.2626	24.7039	25.0571	25.8465	24.9932				1	1	1	23.7	23.7	23.7	8.6531	0	4.9905	0	3	K7EN05
28.6971	28.8141	28.5962	28.7694	28.5385	28.6637				3	3	3	35.8	35.8	35.8	17.963	0	180.63	4975300000	47	E9PJK1
25.4527	25.3276	24.652	24.8712	24.2327	26.1501				1	1	1	17.6	17.6	17.6	7.7412	0.00070998	3.421	833530000	15	A0A024QYZ0
30.2768	30.2808	30.2552	30.0957	30.2249	30.0592				21	21	1	54.6	54.6	1.3	66.193	0	323.31	13842000000	220	V9HWG7
28.4652	28.2862	28.3365	28.3144	28.1482	28.4033				17	17	17	42.7	42.7	42.7	52.205	0	50.531	4204900000	137	Q6IAX5
27.5291	27.2051	27.431	27.4071	27.1255	25.0609				5	5	5	67.7	67.7	67.7	9.9743	0	72.837	1814300000	43	P60468
24.5458	24.5993	24.9029	25.5065	25.1485	24.3034				4	3	3	31	24.1	24.1	23.145	0	9.62	93273000	6	H3BV22
25.2261	24.0656	25.4851	25.8899	23.6832	29.57				9	1	1	62.8	8.3	8.3	16.29	0	15.686	8616900000	18	F8W1R7
29.525	29.5388	29.5212	29.3145	29.4821	29.3624				32	32	3	51.9	51.9	4.8	87.71	0	155.87	8680900000	224	Q53HS0
30.7603	30.7597	30.7701	30.5357	30.6324	30.6989				17	17	17	45.4	45.4	45.4	37.54	0	35.25	21448000000	207	A0A140VK56
28.7509	28.6981	28.7009	28.5654	28.6362	28.529				10	10	7	34.4	34.4	28.5	56.836	0	159.99	4979500000	101	H7C4F6
29.8392	29.8603	29.7899	29.6567	29.7229	29.6923				16	16	16	54.4	54.4	54.4	42.741	0	256.51	11166000000	182	V9HWH1
30.366	30.1547	30.1089	30.18	30.1836	30.0444				4	4	4	41.2	41.2	41.2	11.203	0	166.01	15400000000	77	P60903
31.815	31.7585	31.8055	31.7181	31.6062	31.6379				51	51	51	54.5	54.5	54.5	116.74	0	323.31	43360000000	441	A0A384NYN5
29.8183	29.7208	29.7095	29.6559	29.5933	29.596				13	12	12	72.1	67.9	67.9	18.506	0	151.77	10909000000	101	V9HWA6
23.6518	24.8159	24.1728	25.5933	25.0249	23.7484				4	4	4	41.5	41.5	41.5	16.713	0	46.794	1390800000	28	P60983
24.7101	26.0864	25.1014	26.0333	24.278	26.1218				4	2	2	20.8	12.6	12.6	23.668	0	9.5379	202600000	12	A0A024R7I3
25.7731	27.5622	27.5106	24.797	27.0027	27.2096				7	7	7	46.2	46.2	46.2	23.545	0	33.349	1597200000	35	A0A024R7V6
28.2997	28.4202	28.3207	28.2113	28.2077	28.2202				22	22	20	19.9	19.9	17.7	197.58	0	168.5	4162700000	109	P52948
30.4162	30.4104	30.3719	30.1185	30.3837	30.2647				7	6	4	32	26.5	20	22.541	0	25.013	15918000000	42	P61026
30.425	30.3697	30.4793	30.2801	30.3527	30.2421				16	16	16	49.9	49.9	49.9	53.165	0	195.52	16966000000	175	A0A024R6K8
24.6735	24.7677	25.1411	24.9327	24.3083	24.5287				4	4	4	34.5	34.5	34.5	15.81	0	7.428	1418800000	26	B4DIZ2
29.7557	29.5234	29.7213	29.3424	29.5477	29.6701				8	8	8	53.3	53.3	53.3	17.138	0	69.994	9896100000	92	V9HW41
28.9806	29.1275	29.0632	29.1589	29.0736	28.8837				11	11	11	72.6	72.6	72.6	23.897	0	104.65	6724500000	99	A0A024R845
32.285	32.3038	32.3396	32.1524	32.1937	32.1895				16	16	15	85.1	85.1	82.6	26.922	0	229.36	60683000000	232	Q5SRT3
32.6624	32.6443	32.707	32.5821	32.5545	32.4953				37	37	37	78.3	78.3	78.3	59.62	0	323.31	77602000000	488	P50990
30.6281	30.655	30.7108	30.5315	30.5904	30.4976				33	33	33	49.4	49.4	49.4	102.99	0	323.31	20396000000	334	E9PLK3
25.9751	24.7631	24.5	25.7408	25.6998	24.7175				2	2	2	57	57	57	9.0788	0	6.9472	189850000	6	P61165
26.5667	26.7441	25.2335	25.4931	25.0127	26.6027				4	4	4	12.7	12.7	12.7	44.228	0	17.002	672090000	34	B4DIH5
30.3881	30.4379	30.4622	30.3442	30.2395	30.3372				17	17	17	46.6	46.6	46.6	46.867	0	113.49	16333000000	192	B5BUB5
27.4825	27.6713	27.3792	24.5483	27.3476	24.4785				7	7	7	15	15	15	67.314	0	68.679	1860300000	41	P61221
31.377	31.4642	31.4847	31.285	31.3505	31.3276				30	30	30	51.4	51.4	51.4	69.842	0	323.31	32999000000	311	A0A024R1N4
24.4537	24.7116	24.4908	24.9157	24.9041	24.4737				2	2	2	25	25	25	14.057	0	28.067	293870000	16	G3V5L1
30.0148	30.0552	30.0634	29.9585	29.9037	29.9227				20	20	20	51.6	51.6	51.6	51.156	0	90.96	12827000000	190	Q9Y230
32.0176	31.9887	32.0381	31.8988	31.8863	31.9114				30	30	30	68	68	68	60.343	0	323.31	48553000000	373	P17987
28.4264	28.4212	28.5382	28.4279	28.4432	28.1624				9	9	9	42.1	42.1	42.1	29.506	0	97.993	4023200000	70	V9HWJ8
33.0383	32.9823	32.946	32.8241	32.9131	32.8871				20	18	18	58.4	53	53	36.638	0	313.84	98408000000	274	Q5U077
29.5741	29.5928	29.8944	29.5043	29.4272	29.4183				6	6	6	46.8	46.8	46.8	14.257	0	39.264	10473000000	74	E4W6B6
25.9874	26.4404	25.2165	26.742	25.6652	26.0375				3	3	3	17.7	17.7	17.7	40.317	0	25.074	378990000	8	B2R7M1
24.4307	24.9603	25.4445	24.0783	24.8954	24.4202				3	3	3	37.5	37.5	37.5	12.009	0.0039526	2.3298	289880000	9	Q6FGB3
32.7489	32.6963	32.6469	32.586	32.5986	32.5748				25	25	25	61.5	61.5	61.5	46.44	0	323.31	80347000000	332	A0A024R5K8
28.6927	28.8104	28.6173	28.174	28.4165	28.5546				6	6	2	48	48	12.7	19.57	0	36.867	4055700000	55	B4DKN9
29.1894	29.2258	29.1644	29.1133	29.0862	29.051				5	5	5	69.1	69.1	69.1	7.624	0	80.119	8065200000	47	C9J4Z3
25.3141	25.5375	25.21	24.8117	25.0925	25.8481				2	2	1	4.4	4.4	2.3	52.264	0	3.8135	551890000	11	B3KNF6
29.5419	29.6652	29.6072	29.639	29.7361	29.6826				9	9	9	50.3	50.3	50.3	22.626	0	44.67	11659000000	91	P61758
23.9005	24.2366	24.919	25.1774	25.0846	24.6789				2	2	2	5.1	5.1	5.1	47.334	0.0033091	2.3868	14347000	2	Q59GC9
28.0431	28.0524	28.0976	27.9473	27.9876	27.9337				14	14	14	34.1	34.1	34.1	56.94	0	78.335	3196800000	95	Q16851
28.1003	25.1571	28.2186	28.0385	27.8664	28.0441				3	3	3	37.6	37.6	37.6	9.5541	0	8.3707	2589400000	39	F5GXX5
25.1949	25.2406	24.5578	24.0443	25.5039	25.2791				4	4	4	47.5	47.5	47.5	13.078	0	17.843	931300000	22	G3V2V8
27.6902	27.9549	27.5484	27.6502	26.4712	27.1209				5	5	5	43.5	43.5	43.5	20.267	0	41.45	2224700000	49	Q53FU3
24.4743	28.1533	25.3106	28.3152	28.4861	28.5468				4	4	4	23.2	23.2	23.2	9.7223	0.00070822	3.3548	4243700000	43	D6RG19
30.464	30.3591	30.4375	30.2694	30.341	30.3287				24	24	24	44.6	44.6	44.6	76.221	0	261.46	16695000000	222	A0A6Q8PGI6
28.383	28.4555	28.0547	28.4806	28.7136	28.4691				5	5	5	68.2	68.2	68.2	9.1175	0	116.6	4816500000	54	P61960
24.9178	25.1965	24.3833	25.4287	24.8517	23.9262				2	2	2	17.1	17.1	17.1	19.155	0.0092327	1.9455	34799000	3	B4DH46
24.5036	24.561	25.0788	25.847	24.9082	24.8835				1	1	1	4.8	4.8	4.8	36.588	0.0026991	2.6692	17053000	1	P61964
25.3984	25.2881	23.4692	25.0565	25.9116	24.9703				1	1	1	10.2	10.2	10.2	18.602	0	13.318	0	1	A0A2R8YGH5
29.0887	29.0517	29.0184	28.9195	29.1587	29.0128				6	6	6	74.8	74.8	74.8	14.478	0	224.16	7208100000	92	A0A024R6Y2
31.7121	31.8731	31.682	31.7503	31.7551	31.6501				14	10	10	66	52.2	52.2	28.302	0	323.31	45600000000	136	P61981
25.8459	24.5519	24.5513	25.16	24.9906	25.1897				2	2	2	16.9	16.9	16.9	19.569	0	4.3796	130470000	4	E9PK85
25.1831	25.2713	26.355	26.5617	24.8029	24.9245				4	4	4	32.2	32.2	32.2	10.333	0	8.1563	1189200000	25	P62072
32.2085	32.2016	32.1964	32.0803	32.0716	32.1321				36	36	24	62.4	62.4	42.8	70.67	0	323.31	61836000000	479	A0A024R9C1
26.6341	25.4972	25.6382	25.9542	25.4442	24.2636				13	3	3	53.9	16.1	16.1	37.512	0	7.6803	407320000	22	P62136
27.7786	28.0155	27.9834	27.7917	27.8328	27.92				13	5	5	53.5	26.3	26.3	37.186	0	44.192	2892200000	43	V9HW04
32.9915	32.9695	33.0501	32.9136	32.907	32.8885				38	38	38	81.3	81.3	81.3	57.488	0	323.31	100710000000	521	V9HW96
29.3248	29.4171	29.5258	29.3046	29.4123	29.2895				18	18	18	52.7	52.7	52.7	45.626	0	219.85	8418600000	175	A0A140VJS3
30.3608	30.4169	30.4124	30.2658	30.3545	30.2903				22	22	22	51.6	51.6	51.6	64.181	0	323.31	16729000000	228	B4DDF7
33.0897	33.0957	33.153	33.0613	33.0198	33.003				28	28	1	51.3	51.3	2.8	64.872	0	323.31	107340000000	385	F5GZS6
30.3769	30.3851	30.3432	30.2463	30.334	30.2818				37	37	37	49.2	49.2	49.2	92.888	0	182.5	17144000000	338	Q14566
25.0783	25.2647	24.5139	24.8626	25.8312	26.037				3	3	3	20.6	20.6	20.6	19.509	0	10.852	442410000	17	P62253
34.0353	33.9652	34.0264	33.9999	33.9893	33.9864				21	21	18	74.1	74.1	64.3	29.174	0	323.31	220830000000	437	V9HW98
31.2715	31.3498	31.2965	31.3529	31.4118	31.3728				9	9	9	67.3	67.3	67.3	16.159	0	283.31	33471000000	107	A0A2R8Y811
36.8336	36.8198	36.8307	36.8	36.7593	36.7484				26	26	1	83.2	83.2	4.5	41.792	0	323.31	1495600000000	1037	P63261
35.863	35.8018	35.8329	35.7868	35.7826	35.7716				51	51	25	71.8	71.8	40.7	83.263	0	323.31	770260000000	1146	A0A024RD80
25.8125	24.9764	28.1538	25.7473	28.4025	25.0197				2	2	2	32.1	32.1	32.1	6.6767	0	4.4733	3001700000	24	P62273
35.2093	35.1925	35.2145	35.2204	35.249	35.2412				136	136	123	69.2	69.2	64.7	280.74	0	323.31	490680000000	2142	P21333
34.7853	34.7843	34.8192	34.8261	34.8304	34.8431				33	33	26	88.7	88.7	75.3	39.42	0	323.31	371480000000	706	V9HWN7
27.8701	27.689	24.2892	26.0995	27.7596	24.2541				3	3	3	52.2	52.2	52.2	10.803	0	17.207	2249100000	19	P62304
28.7309	28.8457	28.9811	28.8604	29.1427	29.0668				4	4	4	48.8	48.8	48.8	9.7251	0	10.904	5594400000	39	P62306
32.7526	32.7343	32.7544	32.7988	32.7727	32.8001				47	47	23	70.3	70.3	32.9	77.515	0	271.44	95317000000	492	P52272
25.07	24.6183	26.1719	24.3788	25.5318	25.0022				2	2	2	23.8	23.8	23.8	9.1275	0	4.5476	637210000	22	P62312
27.9516	27.6584	25.8573	25.5676	25.9759	25.2372				3	3	3	28.6	28.6	28.6	13.283	0	9.2675	1041400000	19	Q7Z5A3
29.7961	29.8304	29.7606	29.9063	29.7942	29.9356				7	7	7	53.4	53.4	53.4	13.527	0	55.647	13155000000	122	P62316
29.7069	29.7726	29.8066	29.8382	29.6156	29.922				4	4	4	37.3	37.3	37.3	13.916	0	70.189	11431000000	68	P62318
36.4471	36.4804	36.4607	36.5252	36.5103	36.5018				36	36	18	80	80	46.1	47.168	0	323.31	1350100000000	1371	A0A024R4F1
26.8109	25.3645	24.2656	24.8025	24.728	24.9954				4	4	4	45.1	45.1	45.1	20.211	0	15.358	393130000	13	Q5U025
29.897	29.7648	29.9351	29.7845	29.9287	29.7443				17	17	17	54.8	54.8	54.8	44.16	0	162.62	11985000000	188	V9HW24
31.4016	31.4479	31.3876	31.453	31.4747	31.4855				9	9	9	60	60	60	17.887	0	323.31	32062000000	123	P05161
29.4467	29.1395	29.3686	29.0663	29.0444	29.122				15	15	15	40.9	40.9	40.9	47.475	0	57.669	7111900000	134	B7Z7P8
29.81	29.8245	29.8098	29.8504	29.8746	29.9194				8	8	7	17	17	13.1	64.929	0	138.63	14510000000	111	B0QYK0
29.5675	29.5629	29.5807	29.6696	29.6437	29.6088				10	10	10	24.5	24.5	24.5	46.031	0	219.84	10946000000	95	Q13641
31.9939	31.9476	31.9685	32.0467	32.0659	32.0215				31	31	26	66.2	66.2	57.7	73.91	0	323.31	58486000000	447	A0A140VK07
34.2464	34.2654	34.2702	34.3537	34.3443	34.3465				15	15	12	73.9	73.9	60.8	22.11	0	323.31	280260000000	323	A0A384NPQ2
32.2822	32.2351	32.2939	32.3803	32.3719	32.3215				19	19	3	50	50	10.1	32.834	0	323.31	82870000000	269	A0A024RDF4
25.26	24.4453	25.1689	25.4422	25.9123	24.6955				10	3	3	61.5	24.4	24.4	22.677	0	19.368	369240000	10	Q5U0I6
31.9151	32.0488	32.0223	31.848	31.8563	31.9886				13	13	13	50.9	50.9	50.9	24.423	0	293.83	48789000000	178	P62826
31.1452	31.149	31.166	31.1716	31.2174	31.1831				7	7	7	64.9	64.9	64.9	14.149	0	61.076	32786000000	72	Q9BTQ7
30.752	30.8451	30.5777	30.824	30.8527	30.824				8	7	7	58.6	54.5	54.5	17.04	0	273.73	24468000000	92	P62841
30.1343	30.1589	30.1394	30.2447	30.2147	30.2377				13	13	13	81	81	81	20.777	0	81.837	16986000000	135	X5DNM4
30.2562	30.2855	30.3386	30.2179	30.2047	30.4359				4	4	4	24	24	24	13.742	0	12.318	17563000000	73	P62851
29.1085	29.4437	29.116	28.9172	28.8077	28.9075				4	4	4	37.4	37.4	37.4	13.015	0	9.6316	6194400000	33	A0A024RB14
31.9841	32.0234	32.03	32.0795	32.0936	32.1297				19	19	19	58	58	58	48.121	0	323.31	56506000000	260	A0A384NPU5
30.1015	29.423	29.7608	30.1841	29.6659	29.7629				3	3	3	30.5	30.5	30.5	6.6478	0	6.8476	13428000000	37	P62861
27.8916	27.6404	27.7306	27.5661	27.3681	27.6146				10	4	4	42.1	20.9	20.9	37.301	0	117.91	1914100000	36	B2R6K4
31.3304	31.3204	31.3134	31.3548	31.467	31.4274				12	12	12	53.2	53.2	53.2	17.695	0	106.56	39738000000	197	P62750
30.0295	30.0769	30.0578	30.1839	30.1564	30.1136				18	18	18	40.9	40.9	40.9	58.776	0	323.31	15784000000	215	B3KY12
30.0732	30.2665	30.2535	29.9316	30.1147	29.9523				6	6	6	64.3	64.3	64.3	12.784	0	90.454	13136000000	64	A0A024R9D3
28.9604	28.957	28.9915	29.0424	28.8745	28.8118				3	3	3	23.5	23.5	23.5	6.3225	0	10.007	7424400000	38	Q59GN2
31.6417	31.7059	31.6494	31.8122	31.7179	31.7702				9	9	9	75.2	75.2	75.2	13.897	0	118.53	49317000000	162	Q86TY5
31.8405	31.8527	31.7747	31.9301	31.9223	31.9419				26	26	2	54.1	54.1	3.2	60.966	0	323.31	52468000000	353	Q5VSQ6
29.0906	28.8493	28.9514	28.9092	28.6667	28.7454				8	8	8	57.1	57.1	57.1	15.616	0	23.602	6396000000	71	D3YTB1
30.5068	30.3188	30.3347	30.3055	30.2595	30.2849				9	9	9	53.4	53.4	53.4	20.252	0	110.06	15316000000	121	Q5VVD0
31.1806	31.2794	31.2283	31.2177	31.1657	31.2999				15	15	15	59.1	59.1	59.1	28.024	0	323.31	33679000000	172	P62917
32.0578	32.0303	31.995	32.1509	32.123	32.1378				19	19	5	45.3	45.3	11.5	42.331	0	209.2	65357000000	249	P38159
34.0234	33.9677	34.026	34.0987	34.115	34.1387				24	24	1	62.4	62.4	2.7	48.51	0	323.31	242250000000	470	B4DUQ1
33.2235	33.2232	33.2912	33.2349	33.1666	33.198				10	10	3	59	59	21.2	17.905	0	323.31	127840000000	171	Q5RKT7
25.2524	25.1348	23.7236	24.8537	24.865	28.3055				8	1	1	53.9	7.8	7.8	14.728	0	31.806	4523900000	12	Q3MIH3
28.4758	28.2244	28.2375	28.4574	28.4563	28.625				12	12	12	55.8	55.8	55.8	25.206	0	39.101	4988900000	106	B0LPF3
32.2992	32.3885	32.3373	32.4892	32.4322	32.4467				9	9	1	69.7	69.7	17.8	17.089	0	323.31	79467000000	219	G8JLA2
31.07	31.0049	31.0577	31.1477	31.2141	31.1211				9	9	8	54.4	54.4	50.9	19.586	0	179.96	31979000000	113	A0A087WXM6
28.3274	28.0821	28.1726	28.2738	28.133	28.0967				18	18	6	22.6	22.6	9	104.22	0	63.807	3714600000	107	H0UID5
27.4815	27.7484	27.3213	27.239	27.1734	26.4025				5	5	5	23.9	23.9	23.9	33.649	0	14.018	1536500000	27	A0A804HIH4
25.6569	23.5392	25.0469	24.5601	25.6931	24.3232				7	2	2	26.6	9	9	40.361	0	5.9314	0	6	P63096
26.59	24.6119	24.3103	25.2255	25.6806	25.0992				4	4	4	31.9	31.9	31.9	18.208	0	9.6188	237880000	11	F6U1T9
33.9227	33.9544	33.9439	33.9929	33.9155	34.0336				20	17	15	73.1	62.9	59.2	27.745	0	323.31	213290000000	270	D0PNI1
25.0277	25.6892	24.3402	25.8828	25.4306	24.1432				2	1	1	42.8	28.3	28.3	15.38	0	4.6466	155520000	2	H0YA80
27.0498	27.3908	27.283	27.1722	24.477	27.0764				6	6	6	20.4	20.4	20.4	51.647	0	24.036	1532500000	44	Q56VW8
28.3077	28.2183	28.3706	28.4078	28.2713	28.4418				6	6	6	51.5	51.5	51.5	11.557	0	19.882	4703200000	68	A0A024R3Z2
28.1868	27.877	28.4837	28.3156	28.1758	28.3376				3	3	3	49.4	49.4	49.4	10.366	0	141.76	3564500000	50	Q6FGH9
26.4104	26.7116	25.255	25.4628	24.8478	24.8603				2	2	2	30.1	30.1	30.1	12.452	0	69.535	827450000	20	P63172
29.7795	29.6478	29.7219	29.5076	29.645	29.5924				6	6	6	50	50	50	8.2178	0	24.77	11325000000	63	A0A024R8P8
32.8084	32.8146	32.8163	32.9081	32.9473	32.9355				19	19	19	83.4	83.4	83.4	30.772	0	323.31	102580000000	317	A0A1L1UHR1
28.0622	27.8794	27.782	27.7193	27.7025	28.0106				5	5	5	86.8	86.8	86.8	7.3184	0	71.049	2527500000	50	P63218
27.5356	27.4264	27.4805	27.6501	27.5557	27.5892				8	8	8	40.7	40.7	40.7	31.192	0	73.767	2512600000	57	Q13643
30.2008	30.2407	30.1946	30.2936	30.3602	30.3417				8	8	8	87.6	87.6	87.6	12.527	0	83.953	17570000000	97	B8ZZU8
31.623	31.6416	31.6555	31.6884	31.8075	31.783				19	19	1	51.9	51.9	6	52.164	0	323.31	51451000000	290	Q5U0Q1
28.9923	28.9021	28.8844	29.083	29.0202	29.0429				9	9	9	70.9	70.9	70.9	20.105	0	88.223	6738200000	134	P51970
25.0822	25.8962	25.7126	25.9709	26.6913	25.905				3	3	3	25.6	25.6	25.6	13.193	0	5.2374	448720000	18	P63272
29.419	29.3936	29.2556	29.3769	29.5399	29.3988				8	8	8	79.7	79.7	79.7	18.007	0	150.15	8983600000	81	P63279
32.1561	32.3761	25.0349	32.6657	32.7184	32.647				3	2	2	50	50	50	5.0256	0	30.469	90880000000	45	P63313
29.1402	29.2573	29.3396	29.1094	29.1127	29.1931				13	13	8	60.8	60.8	37.9	35.594	0	190.35	7431600000	152	B3KUN1
31.2737	31.2133	31.2152	31.3596	31.356	31.3537				10	10	10	30.9	30.9	30.9	41.331	0	122.98	38753000000	145	A0A140VKA6
26.0502	24.5747	24.9277	24.5471	24.0026	25.2333				2	2	2	16	16	16	11.986	0.0017047	2.7704	450410000	13	H0YNX5
26.9188	26.8061	27.0217	26.6349	26.6674	26.7918				4	4	4	23.6	23.6	23.6	24.685	0	13.909	1043000000	30	A0A1U9X7J2
31.3092	31.1936	31.1993	31.3701	31.3567	31.3563				34	34	34	45	45	45	110.44	0	323.31	34765000000	439	B3KXH0
30.5321	30.5708	30.4798	30.6599	30.6203	30.6864				14	14	14	37.3	37.3	37.3	42.674	0	118.02	22663000000	215	P35659
30.671	30.6677	30.7312	30.7956	30.8751	30.7995				21	21	21	68.8	68.8	68.8	35.611	0	294.19	24514000000	207	O75821
29.5404	29.5959	29.652	29.7752	29.7162	29.6994				6	6	6	60.1	60.1	60.1	19.343	0	323.31	11540000000	67	O75607
27.1453	26.7193	27.1955	26.8094	26.6959	26.6411				11	11	10	42.4	42.4	40.8	41.79	0	35.976	1233100000	40	A0A2R8YF43
29.2856	28.9494	29.1142	29.0116	29.0156	28.9917				6	6	6	50.2	50.2	50.2	25.569	0	128.86	7199200000	62	V9HW44
28.5619	28.6096	25.6784	25.7354	24.7428	23.2009				13	13	13	17.4	17.4	17.4	129.17	0	67.357	3794900000	30	A0A7I2V4T6
26.7851	27.2398	27.1666	27.3176	25.112	27.3707				9	9	9	37.8	37.8	37.8	39.221	0	53.652	1837900000	56	P78318
27.1373	27.309	26.9824	26.9078	27.1252	26.9692				4	4	4	24.6	24.6	24.6	20.745	0	8.8815	1814100000	36	C9JBI3
25.1618	24.352	24.9192	25.7784	26.0428	24.3165				3	2	2	4.4	3.7	3.7	113.93	0.0039539	2.3315	177710000	2	E9PGM9
26.6777	26.7907	26.9271	25.1192	26.8686	26.5102				13	13	13	17.5	17.5	17.5	102.36	0	32.974	1039700000	48	P78344
25.5318	25.9064	25.1136	24.2338	23.9683	25.4369				3	3	3	22.2	22.2	22.2	23.286	0	12.036	86862000	2	Q5VU10
24.9807	24.3286	25.1058	24.4836	25.3657	24.2778				18	1	1	26.5	2	2	107.97	0	6.4274	0	1	X5D2J9
34.4254	34.437	34.3992	34.5392	34.5549	34.5728				214	214	213	66.1	66.1	66	629.09	0	323.31	325520000000	2484	Q09666
27.8314	27.5136	27.8338	27.7324	27.6246	27.6757				11	11	11	50	50	50	40.968	0	154.3	2710700000	79	P78406
27.8355	27.7815	28.0607	27.7646	27.4027	27.904				6	6	6	27.4	27.4	27.4	27.566	0	20.703	2620000000	60	V9HWG9
29.8603	29.8923	29.8882	30.0117	30.0384	29.9973				10	10	10	48	48	48	25.542	0	29.919	13582000000	107	Q13242
25.5993	25.224	25.5194	25.3306	25.7879	26.6834				4	1	1	67.2	32.8	32.8	6.0542	0	21.122	1389300000	20	Q8WVB5
28.3766	27.982	28.4758	28.355	28.509	28.4024				11	11	11	33.8	33.8	33.8	50.222	0	94.758	5195500000	114	P80303
32.2968	32.3195	32.3374	32.2771	32.3504	32.3032				16	16	16	85.5	85.5	85.5	22.693	0	323.31	65429000000	261	P80723
25.9726	23.7913	26.4734	25.0771	24.9899	24.0462				3	3	3	4.4	4.4	4.4	110.54	0	4.7404	71214000	3	A0A2R8Y7M0
25.6838	25.1032	24.8761	24.8952	27.2475	25.6628				8	7	7	36.4	34.5	34.5	36.805	0	30.801	2962900000	12	G5E9W7
26.7436	24.3729	26.6558	26.9519	26.4289	26.603				4	4	4	57.3	57.3	57.3	11.466	0	16.456	1217600000	40	P82909
26.1122	24.4025	24.9318	25.4313	25.7328	24.0219				3	3	3	18.8	18.8	18.8	20.691	0	5.7081	190390000	15	A4UCR9
24.9084	25.3094	25.9215	24.156	25.0944	24.9531				4	4	4	25.6	25.6	25.6	14.226	0	4.0819	202110000	10	P82932
26.0508	26.1364	25.0131	25.517	26.3394	23.4631				4	4	4	36.5	36.5	36.5	16.496	0	53.014	595530000	21	Q5JSL0
30.5475	30.6049	30.6608	30.7676	30.6294	30.7271				7	7	1	38.6	38.6	4.3	23.671	0	62.941	24608000000	97	P82979
30.3446	30.3745	30.3334	30.4119	30.2918	30.3896				8	8	8	52.9	52.9	52.9	14.369	0	23.868	19139000000	83	C9JXB8
29.4597	29.5868	29.3414	29.6059	29.647	29.5375				7	7	2	45.3	45.3	9.4	12.441	0	25.982	10553000000	57	P83881
25.0406	25.763	24.828	24.0074	26.0586	24.8274				4	3	3	39.3	30.1	30.1	20.03	0	7.3773	415850000	10	J3KS05
27.854	27.8748	28.2116	27.6256	27.5803	24.0679				8	3	3	63.3	28.9	28.9	20.529	0	10.172	2201800000	25	A4D0Z3
30.8623	30.7767	30.7831	30.9302	30.9764	30.9328				22	22	22	61	61	61	47.366	0	323.31	25435000000	260	A8K2M0
25.8394	25.0912	24.6692	25.3121	25.896	24.0987				4	3	3	31.4	25.7	25.7	21.308	0	27.13	167440000	13	Q6ICQ8
30.3566	30.478	30.5307	30.5596	30.5498	30.5858				6	6	6	31.1	31.1	31.1	23.134	0	92.724	20727000000	70	J3QR09
25.8274	24.985	25.4605	26.9814	27.4278	25.0419				4	4	4	32.2	32.2	32.2	6.8998	0	13.567	1928800000	29	P84101
28.2368	28.2301	28.1886	28.373	28.2878	28.4136				8	8	8	51.1	51.1	51.1	21.188	0	26.974	4668700000	61	Q9Y3C1
25.5862	25.7291	25.8422	26.1966	24.7942	25.5136				4	4	1	6.5	6.5	2.4	61.966	0	13.762	844440000	22	B4DY33
24.6663	24.9766	25.5469	24.7048	25.6872	24.815				4	4	4	7.7	7.7	7.7	82.469	0	21.454	63164000	10	B2RAW0
25.024	25.1692	25.9849	25.8341	26.0427	24.7045				2	2	2	19.9	19.9	19.9	17.455	0.0020311	2.7044	0	2	B1AKU2
28.0374	27.9221	28.0105	28.3337	27.923	28.1538				15	15	14	23.1	23.1	22.3	94.369	0	64.397	4008500000	118	A0A0S2Z4X1
29.2785	28.9532	29.1975	29.3861	29.4356	29.2712				5	5	5	52.2	52.2	52.2	17.17	0	258.17	10147000000	74	A0A024QYX3
29.0691	29.0438	29.2618	28.9714	29.3324	29.0942				7	7	7	58.4	58.4	58.4	11.333	0	23.896	7601800000	64	C9JFR7
28.1898	28.2187	28.4338	28.4849	28.2699	28.3211				10	10	10	33.3	33.3	33.3	29.082	0	17.371	4508500000	80	Q6LES8
26.8023	25.1615	26.1491	25.9712	25.9495	25.4784				6	6	5	25.6	25.6	22.6	31.806	0	17.988	532050000	33	V9HWC5
24.2087	25.7016	24.7541	24.3804	24.3059	24.6957				2	1	1	8.8	5.8	5.8	29.544	0.00071225	3.4549	99524000	2	A0A0S2Z355
27.7197	27.7464	27.8071	25.1736	27.8586	24.8961				5	4	4	32.6	30.5	30.5	32.015	0	94.732	2139600000	41	Q2NLD4
30.8943	30.8838	30.9434	31.0991	30.9894	31.061				69	68	1	43.1	42.8	0.5	236.51	0	323.31	27753000000	560	A0A024R5M9
24.9227	25.5715	25.9221	24.9067	25.5059	24.888				1	1	1	5.2	5.2	5.2	31.943	0.00070922	3.3888	168250000	5	B3KNQ9
32.3196	32.3565	32.2954	32.5083	32.4676	32.4271				43	41	39	67.1	65.5	63.1	66.408	0	323.31	80985000000	530	P20700
25.2788	27.4223	27.5026	27.5665	27.2989	25.3144				4	4	4	19.2	19.2	19.2	17.758	0	19.659	1752400000	25	B7Z6B3
30.9094	30.8946	30.9143	31.0516	31.0377	31.0622				16	16	13	73.4	73.4	61.9	32.922	0	296.32	27307000000	182	P52907
29.6316	29.6838	29.6779	29.8444	29.8687	29.7159				13	13	13	39.4	39.4	39.4	43.312	0	161.83	12091000000	111	K7EQ55
33.3066	33.3207	33.3824	33.3359	33.3679	33.3455				119	119	117	63.3	63.3	62.7	274.61	0	323.31	140170000000	1456	B2ZZ89
24.1756	26.5171	24.8892	25.0357	24.7335	26.2979				4	1	1	16.8	4.8	4.8	41.462	0	16.321	205970000	6	Q2TSD2
27.5507	24.9338	25.706	27.6324	27.3734	27.6359				13	2	2	45.2	7.2	7.2	33.488	0	20.759	1865300000	40	Q5VXV3
35.1908	35.142	35.201	35.3464	35.2958	35.3368				26	26	25	72.5	72.5	72.5	37.429	0	323.31	599000000000	616	P22626
25.5236	24.989	25.7295	25.7557	25.3793	24.6512				4	4	4	8.2	8.2	8.2	65.973	0	19.547	102650000	8	A0A590UK85
32.2522	32.3762	32.2416	32.3976	32.4458	32.4751				12	12	12	54	54	54	26.563	0	190.86	75707000000	183	P33316
27.0972	25.9701	25.6937	25.255	24.7852	24.7087				2	2	2	0.6	0.6	0.6	418.43	0.009539	1.9377	401890000	4	A0A5F9ZI30
25.9309	24.482	25.4471	25.6951	24.4889	25.729				3	3	3	11.4	11.4	11.4	56.238	0	10.924	158380000	6	Q8N995
30.2033	30.0144	30.1057	29.9751	30.0911	30.0137				11	11	11	26.6	26.6	26.6	55.01	0	60.395	12137000000	72	Q01650
28.6461	28.3733	28.7343	28.6738	28.7963	28.8526				4	4	4	33.5	33.5	33.5	19.443	0	46.154	5753500000	50	Q658N3
29.0987	29.0213	28.9847	29.1822	29.1239	29.2481				13	13	11	33.3	33.3	26.6	52.062	0	96.637	7318000000	126	E7EU05
28.9485	28.9855	28.9853	29.1357	29.0722	29.1612				12	12	12	39.7	39.7	39.7	33.582	0	87.703	7711700000	137	Q6FI81
25.1611	25.0696	24.5065	24.8988	25.1605	24.7925				2	2	2	2.7	2.7	2.7	138.8	0	3.8824	0	6	Q01970
28.1217	28.2852	28.5831	28.3619	28.1529	28.1326				17	17	17	23.7	23.7	23.7	115.93	0	82.735	3025500000	66	Q02218
25.2619	24.8861	24.8723	25.048	25.4001	24.6016				3	3	3	2.1	2.1	2.1	295.22	0	7.465	106300000	4	Q02388
26.0352	25.5131	26.6905	24.1903	24.4758	25.2537				2	2	2	12.3	12.3	12.3	39.177	0	5.9625	330120000	5	Q86TP0
29.4823	29.4359	29.45	29.551	29.5961	29.6724				15	15	2	61.5	61.5	6.9	33.83	0	163.05	10439000000	176	L7RT18
24.9723	25.8914	24.0386	24.8715	25.6752	26.9244				9	4	4	27.8	13.2	13.2	41.378	0	44.026	829830000	16	B4DFY5
31.7974	31.8724	31.8339	31.8303	31.8398	31.8715				30	30	30	73.2	73.2	73.2	51.804	0	323.31	47558000000	347	Q02790
30.6734	30.7498	30.6125	30.8555	30.8158	30.8271				11	11	11	37.6	37.6	37.6	41.767	0	323.31	22329000000	134	A0A0C4DGH0
31.0856	30.9141	30.9244	31.2969	30.7086	31.02				16	16	16	43	43	43	53.907	0	87.843	32246000000	112	Q53GX6
31.6087	31.5754	31.6875	31.8458	31.763	31.723				17	17	17	42.5	42.5	42.5	30.302	0	128.27	50952000000	184	D6R9P3
27.1058	25.5987	27.2429	26.6701	25.7186	25.6472				3	3	3	11.8	11.8	11.8	32.182	0	15.668	1232200000	17	I3L1P8
29.6586	29.5309	29.5459	29.5611	29.4904	29.5045				8	8	8	48.9	48.9	48.9	20.471	0	97.078	9850400000	78	Q2TNI1
25.8337	26.033	25.4029	23.5663	25.0533	25.3428				4	4	4	18	18	18	42.179	0	44.735	338870000	11	A0A1B0GU86
28.929	28.7705	28.4556	28.9321	28.9572	28.6852				8	8	8	36.1	36.1	36.1	36.978	0	197.84	5086600000	114	Q03405
24.5437	24.8128	24.7687	25.3211	24.1596	25.7944				2	2	2	6.6	6.6	6.6	72.002	0.0030161	2.5388	43977000	2	Q9UP03
32.2879	32.2868	32.2723	32.4419	32.4028	32.4627				3	3	3	46.4	46.4	46.4	7.8409	0	133.56	74878000000	71	B2R4R9
26.8676	27.2454	27.2196	26.8658	26.695	24.5255				10	10	10	17.1	17.1	17.1	80.473	0	18.631	1330100000	47	Q04446
26.1766	25.9707	25.1328	24.7287	24.4116	25.7951				3	3	3	5.2	5.2	5.2	76.897	0	5.3994	305370000	19	H0YNT2
33.0387	33.0293	33.055	33.1711	33.225	33.1903				8	8	8	42.6	42.6	42.6	31.362	0	323.31	125820000000	257	Q07021
29.133	29.1827	29.1815	29.3384	29.3049	29.3201				10	10	10	44.5	44.5	44.5	29.692	0	28.659	8384000000	88	A0A384NPX8
29.0801	29.1426	29.0775	28.956	28.788	29.0099				10	7	7	45.1	35	35	28.218	0	90.471	6674700000	70	A0A024R1K7
24.5013	24.9468	24.0048	25.426	25.2666	28.81				1	1	1	8.6	8.6	8.6	16.691	0	16.422	5510300000	21	A0A024QYW3
25.8742	25.7565	25.383	24.6392	25.0108	25.7296				5	5	5	21.6	21.6	21.6	48.357	0	16.285	379460000	14	Q05048
25.6588	25.4592	25.7995	25.7889	24.8272	24.6648				5	1	1	6.8	2.2	2.2	94.016	0	3.9665	50711000	2	A0A0D9SFB1
24.9138	25.7442	25.0124	26.0524	25.3683	25.5068				3	3	3	6	6	6	88.105	0	7.7057	107470000	6	Q05209
32.337	32.3763	32.3606	32.5436	32.5255	32.4706				13	13	13	80.7	80.7	80.7	21.057	0	323.31	80892000000	216	D9IAI1
31.6586	31.7771	31.709	31.7841	31.9243	31.9028				11	11	8	63.5	63.5	50.6	18.742	0	214.9	47955000000	169	A0A0S2Z4Q3
30.6591	30.6233	30.5784	30.7413	30.847	30.7392				16	16	15	68.7	68.7	68.7	23.748	0	323.31	24171000000	200	B3KN59
35.6349	35.6481	35.6148	35.76	35.8067	35.806				43	39	22	84.6	80	48.5	70.051	0	323.31	746250000000	1067	A8K5I0
27.8663	28.2575	27.7055	28.0251	27.9833	28.2038				10	10	10	43.7	43.7	43.7	28.52	0	54.932	3385500000	76	A0A384NQ35
25.893	25.4998	25.1155	25.521	24.081	25.4941				3	3	3	20.6	20.6	20.6	29.74	0	59.835	405430000	13	B4DVB5
25.5367	24.5674	25.0978	24.552	25.4548	25.2399				3	1	1	7.8	2.7	2.7	59.153	0	4.4104	81823000	1	Q59GC1
34.0329	33.9981	33.9532	34.1331	34.1714	34.1572				10	10	10	87.9	87.9	87.9	15.054	0	180.19	252760000000	260	P07737
32.161	32.1502	32.1819	32.2955	32.3231	32.353				5	5	5	45.6	45.6	45.6	15.016	0	217.33	79256000000	113	F8VZJ2
31.9754	31.9227	31.9382	32.1378	32.0875	32.091				23	23	23	34.8	34.8	34.8	114.54	0	323.31	58140000000	327	P08648
31.0126	31.1177	31.0889	31.046	30.9951	31.0751				29	29	27	52.8	52.8	51.7	66.022	0	323.31	27682000000	337	A0A024RBH2
24.9637	24.93	25.9061	25.0856	28.1662	28.2431				3	3	2	1.1	1.1	0.8	253.92	0.002038	2.7381	1196700000	12	Q07283
24.6778	26.7323	24.8194	24.8438	23.931	24.2702				2	2	2	12.4	12.4	12.4	24.005	0	5.5211	101840000	5	Q07507
29.5958	29.5189	29.5888	29.5029	29.5329	29.6986				9	9	9	28.7	28.7	28.7	48.227	0	155.15	10298000000	100	Q07666
27.3043	27.2073	25.7002	25.3286	25.248	24.6473				3	3	3	19.4	19.4	19.4	19.307	0	6.066	828800000	12	K4JQN1
28.4476	28.733	28.3734	28.538	28.5902	28.6933				17	17	10	39.6	39.6	21.9	61.201	0	67.837	5374400000	125	Q7RTQ9
25.3257	24.1036	26.0508	25.5549	24.6349	26.5218				2	2	2	1.4	1.4	1.4	262.02	0	7.0566	44348000	2	Q59FG2
29.3646	29.4983	29.5024	29.6223	29.6578	29.5683				11	11	11	48.3	48.3	48.3	38.534	0	206.58	9659600000	124	Q9UJZ1
31.6165	31.5944	31.6184	31.7599	31.7426	31.807				14	14	14	68.9	68.9	68.9	26.411	0	323.31	47936000000	210	A0A109NGN6
29.0274	29.0544	29.0132	29.2571	29.096	29.2209				10	10	10	28.3	28.3	28.3	42.153	0	69.668	7290200000	93	Q16186
32.3351	32.344	32.3775	32.5059	32.4964	32.5404				103	103	102	49.9	49.9	49.6	267.29	0	323.31	79758000000	995	P12270
28.2134	28.0058	27.8994	27.6958	27.8987	27.6238				11	11	11	50.2	50.2	50.2	35.206	0	37.24	2802500000	54	Q08257
25.5568	24.8273	26.9965	25.8021	25.7749	23.7879				6	6	6	5.3	5.3	5.3	167.35	0	10.539	191540000	7	Q08378
27.3827	27.2425	27.5078	27.0531	27.6364	27.5774				17	17	17	23.9	23.9	23.9	111.66	0	114.7	2676000000	81	A0A6Q8KRG2
33.7991	33.8321	33.8207	34.0111	34.0032	33.9226				16	16	16	84.9	84.9	84.9	22.782	0	323.31	214960000000	335	V9HW43
30.5939	30.6656	30.559	30.7016	30.7801	30.824				40	40	4	31.8	31.8	3.4	165.75	0	323.31	24029000000	423	A7BI36
31.2695	31.2368	31.2386	31.3187	31.4441	31.4704				15	15	10	54	54	33.2	26.306	0	55.344	36669000000	192	A0A590UJK4
24.6651	25.1883	24.3378	25.3709	24.3075	25.7029				2	2	2	6	6	6	48.351	0.003002	2.4704	371300000	7	A8K919
25.8221	24.0701	25.5213	26.4771	25.1081	25.9878				1	1	1	25.6	25.6	25.6	8.4787	0	66.846	199910000	3	Q08AG7
31.9427	31.9866	31.9877	32.1586	32.1531	32.1026				36	36	36	66.9	66.9	66.9	85.237	0	323.31	62440000000	442	P49321
32.1801	32.2156	32.1765	32.4458	32.3634	32.2575				10	10	10	86.4	86.4	86.4	17.031	0	130.74	74150000000	162	V9HW35
28.0577	28.0641	28.208	26.0115	28.0036	28.149				12	12	12	21.9	21.9	21.9	91.838	0	63.975	2769900000	69	A0A024R179
30.8925	30.8992	30.9082	31.1367	31.1021	30.9664				15	14	14	35.3	33.1	33.1	40.04	0	154.28	29005000000	169	A0A087WUK2
27.0167	25.4363	24.7596	27.0481	24.8388	24.5405				3	3	3	13.9	13.9	13.9	54.794	0	97.225	979160000	17	Q0VDF9
27.034	27.3346	27.1536	26.138	26.9067	27.0555				6	6	6	16.9	16.9	16.9	60.793	0	45.81	911770000	25	G3V1S6
26.4763	25.8491	25.3965	25.3514	25.6958	24.9159				15	3	3	20.1	6.7	6.7	104.64	0	4.7022	184430000	2	Q10567
25.2072	25.069	24.8106	24.4479	25.1904	23.753				4	4	4	4.5	4.5	4.5	151.98	0	5.297	42529000	3	D3DWL9
25.864	25.1711	24.5717	26.3571	25.6346	25.1739				1	1	1	8.3	8.3	8.3	19.769	0.0095329	1.9351	186000000	11	A0A024R7H5
26.6543	25.9548	27.0539	26.4446	26.5935	25.6032				8	8	8	18.9	18.9	18.9	58.252	0	57.257	993710000	26	Q10713
27.3098	27.3522	27.4277	27.4656	27.7586	27.6485				6	6	6	26.8	26.8	26.8	46.382	0	129.49	2372200000	51	A0A090N7T9
25.2222	24.8776	24.5183	25.1034	24.8307	24.7918				1	1	1	1.5	1.5	1.5	117.06	0.0017307	2.9835	0	1	E7EQI7
27.633	27.4329	27.5854	27.3598	27.5858	27.6				10	10	10	12.1	12.1	12.1	148.86	0	118.45	1785400000	47	G3V198
24.3601	26.506	26.1566	24.9614	24.9814	24.8981				7	7	7	13.1	13.1	13.1	89.034	0	15.568	301050000	13	Q12788
28.6347	28.7135	28.4494	28.4109	28.2818	28.3755				9	9	8	27.7	27.7	25.7	40.282	0	156.47	4333600000	95	Q12792
28.4545	28.5636	28.7818	28.5786	28.7368	28.583				9	9	9	21.9	21.9	21.9	85.862	0	224.16	4792400000	70	Q12797
24.6033	25.7507	25.1807	24.9989	24.1156	25.7131				9	9	9	5.4	5.4	5.4	307.55	0	22.426	246310000	21	Q12802
25.428	26.0982	25.0702	26.2666	24.8032	24.5928				2	2	2	11.7	11.7	11.7	44.141	0.004894	2.1832	74121000	3	Q12824
25.1812	24.4002	25.417	26.0452	24.1811	25.5008				2	2	2	17.1	17.1	17.1	19.782	0	4.9765	135610000	12	C9JFM5
32.153	32.0649	32.1334	32.2715	32.3188	32.2732				20	20	20	77.5	77.5	77.5	32.66	0	323.31	64829000000	294	V9HWB5
31.4203	31.448	31.4694	31.6928	31.533	31.62				45	45	45	22.3	22.3	22.3	299.61	0	323.31	46143000000	447	A0A140VK53
25.0041	26.5993	27.0255	23.88	23.4858	26.7987				11	11	11	9.7	9.7	9.7	209.02	0	69.821	1077200000	44	A6NNK5
29.979	30.0638	30.1851	30.1513	30.0661	30.2296				14	14	14	69.2	69.2	69.2	34.352	0	186.37	15770000000	160	Q12904
29.9985	30.1148	30.164	30.259	30.2785	30.2584				6	6	6	71.4	71.4	71.4	15.892	0	212.51	18065000000	106	Q9Y2V2
31.1755	31.1077	31.209	31.258	31.3863	31.3639				20	13	13	70.4	58.1	58.1	47.655	0	323.31	37427000000	171	Q09028
31.8586	31.8832	31.9546	32.069	32.0565	32.0907				13	13	13	47.2	47.2	47.2	27.744	0	142.14	60617000000	288	Q07955
30.391	30.4651	30.3133	30.634	30.5106	30.5452				13	13	13	38.7	38.7	38.7	59.711	0	178.64	20884000000	168	A0A024R588
25.5261	25.5734	24.5053	26.6944	25.257	25.6736				1	1	1	11.5	11.5	11.5	21.711	0	47.384	541240000	12	Q12962
26.6502	24.8183	26.3893	24.7808	24.659	26.2739				7	7	7	8.8	8.8	8.8	127.06	0	225.08	585790000	33	Q4KMR3
26.8491	25.4496	27.0385	26.5394	26.4419	26.5908				4	4	4	24.2	24.2	24.2	38.477	0	53.378	897210000	27	Q561W4
24.2843	24.8688	25.6883	24.304	25.3629	25.8623				2	2	2	13.8	13.8	13.8	19.127	0	3.8475	23141000	3	Q12974
25.6095	24.5791	25.7311	24.4872	24.5688	24.8557				4	4	4	7	7	7	82.921	0	9.5016	253500000	4	Q12996
29.7595	29.9276	29.6707	29.6888	29.7164	29.7447				17	17	11	67.1	67.1	47.9	35.816	0	180.04	11612000000	145	A0A384MR44
24.1396	25.2358	27.3229	25.8714	25.7292	24.0963				5	5	5	5.9	5.9	5.9	141.48	0	24.034	324120000	12	B4DIX0
25.41	25.47	25.0749	25.5861	25.4588	25.3164				1	1	1	8.1	8.1	8.1	19.188	0.0017313	2.9851	0	1	Q5JVY0
28.4705	28.3741	28.5614	28.1924	28.3477	28.2859				12	12	12	30.1	30.1	30.1	62.328	0	57.481	4389700000	110	Q13057
24.8187	24.5663	26.3456	25.495	24.4807	24.5311				3	3	3	5.4	5.4	5.4	78.271	0	5.0503	216820000	7	Q7Z5W8
25.9183	25.7389	27.1181	25.1349	26.5722	25.1877				7	7	7	21.7	21.7	21.7	53.371	0	19.989	924130000	34	C9JFE4
24.5028	25.2018	24.1934	24.5583	25.0194	24.5837				2	2	2	4.2	4.2	4.2	106.94	0	5.4108	42426000	1	D6W625
29.6463	29.7864	29.7759	29.9371	29.8256	29.9658				10	10	10	50	50	50	31.554	0	229	12296000000	138	P29966
28.2404	28.244	28.3953	28.2225	28.1728	28.1528				9	9	3	51.6	51.6	15.5	31.254	0	79.932	3814800000	74	Q6FHT1
29.2305	29.3348	29.2928	29.2391	29.3601	29.4079				8	8	8	32.8	32.8	32.8	41.632	0	118.02	8611200000	86	A0A0A0N0L3
31.006	30.8986	31.0751	31.0749	31.0739	31.0856				11	11	11	51.1	51.1	51.1	30.84	0	306.84	33020000000	144	Q13151
28.2789	28.3273	28.4531	28.4916	28.5155	28.5764				13	13	13	32.2	32.2	32.2	63.974	0	58.769	4013100000	74	A0A024RDE8
31.2855	31.428	31.3132	31.4288	31.3666	31.3258				14	12	12	63.1	57.6	57.6	30.54	0	321.87	33983000000	207	V9HW63
28.1246	27.853	27.8977	27.9043	27.8633	27.9816				9	9	9	27.9	27.9	27.9	58.042	0	78.135	2825800000	64	Q13177
30.9568	30.9123	30.926	31.1009	31.1393	31.079				25	25	24	53.4	53.4	52.2	64.244	0	234.79	30917000000	327	A0A024R1W3
31.3273	31.3423	31.4339	31.3475	31.3048	31.303				36	36	36	49.8	49.8	49.8	100.2	0	323.31	31679000000	404	Q13200
31.5019	31.5026	31.4971	31.6846	31.6832	31.6595				21	21	21	59.2	59.2	59.2	38.242	0	308.48	45429000000	246	Q9Y266
31.9975	31.9823	31.9852	32.2141	32.1895	32.0869				23	23	23	69.1	69.1	69.1	47.074	0	323.31	65580000000	332	O60664
28.2374	27.8707	28.104	27.7025	28.1342	28.2403				6	5	5	25	21.7	21.7	31.263	0	21.259	3694200000	83	A0A024R6D8
33.4943	33.4254	33.4589	33.6555	33.6394	33.6154				13	13	2	45.1	45.1	11.9	32.134	0	323.31	182790000000	265	B2RCX0
31.3888	31.4415	31.3711	31.4103	31.2534	31.3868				29	29	29	62.5	62.5	62.5	88.549	0	323.31	34712000000	368	Q13263
31.0671	31.1086	31.087	31.282	31.2812	31.2421				14	14	14	56.3	56.3	56.3	38.498	0	323.31	33388000000	207	V9HW69
28.2054	28.1203	27.933	27.9893	28.1694	28.0298				25	13	12	43.3	22.5	20.5	66.499	0	40.614	3476200000	100	A0A7I2V4L7
31.4311	31.4381	31.4845	31.5388	31.6035	31.4595				20	20	20	84.9	84.9	84.9	36.501	0	323.31	38596000000	332	Q5U0F4
25.0153	25.1309	24.5133	24.5932	25.2646	24.9653				1	1	1	12.1	12.1	12.1	15.708	0	4.21	26228000	2	B4DI74
25.842	24.2571	25.2853	26.9869	25.4931	25.2089				5	2	2	11.8	6.4	6.4	47.535	0.0010556	3.2657	0	3	X5D8Y5
28.8168	28.8355	28.9045	28.8267	28.7756	28.6686				9	9	4	63.9	63.9	25.9	16.495	0	39.212	5946100000	80	Q13404
27.7919	27.7486	28.0058	27.9285	27.7784	27.8488				4	4	4	30.1	30.1	30.1	19.198	0	56.711	3044600000	41	A0A024R578
29.1278	28.9968	28.9349	29.0573	28.9964	28.8255				15	15	14	38.6	38.6	35.3	71.456	0	313.75	7026900000	142	A0A140VKE9
25.3544	24.5036	25.033	24.7429	25.7425	24.269				3	3	3	12.2	12.2	12.2	51.419	0	6.8413	93692000	5	V9HWF0
25.7829	27.2062	27.0627	27.1619	26.8516	26.9807				13	13	13	17.7	17.7	17.7	113.88	0	45.356	1399400000	59	Q2TB59
25.0075	25.3394	24.8519	26.6853	25.3073	25.4886				1	1	1	5.5	5.5	5.5	35.371	0	5.4661	112340000	1	A0A024RAP0
25.1528	25.0893	25.3856	24.4231	26.4238	25.5327				3	3	3	8	8	8	51.715	0.00035881	3.688	30247000	5	Q32LZ0
24.3177	24.9098	24.116	25.2811	25.9539	24.8562				1	1	1	1.3	1.3	1.3	85.046	0.00035894	3.6887	41355000	1	Q13433
29.7923	29.7919	29.8387	29.9596	29.9994	30.0068				19	18	18	46.9	46.7	46.7	52.579	0	123.88	14129000000	171	B4DWI8
24.981	25.4389	25.4709	24.5764	26.214	23.9475				3	3	3	9	9	9	75.561	0	29.35	236600000	6	Q13438
23.7101	24.1803	23.968	25.1093	26.0816	24.2038				6	6	6	4.1	4.1	4.1	261.14	0	12.017	156200000	10	Q13439
30.6291	30.5867	30.5979	30.782	30.7678	30.8077				12	12	6	61.2	61.2	31.2	24.327	0	228.29	24594000000	126	P55327
25.6567	25.5234	25.2669	25.6874	25.2876	25.0731				2	2	2	11.5	11.5	11.5	25.206	0.0098194	1.9094	58073000	7	Q13445
24.8647	24.0337	24.6623	26.1542	24.3757	24.813				3	3	3	13.3	13.3	13.3	51.198	0	36.625	326580000	14	Q53GX4
28.1721	28.1615	28.1756	28.0072	28.093	28.3515				10	10	10	26.7	26.7	26.7	66.393	0	69.651	3655800000	66	B5BU72
29.2292	29.5235	29.3763	29.6192	29.6651	29.5398				11	11	9	45	45	32.7	47.687	0	323.31	9287600000	111	Q13501
25.4187	25.3212	25.7866	25.3238	26.3028	24.6263				1	1	1	12.5	12.5	12.5	15.564	0	5.7558	0	1	A0A024RAW0
24.8419	24.7219	24.3394	25.8189	25.0373	25.1765				17	2	2	43.3	11.8	11.8	50.404	0	12.409	129920000	5	B2RBD5
28.3301	25.8364	28.1425	28.1677	24.894	28.2186				7	7	7	63.8	63.8	63.8	18.243	0	88.411	3763800000	63	Q13526
25.5209	27.3626	27.4967	25.9244	27.386	27.3414				2	2	2	15.3	15.3	15.3	12.58	0	41.652	1975100000	24	Q13541
24.7549	24.4017	25.129	25.3224	24.9318	23.8676				1	1	1	11.7	11.7	11.7	13.011	0	6.0623	184990000	5	B2R9B9
25.8742	25.1845	26.2696	26.242	26.2115	25.2645				7	3	3	19.3	10.4	10.4	55.102	0	6.8978	153080000	5	Q6IT96
29.9657	30.1796	30.1835	30.2277	30.1996	30.2041				14	14	14	45.2	45.2	45.2	41.622	0	218.12	17048000000	202	A0A7I2V4Y9
26.8863	26.9369	26.8365	26.7514	25.988	26.9428				7	7	7	24.5	24.5	24.5	60.246	0	64.071	1054900000	33	Q13564
29.0808	29.2619	29.1548	29.2575	29.3746	29.3574				14	14	14	36.4	36.4	36.4	61.494	0	181.51	9456500000	129	Q13573
28.5536	28.6483	28.4514	28.7103	28.7324	28.8982				6	5	5	23.8	20.6	20.6	32.688	0	57.971	6063900000	63	Q549U1
25.6134	24.9212	24.8633	26.8608	23.8024	23.7151				5	5	4	14.8	14.8	12.3	50.099	0	15.641	755370000	30	Q59GU6
24.6699	25.759	25.7086	24.3825	26.6432	25.0542				5	5	5	17.5	17.5	17.5	45.812	0	24.919	1000000000	12	B4DNL1
24.2852	25.2649	25.2101	24.6979	24.7117	24.4309				7	2	2	10.9	3.5	3.5	76.804	0.0073671	1.9993	44626000	2	B2RBV7
26.0372	26.2701	26.2631	24.4762	24.4153	26.4327				8	8	3	12.1	12.1	4.9	78.949	0	12.271	697030000	31	A0A7P0T8P8
25.1895	25.6992	26.4606	25.4581	26.6202	26.1993				5	5	5	19.6	19.6	19.6	35.892	0	9.8842	849070000	23	A0A140VKC8
30.426	30.5986	30.4027	30.69	30.6618	30.6267				22	22	21	23.4	23.4	23.4	103.52	0	263.52	21904000000	284	A0A3B3ITZ9
31.5657	31.4895	31.5849	31.7445	31.7582	31.6825				31	31	3	53.4	53.4	4.1	80.998	0	323.31	45377000000	396	A0A6Q8PH20
28.4726	28.5967	28.4292	28.7832	28.8854	28.5749				9	9	9	26.3	26.3	26.3	44.693	0	51.351	5169900000	99	C9JG97
27.305	24.9133	27.2249	25.3942	25.8125	26.671				4	4	4	10.7	10.7	10.7	62.238	0	31.015	694530000	18	A8K9K4
24.954	25.0606	25.6482	26.1748	25.5246	24.9157				3	3	3	3.6	3.6	3.6	129.57	0	70.492	52870000	4	A0A0S2Z3R6
25.4261	24.8038	24.8554	24.6897	25.4326	25.5899				1	1	1	8.5	8.5	8.5	20.803	0.0051931	2.1306	32195000	2	H7C441
25.6465	24.2141	25.004	25.3359	25.0691	26.1143				164	1	1	70.7	0.4	0.4	284.54	0	11.744	964980000	13	Q13813
32.8924	33.0335	33.07	33.2035	33.1389	33.2033				18	18	13	71.9	71.9	59.3	35.924	0	323.31	129950000000	324	P67809
26.8382	26.9976	26.8312	26.9217	24.4871	26.7923				5	5	5	16.5	16.5	16.5	52.562	0	11.741	1482100000	31	Q13867
29.8427	30.213	30.0638	29.791	29.7564	29.8705				25	7	1	68.8	27.9	2.7	49.906	0	128.39	13390000000	70	Q13885
26.2496	26.3325	25.9655	24.465	26.0047	24.0979				4	4	4	11.4	11.4	11.4	49.601	0	9.4495	541250000	23	Q13895
25.8871	24.8864	26.5515	25.2388	26.0469	24.912				4	4	4	30	30	30	26.319	0	18.355	352530000	18	Q13907
27.5152	27.2167	27.0857	27.2799	27.4057	27.4643				7	7	2	51.6	51.6	10.4	21.508	0	129.34	2200800000	45	A0A024R6X2
25.4672	23.5983	24.1501	25.6406	24.5223	24.6381				2	2	2	1.5	1.5	1.5	225.49	0.00070696	3.3153	256870000	7	Q14008
27.1585	27.1223	27.3568	27.6713	27.3399	27.4835				3	3	3	26.7	26.7	26.7	18.648	0	56.466	2569500000	48	Q53XX5
28.7623	28.8353	28.7195	28.7202	28.7218	28.543				10	10	10	72.5	72.5	72.5	15.945	0	117.82	5431100000	100	A0A384MTY2
26.5443	25.33	27.5644	27.6161	28.047	27.8007				3	3	3	57.1	57.1	57.1	6.9151	0	45.818	2101900000	25	Q14061
32.1698	32.1669	32.1949	32.3188	32.407	32.352				35	35	32	64.7	64.7	61.5	73.114	0	323.31	78122000000	451	Q92945
27.2477	27.2335	27.6066	27.4803	27.3305	27.4647				7	7	7	20.1	20.1	20.1	49.204	0	49.559	2339900000	52	A0A1W2PPX5
26.091	24.7455	24.8282	25.3153	26.9385	26.6155				3	3	3	5.4	5.4	5.4	107.14	0	19.543	545920000	10	Q8IV28
26.2142	25.4336	23.5289	25.1945	24.6317	25.5095				1	1	1	57.8	57.8	57.8	5.2658	0	8.9195	28901000	2	Q9NQ49
25.4482	24.6572	25.2758	26.0235	26.634	24.9956				3	3	3	4.5	4.5	4.5	97.539	0	6.9362	518300000	16	A0A024R2W4
28.2582	28.5006	28.5025	28.5652	28.586	28.5436				12	12	12	23.9	23.9	23.9	122.29	0	175.52	4566500000	82	Q14126
27.2529	25.7917	27.4413	24.9578	24.3506	26.705				8	8	8	19.7	19.7	19.7	83.569	0	86.178	996790000	31	A8K3R2
24.5686	25.5273	24.6861	25.1473	25.2167	25.4473				6	2	2	19.9	9.4	9.4	48.872	0	19.045	62341000	8	Q541S4
28.5016	28.4748	28.2331	28.5679	28.7632	28.4891				32	17	17	35.6	19.9	19.9	107.47	0	125.46	5376900000	121	Q14151
35.3074	35.2536	35.2687	35.4759	35.4661	35.4356				39	39	27	80.7	80.7	61.9	48.029	0	323.31	636980000000	1009	B2RA03
32.3775	32.3949	32.3288	32.5193	32.5494	32.5815				9	9	9	55.6	55.6	55.6	18.697	0	248.86	81494000000	119	A0A024RB32
26.7434	26.6922	26.4888	26.612	24.5054	26.7249				8	8	4	6.1	6.1	2.9	174.91	0	37.814	1333300000	35	A0A0G2JNZ2
26.4275	24.5711	25.3803	25.5232	25.0432	24.6299				1	1	1	3	3	3	78.866	0	5.9366	0	1	F8VXI9
25.2068	25.0977	24.5971	24.0919	25.6267	24.7831				1	1	1	8.9	8.9	8.9	16.729	0.0067416	2.0242	39773000	5	F5H1S8
27.5919	27.8884	28.375	27.8622	27.8644	27.705				7	7	7	18.9	18.9	18.9	74.403	0	67.45	3009100000	66	A0A024R4U3
28.1648	28.433	28.2179	28.5559	28.4329	28.646				12	12	12	57.7	57.7	57.7	32.193	0	115.66	4875500000	106	Q6I9R8
26.244	26.4054	26.4958	26.4158	26.766	26.5826				3	3	3	20.3	20.3	20.3	21.905	0	8.4153	1150600000	40	J3KS15
29.1296	29.1373	29.0458	29.3377	29.2789	29.2478				10	10	10	70.3	70.3	70.3	17.605	0	108	8379700000	123	C9J0K6
25.0685	24.8591	25.7416	25.347	26.098	25.2377				1	1	1	7.8	7.8	7.8	13.286	0.0017397	3.0712	182850000	5	Q14210
25.105	27.023	25.4748	26.7478	25.2597	23.9028				6	6	6	22.3	22.3	22.3	33.712	0	12.905	636360000	25	Q14232
27.1603	25.3375	24.5102	26.5073	26.7136	24.6019				19	6	6	54.8	26.5	26.5	46.402	0	19.168	932000000	32	Q14240
29.3613	29.2972	29.4516	29.5275	29.5621	29.5779				15	15	15	35.2	35.2	35.2	65.33	0	176.55	9267800000	152	A0A0S2Z3Y1
33.9701	33.9663	33.981	34.1377	34.1258	34.2065				11	11	11	91.1	91.1	91.1	14.716	0	323.31	240350000000	307	A0A384MR27
30.8817	30.8602	30.9668	31.1349	31.0667	31.0623				9	9	9	58.8	58.8	58.8	17.359	0	323.31	28432000000	108	Q567R6
26.3394	25.5609	26.8078	25.1795	25.7595	23.2624				5	5	5	15.4	15.4	15.4	51.073	0	9.2229	276800000	8	A0A3B3IUA7
26.1238	25.8047	25.7173	24.6825	25.866	25.0634				2	2	2	12.6	12.6	12.6	19.865	0.0048701	2.1359	120440000	4	U3KQ64
27.9129	27.9765	28.0492	28.0569	28.0224	28.2507				10	10	10	40.4	40.4	40.4	40.241	0	46.367	3590200000	78	Q14320
26.7677	27.3824	27.1938	26.9573	26.9147	24.4554				3	3	3	32.4	32.4	32.4	23.804	0	45.224	1598300000	33	A0A1W2PR36
27.4025	25.3792	25.0415	27.1968	27.018	25.171				5	5	5	27.6	27.6	27.6	26.391	0	32.18	875910000	25	Q5QPP4
28.6025	28.4982	28.4654	28.6471	28.7402	28.7374				6	6	6	68.1	68.1	68.1	13.459	0	214.25	5405100000	69	A0A024R745
30.0044	29.8278	29.8874	29.7182	29.9164	29.7398				16	16	16	44.8	44.8	44.8	56.41	0	304.41	11561000000	185	B4DRA0
24.0156	26.4709	24.8007	25.173	25.2583	27.5407				3	3	3	12.9	12.9	12.9	59.594	0	18.103	723820000	7	Q14554
26.7559	24.2402	25.2834	24.7854	26.1865	24.3636				1	1	1	4.2	4.2	4.2	39.393	0.0020394	2.7421	21784000	3	A0A024R8M4
28.5765	28.6871	28.6398	28.8112	28.8814	28.7708				17	17	17	31.9	31.9	31.9	90.254	0	163.45	6079500000	140	O43290
24.8927	26.0114	25.5087	25.3886	24.3096	25.5435				3	2	2	1.9	1.5	1.5	304.1	0	9.2253	0	2	Q14573
24.6068	26.1363	25.7547	24.7673	24.7164	25.2685				5	5	4	3.7	3.7	3.1	229.34	0	10.412	218110000	15	A0A3B3ITQ1
25.1817	25.36	25.3254	25.2921	24.628	24.2741				4	1	1	9.7	4.1	4.1	70.253	0	13.132	41784000	3	Q14651
25.9546	24.4684	26.4267	25.3685	24.4042	24.8217				4	4	4	5.8	5.8	5.8	120.11	0	18.974	174510000	7	H0YEH2
33.8184	33.8073	33.8027	33.9988	33.9767	34.0131				27	27	2	69.8	69.8	11.3	28.521	0	323.31	224270000000	327	V9HW56
34.1105	34.1221	34.0868	34.2655	34.2641	34.3509				17	17	17	79.9	79.9	79.9	22.391	0	323.31	289550000000	351	A0A384MTL2
30.1756	30.3067	30.1988	30.437	30.3665	30.4429				6	6	6	66.7	66.7	66.7	14.968	0	323.01	19345000000	99	J3QRG6
31.7856	31.7481	31.6857	31.9795	31.9716	31.8287				16	16	16	49.2	49.2	49.2	27.385	0	166.13	56310000000	172	Q15056
29.2647	29.2473	29.1667	29.3301	29.5006	29.4163				12	12	12	39.4	39.4	39.4	41.489	0	93.86	9433600000	134	Q6FGM0
25.5881	25.1152	25.306	25.4369	26.1187	25.3034				3	3	3	9.7	9.7	9.7	46.925	0	32.557	434870000	10	A0A494C1L1
28.8783	29.0838	29.0881	28.8242	29.0845	28.5768				21	21	21	39.2	39.2	39.2	91.958	0	137.11	6070400000	148	X5D7K9
25.2375	24.9751	24.4066	24.933	24.6197	25.557				12	12	12	5.8	5.8	5.8	376.01	0	45.966	1069400000	35	Q14789
27.6995	27.882	27.6562	24.5709	27.4186	27.4955				10	10	10	7.9	7.9	7.9	178.57	0	30.966	2414500000	64	A0A2R8YDJ9
30.4753	30.3769	30.3594	30.6729	30.5238	30.59				8	8	3	68.2	68.2	24.7	17.861	0	241.28	21314000000	132	A0A024R1A4
28.004	27.9387	28.2949	27.7627	27.8651	27.8521				7	7	7	28	28	28	32.729	0	36.793	3156800000	74	F2Z3J9
24.6761	26.2586	26.1681	24.5842	25.272	25.1145				3	3	3	18.9	18.9	18.9	19.966	0	7.6193	741410000	18	E9PQX9
31.0171	30.9239	30.9957	31.2036	31.169	31.1436				5	5	5	67.5	67.5	67.5	8.5328	0	139.47	33195000000	98	P50238
31.8682	31.8513	31.8234	32.0668	32.032	32.0277				12	12	11	67.2	67.2	67.2	15.763	0	141.48	60142000000	138	A0A0B4J1Z1
27.6591	27.24	27.5888	27.5063	27.3735	27.2549				12	12	12	14.7	14.7	14.7	162.9	0	157.78	2299300000	62	A0A024R862
29.298	29.3567	29.3068	29.5834	29.353	29.5324				19	19	19	35.3	35.3	35.3	81.572	0	165.57	9774800000	169	E9PHA2
26.14	25.0121	26.3073	25.0134	24.3929	26.2498				2	2	2	27.9	27.9	27.9	11.986	0	21.608	154970000	9	Q15004
28.1768	27.8879	28.3661	25.6392	28.1724	28.1296				7	7	7	37.6	37.6	37.6	25.037	0	71.989	2354400000	52	B4DDB9
26.1807	26.9159	26.9021	27.1735	27.2361	27.0861				7	7	7	24.2	24.2	24.2	44.243	0	148.73	1616500000	72	Q15007
28.6597	28.6167	28.6008	28.6966	28.5162	28.4527				16	16	16	41.9	41.9	41.9	45.531	0	41.014	4478900000	136	Q15008
24.71	26.2632	24.5506	25.4475	25.1739	25.7719				1	1	1	4.1	4.1	4.1	46.9	0	5.0445	26914000	2	Q15018
29.4523	29.5	29.5377	29.3977	29.2175	29.5173				15	15	15	64.5	64.5	64.5	36.94	0	223.74	9570200000	143	B5MCX3
27.0407	26.0447	25.0591	26.132	25.2511	25.9018				4	3	3	4.7	4	4	109.93	0	16.797	31908000	9	Q15020
26.7471	27.7401	27.8269	24.2585	27.3697	25.0945				9	9	9	9.1	9.1	9.1	152.86	0	30.197	1715100000	42	B3KY03
24.5444	23.908	26.8014	25.4966	25.1293	24.1672				4	4	4	20.6	20.6	20.6	31.874	0	11.946	410370000	20	B2RDZ9
32.4969	32.4973	32.4941	32.7632	32.6636	32.6429				26	26	26	60.9	60.9	60.9	60.192	0	323.31	91011000000	360	K7ELL7
25.3799	26.6853	25.2428	25.4997	24.8903	26.1267				1	1	1	2	2	2	99.134	0	12.901	113930000	5	D3DP75
24.6937	24.7969	24.9178	25.0755	26.8979	24.84				1	1	1	12.9	12.9	12.9	17	0	12.335	379420000	6	E5RIP4
34.8568	34.9118	34.9084	35.0735	35.1301	35.0584				22	22	16	89.2	89.2	62.7	18.502	0	323.31	457940000000	397	V9HWI5
25.2125	24.5072	24.9551	25.6035	25.0816	24.6942				1	1	1	10.8	10.8	10.8	12.422	0.0054856	2.0734	2372200000	1	E9PAP1
28.8705	28.987	29.0599	28.9204	29.1861	29.6546				12	12	12	36.4	36.4	36.4	41.193	0	286.33	7618800000	92	Q15050
31.8225	31.7767	31.873	31.9889	32.0381	32.0326				20	20	4	72.4	72.4	13.7	37.106	0	323.31	56993000000	287	Q6IAW5
25.7881	25.8731	26.2172	25.6617	25.461	24.7327				5	5	5	11.4	11.4	11.4	74.89	0	4.7586	312720000	9	Q15061
27.7288	27.5281	27.4328	27.8589	27.5354	27.5896				27	27	27	24.2	24.2	24.2	162.46	0	136.27	3099900000	134	Q15075
30.0633	30.2134	30.1522	30.3179	30.3969	30.3038				7	7	5	61.6	61.6	46.6	16.185	0	323.31	15992000000	89	P32320
29.2624	29.0944	29.0979	29.1439	29.2657	29.3199				13	13	13	79.7	79.7	79.7	25.734	0	177.38	8111000000	120	A0A024R0L6
25.7754	26.0379	25.9968	25.4192	24.0163	26.0338				2	2	2	13.8	13.8	13.8	19.475	0.0020305	2.695	112160000	3	B4DPJ4
28.6433	28.6157	28.6685	28.8077	28.9162	28.7883				9	9	9	61.7	61.7	61.7	26.182	0	136.55	5885000000	99	A0A140VJZ4
26.4708	25.5917	23.8412	24.5872	25.2832	25.8066				2	2	2	12.2	12.2	12.2	26.352	0	20.471	250670000	11	A0A024QYX0
26.23	25.5017	26.8591	26.5896	25.1141	23.5844				3	3	3	18.8	18.8	18.8	21.995	0	12.983	443050000	12	Q6FGV9
35.211	35.2285	35.2196	35.2337	35.2243	35.2224				286	286	278	63.4	63.4	61.3	531.78	0	323.31	501990000000	3340	Q15149
30.5357	30.6299	30.6566	30.7859	30.779	30.8475				8	8	8	30.5	30.5	30.5	30.434	0	323.31	25389000000	128	Q53F20
30.8757	30.902	30.9525	31.067	31.2151	31.0345				11	11	10	43.3	43.3	39.7	29.201	0	155.33	31205000000	120	Q8N1H4
30.0339	30.0164	29.8746	30.2246	30.1901	30.1084				7	7	7	41.7	41.7	41.7	27.872	0	121.8	14177000000	85	Q01081
31.5907	31.5941	31.6935	31.6613	31.7019	31.6224				29	28	27	57.5	55.8	54.4	54.287	0	323.31	46177000000	360	A8K525
25.4214	25.1464	26.6431	25.9894	25.1075	24.5089				5	5	5	29.2	29.2	29.2	32.936	0	13.797	98990000	9	F6WIT2
25.9035	26.4065	24.738	25.6646	24.7163	24.2076				3	3	2	4.2	4.2	2.8	102.45	0	9.9908	257280000	11	A0A0B4J2E5
26.8332	26.8858	26.765	26.4916	25.3252	26.4142				5	5	5	24.2	24.2	24.2	30.815	0	36.867	1064900000	36	V9HWJ5
27.1342	24.5774	24.4457	26.0794	24.6981	25.6282				3	3	3	6.1	6.1	6.1	82.376	0	5.1253	341800000	9	Q05BX6
26.9661	26.904	27.1337	24.6686	26.9327	26.8394				4	4	4	26.5	26.5	26.5	21.214	0	15.345	1043000000	32	F5H157
29.439	29.5772	29.562	29.6209	29.8022	29.7488				16	16	16	45.1	45.1	45.1	48.899	0	96.061	10157000000	131	B4DFL1
34.044	34.0052	34.0832	34.264	34.2402	34.2316				164	164	1	71.6	71.6	0.7	282.28	0	323.31	263230000000	2140	A0A384P5S9
26.0062	27.0495	25.8237	26.9605	26.9674	26.8153				4	4	4	24.1	24.1	24.1	18.488	0	9.7121	1317600000	33	E7EQ72
32.6474	32.6612	32.6117	32.6301	32.7017	32.692				18	18	14	81.7	81.7	70.8	37.497	0	323.31	85451000000	328	Q53SS8
31.2014	31.4395	31.3319	31.1547	31.161	31.1589				16	12	1	66.8	56.2	7.9	38.58	0	323.31	29946000000	158	Q15366
28.2175	28.5366	28.4366	28.147	28.4237	28.6001				5	5	5	73	73	73	9.9601	0	117.47	4445800000	57	E5RHG8
28.8057	28.7157	28.6327	28.9088	28.9953	28.8577				14	14	1	52.1	52.1	2.5	41.052	0	109.01	6202000000	101	A8K5T7
27.2735	26.0611	27.5103	26.9555	25.2278	25.3354				4	4	4	23.9	23.9	23.9	20.557	0	14.949	1021600000	34	Q6NZ61
25.42	26.1023	26.304	25.0219	25.3048	25.2419				2	2	2	13.8	13.8	13.8	16.298	0	11.273	90738000	4	A0A024R3W2
26.3154	26.0839	25.5397	25.7638	24.6662	24.8723				2	2	2	4.2	4.2	4.2	49.436	0	3.8376	242730000	13	Q3LIE7
31.1047	31.0772	31.1017	30.9253	31.0473	31.0256				38	38	38	42.5	42.5	42.5	135.58	0	323.31	27205000000	332	A8K6V3
24.5049	24.6117	25.449	24.2557	23.9704	24.8771				3	3	3	15.5	15.5	15.5	31.54	0.0020387	2.742	54418000	3	Q15404
27.8546	28.2954	28.2856	28.2128	28.5804	28.6016				11	11	11	48.3	48.3	48.3	36.413	0	176.06	5179900000	88	Q15417
32.7637	32.7101	32.7877	32.9708	32.9416	32.9561				26	26	4	63	63	15.4	44.965	0	323.31	109120000000	331	Q8NC51
29.5762	29.8322	29.738	29.8753	29.9098	29.9015				8	8	8	29	29	29	44.385	0	153.98	12296000000	103	Q15427
28.1745	28.1414	28.4603	28.3687	28.4305	28.5605				9	9	9	26.3	26.3	26.3	49.255	0	147.81	4453000000	62	Q15428
24.812	26.974	25.0906	25.1348	24.8653	24.2806				7	7	7	28.1	28.1	28.1	41.564	0	34.143	707280000	46	A0A140VK83
24.5961	27.1758	24.5165	24.6837	24.4998	25.8236				7	4	4	13	8.2	8.2	82.968	0	21.468	1021500000	21	F5H365
27.7563	27.9574	28.2255	27.7289	27.519	27.6902				12	12	9	23.9	23.9	19	83.809	0	108.89	2577600000	66	B4DRA5
29.8056	29.8806	29.9466	29.9276	29.8825	30.0341				22	22	22	36.2	36.2	36.2	88.885	0	281.46	13120000000	226	A0A024R1K8
25.5522	26.6763	26.0133	25.2556	24.5132	25.8665				3	3	3	16.8	16.8	16.8	29.647	0	4.396	178420000	7	Q15527
25.4899	24.4439	26.0549	26.1039	24.9465	24.3163				1	1	1	12.6	12.6	12.6	12.853	0.0027027	2.6785	0	1	E9PGW7
26.25	25.2907	24.5512	26.4418	25.5781	26.7731				2	2	2	6	6	6	40.259	0.0033156	2.4035	0	15	Q15545
24.804	24.5952	26.9343	25.4408	25.3847	26.4635				1	1	1	5.8	5.8	5.8	37.031	0	7.5096	0	2	A0A024RC33
25.8474	25.1211	26.634	24.726	26.0756	24.1418				5	5	5	19.9	19.9	19.9	37.413	0	9.406	258230000	18	Q15599
25.4332	25.6916	23.4555	25.1867	24.1845	25.0224				1	1	1	11.5	11.5	11.5	33.435	0.0048733	2.1482	12599000	1	G3XAN4
29.6583	29.5858	29.615	29.7716	29.9313	29.7591				16	16	16	55.2	55.2	55.2	35.427	0	145.67	11803000000	188	A0A0S2Z4N8
31.1253	31.0773	31.1195	31.3337	31.2375	31.3571				18	18	18	81.8	81.8	81.8	36.071	0	323.31	32035000000	259	V9HW92
28.3708	28.5084	28.6124	28.581	28.5625	28.7037				13	13	13	31.4	31.4	31.4	68.351	0	120.06	5390700000	105	Q15642
24.5852	26.1523	24.3819	27.216	25.4342	24.2991				3	3	3	2.6	2.6	2.6	195.7	0	13.563	393710000	5	H0YJ97
30.0623	30.0334	29.8806	30.2277	30.1858	30.1797				12	12	11	57.6	57.6	51.3	22.225	0	104.73	15895000000	178	V9HWG0
24.5627	25.3327	25.2361	25.2648	25.0092	24.846				4	4	4	11.7	11.7	11.7	59.255	0	5.6805	176330000	2	B3KN79
25.3386	25.8213	24.5345	24.1648	25.5421	25.0961				1	1	1	46.5	46.5	46.5	4.7304	0	16.38	176790000	3	H0YK63
34.6591	34.6559	34.7093	34.8912	34.9266	34.816				26	25	1	67.7	65.3	8.9	38.746	0	323.31	416780000000	519	A0A024RAZ7
29.3761	29.5397	29.5462	29.7695	29.6791	29.6277				18	18	18	41.4	41.4	41.4	61.89	0	296.09	10959000000	167	P40222
31.2728	31.1694	31.2587	31.448	31.4854	31.3797				24	24	1	66.7	66.7	4.3	47.352	0	323.31	37842000000	274	R4GNH3
25.4131	25.9254	25.065	25.807	25.6008	25.4393				3	3	3	12.3	12.3	12.3	41.913	0	35.554	195450000	7	A0A7D5Q2L7
31.1056	31.0239	30.9693	31.235	31.2014	31.28				19	19	19	55.9	55.9	55.9	61.277	0	323.31	32257000000	279	Q15942
29.6408	29.5447	29.5981	29.7949	29.5425	29.8931				16	16	16	56.6	56.6	56.6	34.559	0	323.31	10900000000	138	Q15785
25.2955	25.3313	25.6405	25.4551	25.356	25.3879				2	2	2	5.1	5.1	5.1	52.306	0	3.9473	283540000	9	Q53XR6
25.065	25.1484	26.1053	25.3381	24.5162	25.9185				3	3	3	18.6	18.6	18.6	40.941	0	13.696	71523000	3	A0A2R8YFL4
25.2496	26.2388	25.2785	26.061	25.7295	25.0661				7	2	2	54.5	15.9	15.9	16.363	0	9.7024	419180000	2	A0M8W4
25.6155	25.6667	25.7715	25.6454	25.9316	25.5743				5	5	5	15.2	15.2	15.2	62.699	0	38.774	107630000	11	B4DY46
28.4112	28.3581	28.4347	28.1778	28.4596	28.4536				4	4	4	52	52	52	11.309	0	160.6	3835800000	50	Q6FGG2
28.5137	28.5295	25.8765	28.8912	29.0206	28.7725				4	4	4	45.7	45.7	45.7	9.0714	0	68.058	5779900000	32	Q15843
34.7941	34.7773	34.7847	35.0235	34.9837	34.9655				16	16	10	54.8	54.8	34	32.575	0	323.31	476480000000	446	A0A0S2Z491
34.2003	34.1714	34.1584	34.3832	34.3742	34.3904				40	40	40	70.9	70.9	70.9	57.116	0	323.31	295590000000	715	A0A024R8S5
29.0848	29.2197	29.0409	28.8782	29.06	28.8593				14	14	14	46.6	46.6	46.6	47.88	0	141.69	6707700000	146	B4DUD6
29.6251	29.6614	29.7029	29.882	29.8593	29.8689				11	11	11	76.4	76.4	76.4	19.889	0	194.32	12240000000	138	A0A023T787
29.2491	29.2836	29.3665	29.4414	29.4835	29.5926				4	4	4	46.1	46.1	46.1	11.845	0	190.96	9540900000	60	P62310
30.251	30.2886	30.2679	30.4283	30.4522	30.5485				14	14	1	18.7	18.7	0.9	73.603	0	39.782	18800000000	106	B2RAU8
27.501	27.3944	27.2332	24.618	27.208	27.3334				7	7	5	17.6	17.6	13.5	57.028	0	54.293	1878700000	40	A0A140VKC0
28.6492	28.8331	28.8548	28.8928	28.6164	28.4531				16	16	12	40.5	40.5	31.3	56.223	0	116.43	5288000000	118	A8K4T6
30.3522	30.2683	30.3616	30.2955	30.2607	30.2529				40	40	40	43.7	43.7	43.7	126.97	0	323.31	17258000000	324	Q16531
25.2809	24.4963	26.1926	25.5791	24.5984	25.9273				3	3	3	31.4	31.4	31.4	13.669	0	5.2107	287360000	9	H7C2P7
30.146	30.1646	30.2165	30.2222	30.1971	30.1625				12	12	12	34.9	34.9	34.9	44.468	0	180.95	15419000000	117	A0A024R7B7
24.7969	25.4653	24.3415	26.463	24.955	25.5869				2	2	2	13.9	13.9	13.9	28.566	0	3.8963	657580000	13	A8K865
29.4981	29.6352	29.5992	29.7203	29.7893	29.8485				24	24	24	16.4	16.4	16.4	263.83	0	323.31	11525000000	169	P18583
25.2745	25.4022	24.6554	26.7552	24.1816	25.0647				2	2	2	17.4	17.4	17.4	18.544	0	14.522	815460000	28	A0A2R8Y7W8
31.5104	31.5661	31.6268	31.7675	31.7833	31.7814				18	16	16	73.1	70.8	70.8	36.926	0	323.31	48228000000	234	A0A024QZK8
28.939	28.85	29.1333	28.898	29.1599	28.9944				13	13	13	32.2	32.2	32.2	52.269	0	153.7	7728600000	108	F8WJN3
27.5184	26.1726	27.545	27.4196	27.5909	27.6082				5	5	5	28.4	28.4	28.4	30.415	0	61.808	2028000000	42	A0A1W2PRV5
29.6368	29.6382	29.6239	29.5577	29.8363	29.8229				14	14	14	36.8	36.8	36.8	71.428	0	323.31	11840000000	132	Q16643
29	29.0415	29.0748	29.25	29.2609	29.2334				8	8	8	52.3	52.3	52.3	19.108	0	99.033	8375400000	115	O43598
27.4235	27.5494	27.4698	27.4921	27.1052	27.1461				6	6	6	24.8	24.8	24.8	36.067	0	62.211	1931300000	56	A0A024R9D7
31.2995	31.345	31.3151	31.5446	31.4769	31.5649				8	8	8	62.6	62.6	62.6	19.794	0	323.31	40641000000	165	P19105
29.9408	29.9051	29.9917	30.1571	30.128	30.19				18	18	18	65	65	65	34.856	0	299.71	14736000000	209	Q9UNE7
27.4255	27.6457	27.4626	27.4887	27.2996	27.605				7	7	7	41.6	41.6	41.6	20.568	0	30.719	1923700000	61	M0R208
26.6457	27.0436	26.5863	25.6705	26.4045	26.5012				3	3	3	17.6	17.6	17.6	27.682	0	12.3	1182900000	29	B4DVZ4
24.8972	24.707	24.4348	24.9724	25.069	26.0085				1	1	1	13	13	13	18.722	0	5.0702	291170000	9	Q658U3
25.4845	25.3447	25.4123	25.2314	24.6137	24.1001				3	3	3	15.9	15.9	15.9	26.305	0	5.9864	452700000	10	H3BPK3
33.6736	24.4853	25.3486	33.1001	32.8837	32.6793				6	3	1	59.7	41.9	22.5	13.988	0	323.31	153140000000	38	Q16777
26.9952	25.2488	26.1258	25.6495	25.191	24.4238				5	5	5	18.7	18.7	18.7	49.697	0	11.53	1084400000	25	A0A0S2Z3D0
34.9943	34.9627	34.9245	35.168	35.2081	35.143				17	16	9	86.1	82.4	41.8	18.012	0	323.31	588960000000	554	V9HWF5
24.8796	26.3026	24.6473	26.1371	26.3883	25.2041				6	6	6	11.1	11.1	11.1	70.696	0	10.988	716270000	25	Q6IB91
27.2745	26.9285	27.3969	25.4956	25.3778	27.1977				4	4	4	27.7	27.7	27.7	29.096	0	36.465	1467400000	38	A0A1W2PNM1
32.406	32.3429	32.3432	32.57	32.5881	32.5738				22	19	3	57.7	55.6	9.4	35.411	0	323.31	83233000000	310	A0A7I2V2R3
33.6296	33.6115	33.583	33.7853	33.8658	33.8116				23	23	12	57.9	57.9	34.1	49.229	0	323.31	191860000000	439	A0A384MEJ3
29.179	29.3125	29.097	29.0857	28.9819	28.8041				12	12	11	42.9	42.9	39.8	54.546	0	146.4	6569300000	109	B2R5P6
25.4649	25.2052	24.4236	24.8343	25.1214	25.9396				2	2	2	15.1	15.1	15.1	18.661	0	6.7788	160240000	9	E9PNK6
28.7075	28.955	28.544	28.7181	28.5758	28.4217				13	13	13	27	27	27	83.677	0	212.23	4853800000	123	Q16891
24.8488	24.9716	25.1939	25.6851	25.2002	24.4154				1	1	1	21.5	21.5	21.5	8.8644	0	6.9328	60273000	2	H3BMC9
32.6872	32.7017	32.7732	32.905	32.9875	32.9132				32	32	31	49.2	49.2	48.1	76.149	0	323.31	108210000000	440	A0A384N5Z8
28.1719	28.1605	28.3806	28.089	28.1233	27.8514				18	18	18	24.7	24.7	24.7	134.69	0	301.17	3832200000	88	A0A6Q8PGN3
24.1776	25.1586	24.8187	23.7702	24.0899	25.0786				4	4	4	5.8	5.8	5.8	150.83	0	32.992	32410000	6	G1UI16
26.8037	26.3735	25.2701	24.854	25.3923	24.1848				5	5	5	9.6	9.6	9.6	91.809	0	10.991	495260000	13	Q2NL82
25.0409	25.5295	25.1499	25.0044	25.4808	24.9789				2	2	2	3.9	3.9	3.9	57.543	0	4.8689	182440000	9	A0MNN4
34.6916	34.6377	34.6741	34.9086	34.8719	34.8674				40	40	40	39	39	39	74.739	0	323.31	434460000000	769	A0A7I2V428
29.2877	29.1956	29.3307	29.219	29.2106	29.1439				17	17	17	31.9	31.9	31.9	83.393	0	92.138	8006900000	187	Q32P28
26.7764	24.117	24.9142	26.9337	26.8023	25.0574				8	8	8	11.9	11.9	11.9	92.691	0	40.333	1409100000	43	D3DPS3
24.6883	25.3557	25.1029	25.3831	25.2742	24.9335				1	1	1	2.9	2.9	2.9	50.077	0.0051763	2.0897	0	1	E9PRD6
27.1795	25.1904	27.3743	27.1145	27.0815	27.1037				5	5	5	20.6	20.6	20.6	54.661	0	51.906	1386000000	31	H0YCY6
28.3084	28.5385	28.4434	28.5735	28.572	28.5948				6	6	6	49.7	49.7	49.7	21.701	0	90.288	5541100000	71	Q3MHD2
24.7013	24.6999	25.4771	25.2277	26.0039	24.6905				2	2	2	4	4	4	101.71	0.0030181	2.5479	0	2	B4DTU7
31.5787	31.6459	31.8045	31.677	31.6291	31.5757				12	2	2	24.5	7.4	7.4	49.775	0	323.31	39772000000	67	Q3ZCM7
25.1192	26.4303	24.0521	24.5857	25.5844	24.885				4	4	4	15.3	15.3	15.3	39.646	0	55.301	654170000	24	Q3ZCQ8
25.7285	25.1839	25.3017	24.0717	25.7364	25.2708				5	5	5	26.7	26.7	26.7	28.255	0	14.686	158630000	13	A0A0C4DGV3
27.0966	24.8015	25.1349	27.4607	24.5474	23.8018				15	15	15	27.5	27.5	27.5	90.856	0	146.4	1390400000	54	A0A087WT45
28.5172	28.4111	28.3155	28.6602	28.4406	28.8025				7	7	7	64.6	64.6	64.6	16.62	0	128.43	5188000000	75	Q4VC31
25.5419	25.3968	24.6401	25.2427	24.3725	25.09				3	3	3	4.7	4.7	4.7	132.89	0	5.5925	24149000	4	Q53EP0
26.2084	24.7836	26.1843	26.1007	25.5174	24.9181				5	5	5	13.1	13.1	13.1	54.178	0	17.517	348590000	14	Q53EZ4
24.3841	25.3015	25.1284	23.2855	26.4096	24.4079				4	4	4	7.1	7.1	7.1	70.592	0	9.1311	464060000	19	Q53F19
25.5897	25.3768	24.7426	24.7288	24.4426	24.9114				1	1	1	13.9	13.9	13.9	12.157	0	4.1215	119330000	10	F6WST4
35.3817	35.3179	35.3659	35.5655	35.5483	35.5973				46	45	45	59.5	59.5	59.5	72.332	0	323.31	657070000000	1018	V9HWB4
25.5926	24.7524	25.5894	24.664	24.9051	25.1327				1	1	1	18.7	18.7	18.7	14.805	0	25.831	165390000	4	A0A3B3IUC9
25.1797	24.0722	25.3431	25.3201	25.1665	24.4951				2	2	2	11.5	11.5	11.5	32.805	0.0010534	3.2462	46801000	2	A0A024R811
25.6937	24.9471	26.2823	25.8356	25.5885	25.0336				2	2	2	12.4	12.4	12.4	28.663	0.005178	2.0916	197990000	3	Q53H96
25.7504	24.5898	24.7246	25.7075	23.8005	25.112				2	2	2	25	25	25	15.131	0	4.1165	139440000	10	F8WDS8
25.5143	33.5826	25.247	24.5009	24.6097	24.4626				8	1	1	18.1	4.8	4.8	42.003	0.003001	2.4689	26681000000	2	Q562R1
24.7041	24.6029	25.323	25.1313	26.0807	28.3945				9	3	3	14.3	6.3	6.3	58.264	0	5.2947	1576000000	15	Q58FF6
30.2734	30.3688	30.2438	30.0957	30.1527	23.7552				12	1	1	24.9	3.9	3.9	44.348	0	137.77	14151000000	41	Q58FF8
25.8745	25.0265	24.6931	25.1828	25.4332	24.6651				1	1	1	9.7	9.7	9.7	21.72	0.00071124	3.4408	201710000	5	E9PJ42
27.8065	28.0457	27.8618	28.2051	27.955	28.0283				13	13	13	29.6	29.6	29.6	65.653	0	84.592	4047100000	81	Q5BKZ1
26.0695	25.644	24.0069	23.2804	24.9722	24.2935				4	4	4	11.1	11.1	11.1	44.765	0	8.4033	67145000	10	A0A1B0GVV3
26.1571	25.4549	24.8895	25.6272	23.6916	24.3071				1	1	1	17.1	17.1	17.1	16.131	0	7.6972	0	5	Q5EBL8
24.7834	26.1304	24.529	25.6165	24.7856	24.7476				4	4	4	13	13	13	62.027	0	18.588	343430000	12	Q5F1R6
25.8947	24.2815	25.9294	26.0192	25.8639	25.8682				6	6	6	9.1	9.1	9.1	88.951	0	10.635	566640000	27	A0A024R5F3
25.1275	25.5033	24.5423	26.4937	24.9374	25.3899				2	2	2	1.4	1.4	1.4	213.7	0.00035855	3.6037	0	2	Q5JRA6
26.797	25.5063	26.9192	25.3871	25.3196	26.7713				2	2	2	41.7	41.7	41.7	11.655	0	50.444	720670000	15	D6RB92
24.3814	25.0878	24.9696	25.822	25.1628	24.5846				2	2	2	22	22	22	11.843	0	4.187	173040000	11	A0A075B6G8
25.2373	26.6468	25.5925	25.7447	24.5148	25.1932				5	5	5	7.4	7.4	7.4	113.04	0	9.4675	220180000	6	B3KY97
27.2619	27.3778	27.1604	25.8684	27.4078	27.5683				4	4	1	37.6	37.6	11.2	14.116	0	25.703	2000900000	36	Q5JTJ3
28.0667	27.7987	27.8385	27.826	27.9228	27.9154				12	12	1	38.1	38.1	3	52.406	0	107.77	2735100000	77	A0A0A0MSK5
24.7982	25.6087	25.4017	24.8269	23.9959	28.3215				1	1	1	4.8	4.8	4.8	46.03	0	3.9871	741820000	3	A8K097
25.5903	25.6662	26.0832	24.6469	25.1779	25.8957				4	4	4	6	6	6	75.438	0	5.9721	130680000	8	B4DQ24
25.355	27.1459	24.218	24.926	26.0439	23.9728				2	2	2	8.7	8.7	8.7	46.312	0.0048796	2.1573	344100000	3	Q5M9Q1
27.0764	26.9756	27.2136	27.3714	26.958	27.2147				11	11	11	19.6	19.6	19.6	84.468	0	54.517	2061000000	75	Q5QJE6
26.1809	25.4269	25.4506	25.1015	23.2023	25.2436				3	3	3	12.9	12.9	12.9	45.8	0.00070771	3.3435	121910000	4	B4DUE0
26.51	24.6058	25.4536	26.5355	24.6592	25.2467				3	3	3	32.2	32.2	32.2	13.291	0	9.7973	544730000	23	B3KM21
25.8215	26.0668	25.0314	26.8376	25.1234	24.8114				2	2	2	11.4	11.4	11.4	28.235	0	5.7402	335720000	14	Q5RKV6
31.2912	31.2764	31.2685	31.5007	31.4683	31.5137				37	33	32	59.5	55.7	54.7	67.688	0	200.99	39392000000	378	A0A384NPH0
24.8393	25.9896	25.6232	26.1076	25.7764	25.413				1	1	1	17.3	17.3	17.3	8.15	0	4.045	204580000	14	B0QZK9
26.8584	26.0784	26.9464	27.343	26.9953	27.3986				23	23	23	22.3	22.3	22.3	175.29	0	85.774	1978900000	83	Q5SW79
25.2879	24.6861	25.615	25.6629	25.6471	25.1641				5	5	4	19.5	19.5	14.9	42.054	0	46.909	697850000	23	A0A0A0MRK1
25.364	25.0348	25.6569	25.7194	24.4291	24.3101				6	6	6	2.4	2.4	2.4	573.83	0	16.673	361590000	12	Q5T4S7
24.2929	24.2787	25.3735	24.4114	26.9604	26.8615				2	2	2	20.9	20.9	20.9	24.43	0	31.133	486750000	12	C9IY40
25.5493	25.1462	27.2294	27.2153	27.3598	27.2311				10	10	10	14.3	14.3	14.3	117.11	0	105.86	2057400000	59	Q5T6F2
25.4353	24.7011	24.5452	25.3003	25.3991	25.5438				1	1	1	6.7	6.7	6.7	39.028	0	12.099	390470000	10	Q5T6V5
26.1392	25.2655	25.7419	24.6245	25.0655	25.7493				1	1	1	2.6	2.6	2.6	107.35	0	8.8895	44339000	2	B0I1P6
25.7346	26.1026	25.9412	23.9257	25.566	25.8417				1	1	1	13.9	13.9	13.9	11.843	0.0017224	2.9264	34283000	3	R4GMT2
29.3747	29.3319	29.2787	29.5009	29.4626	29.6626				24	24	24	46.2	46.2	46.2	89.225	0	203.5	9486700000	209	B4DSH1
32.4377	32.397	32.3234	32.5681	32.6249	32.6144				21	18	18	64.3	57.8	57.8	45.671	0	323.31	89916000000	313	A0A024R7T3
24.7342	25.4482	24.6262	25.3392	26.148	24.7563				7	7	7	32.3	32.3	32.3	44.522	0	16.012	586180000	25	Q5TDH0
28.2971	28.568	24.978	28.0708	25.9617	23.9699				4	1	1	27.2	8.1	8.1	15.43	0.0048812	2.1593	2960700000	19	Q5TEC6
25.67	24.7428	24.2152	25.0618	27.3041	24.8722				6	6	6	23.7	23.7	23.7	51.858	0	41.902	900850000	22	A8K2Z3
26.5306	25.1975	25.0904	25.0213	26.4406	24.4092				2	2	2	24	24	24	11.955	0	7.2783	533070000	25	Q5U5X0
26.8179	26.8271	26.3658	26.7922	26.6007	26.5104				9	9	9	4.7	4.7	4.7	274.46	0	22.202	1443200000	42	Q5UIP0
27.0388	26.9766	27.992	27.5044	27.4799	27.7263				16	16	16	17.8	17.8	17.8	156.02	0	82.086	2407000000	88	Q5VT52
27.1822	27.4	26.9308	27.324	27.3512	27.172				14	14	12	21.4	21.4	18.6	113.66	0	56.35	1980100000	61	Q5VTR2
25.759	25.2746	24.6413	24.6429	25.3236	24.9962				7	7	7	4.7	4.7	4.7	203.99	0	12.437	700530000	23	A0A804HJA4
31.3213	31.4167	31.4108	31.5557	31.5901	31.6516				14	14	14	60.1	60.1	60.1	35.079	0	148.39	39523000000	196	A0A0S2Z3L0
25.0793	24.189	25.2107	24.9701	27.1721	25.8668				11	11	11	14.8	14.8	14.8	136.86	0	64.324	1378500000	45	F8W7U3
25.3314	27.2992	26.0552	27.2199	27.3637	27.0859				2	2	2	16.6	16.6	16.6	23.687	0	77.333	1354500000	21	F5GYV5
25.7385	25.4624	26.3916	26.6065	24.8523	26.2136				1	1	1	8.4	8.4	8.4	34.843	0.0017403	3.0736	78895000	2	Q9NWG8
24.7943	25.3468	25.395	27.1321	25.7626	27.0968				6	6	6	20	20	20	51.981	0	17.404	814320000	23	Q687X5
26.2133	26.0603	24.6834	24.7917	25.6846	25.1862				2	2	2	3.5	3.5	3.5	118.07	0	21.33	200090000	7	Q68E01
25.5887	25.6502	25.1421	25.9222	24.2339	24.4526				2	2	2	7.3	7.3	7.3	40.428	0	5.1338	88692000	7	Q6DD87
28.7471	28.6032	28.7018	28.6613	28.4453	28.6051				9	9	9	33.8	33.8	33.8	58.772	0	185.1	4995100000	105	F5H6I7
24.8273	25.7987	25.2199	24.177	25.8094	24.9255				3	3	3	15.7	15.7	15.7	29.669	0.001056	3.2709	97473000	5	A0A024RD36
27.4765	27.4713	27.4849	27.6861	27.5149	27.8057				3	3	3	73.3	73.3	73.3	8.8268	0	78.943	2511400000	37	L0R6H6
25.144	24.6363	24.1248	24.3472	24.7582	25.0056				5	5	5	9.7	9.7	9.7	71.712	0	13.502	348200000	19	Q6EMK4
29.4923	29.4689	29.4295	29.6965	29.5898	29.7491				21	21	21	30.3	30.3	30.3	97.55	0	239.15	9849000000	187	P29590
23.9087	25.5847	25.4093	24.3235	24.5765	24.4304				3	3	3	22.1	22.1	22.1	22.555	0	14.233	112590000	8	Q6FIF0
27.9677	28.3766	25.2928	28.3337	28.7422	28.0472				6	6	6	70	70	70	15.805	0	55.877	3755600000	59	Q6GMV3
24.964	26.4569	26.0125	25.1267	23.6177	23.8767				3	3	3	19.6	19.6	19.6	23.743	0	25.889	35721000	7	A0A024R332
25.1104	25.6749	25.5988	26.0488	24.8582	25.201				1	1	1	16.5	16.5	16.5	8.5974	0.0073694	2.0015	0	2	H0YFI1
25.4791	27.2542	27.4029	25.9003	25.0354	25.0808				6	5	5	26.4	24.4	24.4	39.548	0	37.695	835790000	21	Q6IBS0
25.3278	24.986	25.7487	25.1944	25.1274	25.8228				2	2	1	16.3	16.3	10	21.873	0	9.2737	75088000	1	G3V5A2
24.7027	25.2415	24.5759	25.3478	24.8781	25.3963				3	3	3	8.9	8.9	8.9	52.175	0	5.8202	176450000	11	F6T1Q0
24.2022	25.6541	25.5327	25.8395	24.832	25.5508				2	2	2	5.4	5.4	5.4	43.482	0.0054821	2.0664	101510000	5	A0A140VJL0
25.3424	24.6972	26.4126	25.4206	26.7878	24.3418				2	2	2	41.4	41.4	41.4	7.6915	0	7.1429	0	10	F5H3X1
26.1778	26.1354	25.6237	26.2208	24.0266	25.3282				1	1	1	4.2	4.2	4.2	39.241	0.0010549	3.2583	19000000	2	B2WTI3
28.4802	28.4651	28.5509	28.5128	28.6981	28.5857				11	11	11	29.4	29.4	29.4	67.958	0	241.06	5142500000	88	A0A1U9X8D3
23.4367	25.5023	24.9287	25.0249	24.3453	26.2353				2	2	2	27.6	27.6	27.6	15.95	0	13.081	236180000	2	A0A494C0V9
30.5567	30.7036	30.4265	30.5064	30.7433	30.552				14	14	14	43.6	43.6	43.6	43.476	0	323.31	22150000000	145	Q6NZI2
26.7843	25.0516	25.1865	25.764	26.7259	26.8191				9	9	9	22.2	22.2	22.2	78.576	0	78.403	1085500000	31	Q6NZY4
24.842	23.7996	25.6028	26.0219	26.0509	25.422				2	2	2	26.1	26.1	26.1	15.819	0	10.48	118370000	9	Q6P161
25.2898	27.558	27.6945	25.4202	25.602	24.7055				3	3	3	28.3	28.3	28.3	15.947	0	21.369	1324700000	25	A0A024RD78
24.779	24.8692	24.6374	24.5566	25.6591	24.9713				9	9	9	11.3	11.3	11.3	151.66	0	87.857	1169000000	25	Q6P2E9
30.6515	30.6741	30.6224	30.8826	30.7985	30.9183				24	24	23	47.6	47.6	46	82.688	0	323.31	24202000000	301	A0A0F7NGI8
31.837	31.8143	31.911	32.0354	32.0605	32.1207				40	40	39	42.6	42.6	41.8	150.56	0	323.31	55611000000	522	Q8WX93
26.5238	25.3913	25.4496	25.4181	25.2361	25.9009				3	3	3	27.2	27.2	27.2	24.843	0	6.7007	231390000	10	Q6P587
25.795	25.2379	24.9949	24.4423	24.5539	25.2425				6	6	6	16.3	16.3	16.3	85.154	0	23.66	550040000	18	B4DHL7
32.3642	32.3753	32.2909	32.545	32.5766	32.5649				14	14	1	69.3	69.3	7.2	31.02	0	323.31	82386000000	246	F8VY35
24.6201	24.6044	23.7319	25.7121	23.8485	24.7737				1	1	1	2.9	2.9	2.9	45.807	0.005183	2.1015	0	2	Q6PIU2
27.4027	24.0971	27.6631	27.4421	27.1747	27.3904				15	15	15	26.9	26.9	26.9	82.875	0	52.931	2272800000	74	Q6PJT7
25.234	25.2527	24.8109	25.1355	24.4593	23.4717				2	2	2	9.7	9.7	9.7	33.231	0	7.9737	31623000	4	Q6PK04
27.6665	26.0994	24.9606	27.3352	27.3442	24.5841				7	7	7	17.1	17.1	17.1	90.821	0	61.902	1639000000	26	A0A0B4J210
25.7168	23.3212	25.3376	26.0871	25.2753	24.7384				1	1	1	0.5	0.5	0.5	257.34	0.0079898	1.9842	175890000	1	A0A087X0K8
25.7064	24.7456	25.1829	25.1568	24.9953	26.1491				2	2	2	17.3	17.3	17.3	21.255	0	24.649	552120000	29	Q6QNY0
26.0985	25.1994	24.5438	25.6846	24.9545	25.127				3	3	3	24.6	24.6	24.6	15.961	0	9.7534	331230000	13	F1T0F0
26.5605	24.6817	24.032	25.2349	24.5724	24.9675				1	1	1	9.5	9.5	9.5	21.811	0	13.815	0	2	B4E018
27.6812	27.725	28.113	28.1464	24.9027	28.2042				2	2	2	24.5	24.5	24.5	17.419	0	66.071	3038300000	34	Q6RW13
25.483	25.8378	25.1978	25.2634	26.5545	24.3087				3	3	3	3.8	3.8	3.8	99.31	0.0013962	3.128	15086000	2	A0A087WVM4
31.2559	31.2109	31.1768	31.3888	31.5054	31.4068				13	13	13	56.7	56.7	56.7	28.993	0	192.23	38478000000	202	V9HW71
25.9065	25.7114	26.052	25.1742	25.8638	23.7811				1	1	1	3.8	3.8	3.8	53.811	0	6.2266	0	1	Q8TEF4
30.4094	30.4611	30.3416	30.3476	30.4695	30.4138				50	50	50	31.7	31.7	31.7	250.53	0	323.31	20342000000	485	Q6UVK1
25.8312	24.5207	23.2493	25.5927	26.0406	24.9829				3	3	3	22.9	22.9	22.9	19.27	0	9.4811	221720000	5	K7ELQ9
25.9516	27.3284	24.6862	24.5731	24.1022	25.8635				4	4	4	21.8	21.8	21.8	42.996	0	43.003	1045100000	23	D6REK3
26.6391	25.1428	25.1441	24.4727	24.274	22.9742				6	6	5	17.3	17.3	15	38.191	0	58.651	601750000	25	Q6UXH1
25.5196	25.6322	24.6217	26.5897	24.2501	24.4555				1	1	1	6.4	6.4	6.4	35.079	0	8.4231	98618000	6	A0A024R333
24.9376	25.6216	25.7881	25.2745	24.6353	24.9275				5	5	5	9.1	9.1	9.1	95.928	0	8.6256	193940000	9	J3KSW8
24.7623	26.019	25.6061	26.9113	25.0608	24.389				3	3	3	2.3	2.3	2.3	137.17	0	4.8431	227540000	9	Q6WKZ4
27.0167	27.0237	26.6943	24.8996	26.9347	25.5915				6	6	6	16.2	16.2	16.2	57.578	0	69.949	1080500000	29	Q6XQN6
25.034	26.4872	25.6606	24.3675	25.9916	25.46				1	1	1	3.9	3.9	3.9	28.368	0.0039409	2.3025	24181000	0	Q6Y1H2
27.2292	27.3583	27.291	27.5843	27.532	27.4225				10	10	10	13.1	13.1	13.1	83.982	0	27.266	2344400000	53	B2R704
28.3934	28.4113	28.034	28.1227	28.3796	28.5125				11	11	11	10.2	10.2	10.2	161.69	0	37.774	4544000000	58	Q6YHK3
25.205	26.3057	24.4593	25.3079	25.8417	24.2216				1	1	1	5.2	5.2	5.2	37.306	0	4.6685	222150000	2	B2R923
26.8954	25.5113	25.087	25.6052	25.1291	24.8686				2	2	2	4.6	4.6	4.6	77.528	0	5.5688	52576000	2	Q6ZRP7
24.5393	25.3952	25.5806	25.0687	25.284	25.6904				1	1	1	10	10	10	11.471	0.0017277	2.9631	722950000	13	Q6ZSJ8
35.7268	35.7241	35.7469	35.8938	35.9736	35.991				46	45	3	81.6	81.6	9.3	70.897	0	323.31	898310000000	1130	V9HW22
26.1845	25.8244	25.5699	24.8169	25.7803	25.3776				2	2	2	6	6	6	39.309	0	5.9808	354280000	14	Q70UQ0
33.8112	33.8168	33.7624	34.0152	34.0442	33.9966				15	15	15	88.3	88.3	88.3	16.832	0	323.31	229360000000	420	P63241
27.9154	27.9577	28.3054	28.3824	28.3214	28.3132				5	5	5	10.5	10.5	10.5	80.595	0	138.31	4181300000	66	Q71RC2
25.7515	25.7481	25.9708	26.5656	25.3574	25.3666				3	1	1	38.1	13.1	13.1	9.4771	0.00035702	3.4751	381230000	18	Q71UM5
25.8066	25.8702	26.4432	24.2202	26.1651	25.4335				5	5	5	6	6	6	131.61	0	22.538	154480000	7	Q76FK4
24.533	24.8424	25.3415	26.2068	24.958	25.7799				3	3	3	2.4	2.4	2.4	199.07	0	22.714	450320000	14	Q7KZ85
32.6874	32.6828	32.706	32.968	32.9739	32.7941				8	8	8	70.5	70.5	70.5	14.515	0	323.31	94328000000	244	P25398
28.4117	28.0027	27.7554	27.9723	27.4801	28.598				17	17	17	19.5	19.5	19.5	117.36	0	50.766	3044200000	91	Q7L014
26.7529	26.8403	26.5425	26.6655	26.8638	26.3342				4	4	4	17.4	17.4	17.4	47.346	0	70.206	942990000	22	Q7L0Y3
29.3192	29.0943	29.3106	28.9807	29.099	28.9986				14	14	12	26.7	26.7	23.6	48.043	0	20.87	7365500000	104	Q7L1Q6
29.1816	29.0779	29.0378	29.0953	28.9316	28.9068				14	14	14	45.7	45.7	45.7	42.502	0	219.66	6784000000	103	Q7L2H7
25.8866	24.6648	25.7745	26.5881	26.3095	25.9373				4	4	4	13.8	13.8	13.8	50.559	0	29.154	909900000	35	Q7L4I2
31.2422	31.2716	31.2206	31.3768	31.4965	31.5265				24	24	24	49.3	49.3	49.3	61.557	0	286.18	38245000000	312	Q53HG7
25.3985	24.9402	25.6976	24.8532	25.9644	25.1311				3	3	3	18.2	18.2	18.2	33.575	0	23.825	109580000	6	B2R514
24.7405	25.1134	25.8207	24.8645	25.3571	25.5775				3	3	3	11.2	11.2	11.2	21.777	0.00070621	3.3096	509320000	17	B2RA72
28.1886	28.103	28.3814	28.4273	28.3738	28.5075				5	5	5	49.1	49.1	49.1	12.405	0	62.632	4105800000	63	A0A024R1U2
29.5087	29.9014	29.9571	29.7088	29.3234	29.193				19	19	19	29.6	29.6	29.6	101.43	0	323.31	8330300000	184	Q7Z2W4
24.0601	27.0135	24.7839	24.5045	24.4854	26.4122				6	6	6	26	26	26	37.383	0	28.483	624780000	28	B4DRV5
24.6493	26.8267	24.6047	25.8595	26.8264	25.4982				5	5	5	24.7	24.7	24.7	26.865	0	9.7656	903780000	28	H7C152
28.3383	27.9621	24.8825	28.4073	28.7522	28.3153				15	15	15	31.9	31.9	31.9	76.12	0	133.75	5186500000	109	Q7Z417
25.4364	24.4387	25.0573	27.2417	24.6481	25.6251				2	2	2	21.7	21.7	21.7	16.997	0	26.602	1609400000	38	Q7Z422
25.1663	26.1062	26.7856	25.683	25.355	24.5562				2	2	2	3	3	3	135.78	0	14.753	0	2	B7Z5R7
25.1269	25.6674	24.3767	26.2517	26.2679	24.3715				3	3	3	18.6	18.6	18.6	23.39	0	7.0102	637840000	15	A0A140VJK7
24.7584	25.7232	26.0588	25.1853	24.37	24.6579				1	1	1	3.4	3.4	3.4	58.572	0.0048972	2.1921	443940000	9	A0A024R3C4
28.4112	28.3535	28.4229	28.7026	28.5766	28.5773				11	11	11	27.9	27.9	27.9	37.404	0	43.107	4707600000	78	O95218
25.077	24.1482	25.6161	26.248	25.6517	24.8381				3	3	3	4.6	4.6	4.6	132.22	0	25.158	20439000	3	B2RTX8
29.1714	29.2066	28.9933	29.1072	29.0598	29.321				15	15	12	40.7	40.7	34.6	61.024	0	270.7	8074900000	181	Q7Z5L9
26.6704	24.4323	25.6724	25.2109	25.0697	26.6198				2	2	2	17.3	17.3	17.3	24.943	0	32.124	441740000	5	Q7Z6K5
26.004	25.3096	24.3702	26.3668	26.0302	24.1364				2	2	2	9	9	9	26.327	0.003937	2.2652	0	5	Q5T1S5
28.0486	28.2563	28.1765	27.9218	27.9531	28.0516				18	18	17	6.4	6.4	5.9	480.15	0	205.57	3620300000	78	A0A024R9Y3
24.3048	24.6426	25.2552	25.2979	25.0912	25.8706				2	2	2	56.4	56.4	56.4	6.8487	0	3.9216	28507000	3	X6R631
26.4627	23.953	24.5824	25.5739	25.6239	25.4142				3	2	2	21.1	13.7	13.7	25.943	0	4.1094	166990000	6	Q7Z7H5
24.4705	24.5502	23.8867	25.0017	25.17	27.7108				3	3	3	34.9	34.9	34.9	12.49	0	17.105	1937200000	15	Q7Z7K0
29.2938	29.3106	29.4549	29.6612	29.5217	29.5522				13	13	12	35.3	35.3	33.7	51.353	0	120.81	9927700000	168	Q6FIA3
25.2295	25.0742	25.2939	26.5038	25.1988	25.4722				6	6	6	11.5	11.5	11.5	84.039	0	9.5793	180100000	13	A0A1W2PQ63
28.0971	28.2627	28.0612	28.3987	28.156	24.1297				3	3	3	28	28	28	16.628	0	22.657	3738100000	52	A0A384MDT9
26.1273	25.0343	25.0177	25.2626	25.1088	24.7478				4	3	3	4.7	3.6	3.6	112.72	0	6.4959	191600000	12	A0A087WX60
28.4997	28.1605	28.116	28.2037	28.0701	28.0477				12	12	12	23.9	23.9	23.9	80.101	0	57.876	3677600000	100	A0A087WXK2
25.2271	24.6608	24.9775	25.1921	25.5311	25.0421				2	2	2	3.8	3.8	3.8	98.262	0.0020408	2.7441	57938000	3	Q86TI2
25.9827	24.9837	25.1166	23.3834	24.502	24.3484				1	1	1	2.9	2.9	2.9	67.256	0	6.9042	39845000	0	A0A024R6K3
29.6424	29.5388	29.7767	29.7139	29.8102	29.6856				8	8	8	43.5	43.5	43.5	32.749	0	106.19	11884000000	103	Q86U42
26.909	26.8812	24.6007	26.8777	24.4006	23.6312				10	10	10	24.7	24.7	24.7	63.836	0	43.642	1157000000	44	A0A024R9D2
29.4084	29.4228	29.5585	29.5396	29.5388	29.5497				39	39	39	37.2	37.2	37.2	156.27	0	204.86	9794900000	237	A0A024R663
26.5839	26.5986	24.9264	24.7752	26.5375	24.2523				2	2	2	4	4	4	75.143	0	22.563	274480000	11	A0A024RBV2
25.2954	26.4654	27.1942	26.424	27.6254	25.082				19	19	19	25.3	25.3	25.3	120.3	0	52.87	1888900000	74	A0A024RAC0
35.4494	35.4738	35.474	35.6869	35.6954	35.6914				60	60	4	77.4	77.4	14.2	74.139	0	323.31	696910000000	1097	A0A384MQX1
26.7159	27.3739	26.7965	27.3133	27.5513	27.25				9	9	9	13.6	13.6	13.6	106.38	0	31.353	2040100000	82	Q86VM9
29.2059	29.2104	29.2502	29.5325	29.423	29.3844				6	6	6	50.8	50.8	50.8	20.916	0	183.39	8214600000	107	H0YEB6
25.4448	25.9233	26.5556	25.2987	25.21	24.7972				3	3	3	6.4	6.4	6.4	83.125	0	7.8477	0	3	Q86VS8
25.9236	24.201	25.8743	24.7876	26.8622	24.7558				2	2	2	7.6	7.6	7.6	37.535	0.0010497	3.1651	89859000	5	Q86W42
25.5156	24.369	24.1369	25.7386	24.8315	24.3673				1	1	1	9.6	9.6	9.6	15.434	0.00071174	3.4482	147590000	3	A0A024R1T1
28.0983	28.1436	28.2913	28.2328	28.1564	28.2638				10	10	10	24.8	24.8	24.8	65.853	0	46.051	3615900000	77	Q86X55
29.6179	29.7416	29.6997	29.8225	30.0074	29.9043				26	22	22	55.6	51.2	51.2	61.64	0	273.43	13052000000	216	A0A024R8A7
27.5004	26.9272	24.2827	26.9988	26.9411	26.3827				7	7	7	13.2	13.2	13.2	102.97	0	69.53	1192800000	37	Q86XP3
26.2948	25.1382	25.0823	24.867	25.5438	25.6803				1	1	1	2.8	2.8	2.8	59.544	0.0010563	3.2758	97968000	7	A0A024R101
28.0104	28.1466	27.901	28.1813	28.258	28.3079				8	8	8	33.6	33.6	33.6	42.044	0	62.681	4077600000	75	B4DEI4
25.1303	25.9017	25.8525	25.1913	24.7481	24.0638				5	4	4	8.4	6.6	6.6	68.062	0	4.2323	92357000	13	A0A024R7K7
25.85	25.205	25.1497	25.7578	24.1458	24.0396				2	2	2	4.5	4.5	4.5	61.713	0.0026972	2.6597	52790000	3	B2RCD8
27.1684	25.3565	27.6051	27.8615	27.6259	27.8252				19	19	19	21.3	21.3	21.3	124.82	0	111.17	2749700000	82	G8JLD3
26.1011	25.8417	25.3025	24.7883	25.5478	24.8639				3	3	3	12.6	12.6	12.6	23.463	0	4.4958	704390000	16	Q8IV50
27.8473	25.4283	27.7767	27.7387	24.7962	27.8641				16	15	15	13.4	13	13	616.62	0	29.139	2274600000	54	Q8IVF2
25.5153	26.2179	25.792	25.4718	24.4328	25.8103				4	4	4	20.3	20.3	20.3	35.822	0	68.212	881790000	26	Q8IVM0
27.2211	25.0377	25.3749	27.4565	25.8004	27.3238				12	12	12	27.7	27.7	27.7	75.356	0	68.997	1778500000	66	Q8IVT2
24.6744	25.7671	26.1715	24.694	25.6223	26.7236				1	1	1	3.9	3.9	3.9	56.955	0.0033212	2.421	484100000	6	Q8IW19
24.8314	27.3103	24.9809	24.4424	27.4959	27.4514				11	11	11	32.1	32.1	32.1	60.741	0	136.79	1843800000	66	A1MMZ0
25.5132	26.0217	25.7168	25.5444	24.1914	25.6579				2	2	2	2.1	2.1	2.1	184.66	0	10.545	48730000	2	D3DX70
24.5631	25.4279	25.9736	26.3771	26.1963	24.9333				3	3	3	13.6	13.6	13.6	36.43	0	9.262	213940000	10	Q5JRC6
26.5135	24.5756	26.2641	23.9985	26.5892	26.2468				9	9	9	14.8	14.8	14.8	103.7	0	67.029	880600000	42	Q8IWX8
25.7995	24.7348	25.3745	25.2663	26.1926	25.0908				6	2	2	5.9	2.2	2.2	157.81	0	4.8167	0	2	Q8TEF1
27.6849	28.008	27.923	27.8733	27.8987	25.5955				9	9	8	9.9	9.9	9.4	132.82	0	33.019	2748200000	40	Q8IX12
25.2381	25.4258	24.5148	23.6988	26.3125	25.1655				1	1	1	4.8	4.8	4.8	64.051	0	4.0621	0	1	B4DP04
26.1646	24.4628	24.6753	25.5206	27.0689	25.9868				1	1	1	3	3	3	47.187	0.0076751	1.9876	328390000	3	P78365
25.2588	25.716	25.3724	25.2184	25.2337	24.7594				4	4	4	43.8	43.8	43.8	15.383	0	12.977	506790000	26	Q8IXM3
27.0292	25.147	26.9817	24.8759	25.5122	25.5179				8	8	8	19.8	19.8	19.8	82.578	0	35.266	747100000	22	B4DKU3
27.9783	27.6684	27.8276	27.9757	24.9346	25.7827				8	8	8	12.2	12.2	12.2	102.33	0	94.644	3138200000	53	A0A0S2Z4W1
25.7727	26.086	24.401	24.8479	26.3215	27.0652				2	2	2	3.8	3.8	3.8	71.102	0	4.9789	1403200000	13	B7Z611
25.3348	28.6477	25.6651	25.5227	28.7213	28.4471				13	1	1	21.8	2.7	2.7	68.882	0	15.756	4633100000	18	Q8IYD1
25.3626	23.6953	25.0911	24.9563	26.4508	25.1651				1	1	1	26.4	26.4	26.4	5.4932	0.0051914	2.123	50552000	6	A0A7P0T8M5
25.2998	25.168	26.0385	26.0096	25.1979	25.4328				3	3	3	8.9	8.9	8.9	47.776	0	25.266	414290000	20	Q8IYS1
25.2757	25.6888	25.1124	25.0714	25.1268	25.0044				3	3	3	5.7	5.7	5.7	78.21	0	5.599	287970000	11	Q8IZ21
25.6832	25.245	25.7407	25.4731	23.3012	24.2788				3	3	3	7.1	7.1	7.1	85.126	0	28.373	79925000	6	Q8IZ83
28.1474	28.4144	28.0338	28.3233	28.0773	28.2189				11	11	11	18.1	18.1	18.1	119.64	0	98.009	3528300000	75	A8K548
24.6904	25.2731	25.6377	25.0571	24.7061	24.4443				5	5	5	18.8	18.8	18.8	42.637	0	9.4949	263850000	10	B6VEX5
27.0371	25.1851	27.1933	26.6618	25.2344	27.069				7	7	7	16.4	16.4	16.4	72.831	0	68.859	1541100000	47	A8K6Q9
24.5927	25.5981	25.19	24.4254	24.9537	27.9821				2	2	2	6.6	6.6	6.6	57.983	0	4.6246	1511500000	6	Q8N108
26.4582	24.5919	26.523	26.2634	26.328	26.2262				3	3	3	28	28	28	13.171	0	8.1034	1043500000	26	A0A0J9YYJ0
27.0352	24.4928	25.2184	26.1056	24.7986	25.163				10	10	10	18.1	18.1	18.1	102.93	0	55.068	1276400000	46	B3KTJ9
26.654	26.2054	25.1296	25.6256	25.5817	26.2799				4	4	4	32.5	32.5	32.5	19.856	0	14.771	597550000	18	A0A0S2Z5U1
31.5457	31.583	31.6754	31.7319	31.9398	31.8124				9	9	4	57	57	21.5	19.595	0	119.41	52739000000	146	A0A0P1J1R0
30.0262	30.0079	29.9222	29.8696	29.9417	29.91				19	19	19	48.4	48.4	48.4	63.472	0	197.72	12710000000	200	Q8N1G4
25.3734	26.582	24.3578	25.2512	25.126	24.1614				2	2	2	6.3	6.3	6.3	38.418	0.0061152	2.0457	23548000	2	Q8N335
26.9671	25.2841	25.5462	24.6274	25.6979	25.4647				3	3	3	4.2	4.2	4.2	90.345	0.00035842	3.5979	0	5	B4DQ46
25.0083	26.8994	24.5312	24.2046	24.7192	24.873				4	4	4	4.5	4.5	4.5	110.25	0	7.53	59536000	5	D3DQS4
26.7581	26.7723	26.4727	26.7877	25.4091	25.8496				3	3	3	49	49	49	6.0352	0.0010545	3.2579	750980000	20	Q8N4H5
25.4059	24.9141	24.4312	23.7874	24.624	24.8948				1	1	1	4.1	4.1	4.1	39.039	0.0033102	2.3914	0	4	Q4G1C4
28.3033	28.0175	28.4319	28.5644	28.3241	28.5602				7	7	7	55.6	55.6	55.6	15.996	0	120.44	4724100000	82	A0A024R2I5
25.4356	25.3171	26.5388	25.5448	24.3701	25.4365				1	1	1	8.4	8.4	8.4	14.686	0.0027018	2.6775	68713000	5	Q8N4V1
25.6954	24.5095	25.2294	26.0448	25.4824	24.9749				1	1	1	5.4	5.4	5.4	44.944	0.0020284	2.6929	26256000	0	B4E360
25.173	25.6105	26.859	24.7198	26.323	25.0042				3	3	3	8.6	8.6	8.6	54.673	0	11.676	123070000	10	H0UI99
24.9279	26.5091	26.8999	25.8974	26.8257	26.7919				5	5	5	30.4	30.4	30.4	20.012	0	26.582	1346200000	45	Q8N5M4
27.5716	26.8641	27.0497	27.0538	26.9756	27.2775				2	2	2	13.1	13.1	13.1	21.125	0	8.0482	1446300000	30	Q8N5M9
27.1359	25.081	24.8562	27.3049	27.3956	27.0623				4	4	4	34.8	34.8	34.8	18.325	0	49.638	1819500000	37	Q8N5N7
24.3469	24.8325	25.2627	26.3896	23.922	24.9127				1	1	1	58.3	58.3	58.3	6.5986	0	7.918	537500000	1	Q53QP8
25.6992	24.2437	25.6564	24.1193	25.2017	25.3421				4	4	4	10.8	10.8	10.8	51.105	0	7.8733	519450000	23	B4DGF8
24.9742	25.532	25.5587	25.3566	23.6195	24.2957				2	2	2	11.8	11.8	11.8	25.691	0	13.098	53334000	3	H0YDN9
27.1499	25.6144	27.4998	24.7247	27.7726	27.4145				6	6	6	39.9	39.9	39.9	33.812	0	35.862	1951900000	38	Q8N6M0
24.6237	24.8795	25.3942	26.0807	25.4584	24.1926				1	1	1	9.3	9.3	9.3	20.599	0	7.6657	48298000	3	Q8N6N3
25.943	24.5242	25.0246	24.362	25.1534	25.9148				4	4	4	18.2	18.2	18.2	37.109	0	43.761	312830000	13	F8VWH9
26.5264	25.8614	24.7739	26.2933	24.8076	26.3654				3	3	3	6	6	6	111.76	0	14.406	572040000	16	Q8N766
25.7711	25.6872	24.1799	24.7298	24.7794	25.0155				7	7	6	17.5	17.5	16	59.975	0	44.492	1230000000	21	A0A024R0H6
26.3249	26.2484	25.5627	24.956	25.4605	26.6955				4	4	4	9.4	9.4	9.4	47.998	0	7.0705	188000000	14	Q8N806
26.3213	26.2448	24.8213	29.3793	24.8888	24.6308				2	2	2	5.4	5.4	5.4	54.699	0.0058008	2.0568	6558800000	17	Q6IEG3
26.9327	27.3343	24.4629	27.2732	26.9251	27.1309				13	13	13	30.5	30.5	30.5	63.996	0	101.33	1855900000	62	A8K2B4
25.281	26.362	25.8118	25.304	25.952	25.0498				6	6	6	32.5	32.5	32.5	18.657	0	7.827	248920000	18	H0Y6Y8
26.9425	26.6006	26.4348	26.8868	25.005	25.355				2	2	2	51.6	51.6	51.6	7.3314	0	67.011	1398000000	30	E9PQD0
26.1412	26.3078	26.4935	26.3497	26.5519	26.3487				8	8	8	13.4	13.4	13.4	82.597	0	29.495	1189200000	40	Q8N9T8
26.4369	25.3072	24.7946	25.0587	25.4104	24.8044				2	2	2	5.7	5.7	5.7	54.478	0.0026936	2.6351	31874000	2	Q8NB16
25.3962	26.328	25.6361	25.6936	24.9906	24.5459				5	5	5	15.7	15.7	15.7	45.333	0	15.355	509300000	23	B3KNK9
29.0545	29.1229	28.9825	29.0412	28.9874	29.1158				14	14	14	23.3	23.3	23.3	71.635	0	33.703	6964800000	131	Q8NBJ5
27.7495	27.4532	27.6773	27.7143	27.6955	27.7776				8	8	8	29.8	29.8	29.8	30.833	0	26.649	3334600000	64	A0A0S2Z5Q3
26.5931	26.1832	26.2327	26.5222	24.3529	26.5935				4	4	4	15	15	15	40.556	0	21.289	1244800000	28	Q8NBK3
25.6649	25.5796	26.2023	25.4649	26.0489	23.9335				2	2	2	10.5	10.5	10.5	28.102	0	22.962	140710000	7	D6RCD0
30.4392	30.4516	30.3544	30.589	30.6232	30.7191				22	22	22	67.3	67.3	67.3	38.868	0	199.6	20665000000	213	O14745
25.1078	27.1477	27.0328	25.0314	25.5644	25.3591				6	6	6	31.9	31.9	31.9	30.634	0	37.037	785950000	28	B4E2J1
26.4456	25.0149	26.1986	26.0765	24.7158	24.5948				4	4	4	14.5	14.5	14.5	47.151	0	13.263	69331000	16	A0A384NPM7
31.7956	31.6816	31.8253	32.0476	31.9405	32.0072				9	9	9	60.9	60.9	60.9	15.371	0	273.4	56324000000	143	J3KP15
33.3131	33.3023	33.3238	33.5439	33.5643	33.5246				10	10	9	95.7	95.7	80.9	11.665	0	323.31	167710000000	193	A0A024RCA7
25.3618	26.4973	25.2528	25.4157	25.1864	25.6159				1	1	1	6.8	6.8	6.8	56.974	0	4.9424	160320000	4	A0A024RCZ1
25.2932	25.4743	25.5276	24.5742	24.5568	25.4348				1	1	1	46.5	46.5	46.5	7.2578	0	5.6692	77813000	1	F8WEA3
23.5321	25.2723	24.9579	24.6041	24.13	26.0185				1	1	1	13.4	13.4	13.4	13.859	0.0017042	2.769	80796000	2	B7Z987
24.8873	25.2028	26.3258	24.6432	26.7374	26.0147				2	2	2	0.3	0.3	0.3	492.64	0.0064309	2.0345	524970000	11	B0I1S0
27.3797	27.0319	27.5575	27.3459	27.427	26.1366				6	6	6	31.6	31.6	31.6	31.674	0	58.51	1919300000	41	Q8NCW5
25.3969	23.4179	26.4533	25.4552	23.709	25.0396				2	2	2	3.8	3.8	3.8	109.68	0.0051847	2.1017	103040000	3	Q8ND04
25.1261	24.7914	25.2176	26.5021	26.7699	25.3229				6	6	6	15.3	15.3	15.3	50.529	0	16.894	1195100000	30	Q8ND56
24.9766	25.308	25.1475	24.3246	25.4829	27.9567				1	1	1	6.9	6.9	6.9	24.269	0	94.862	2928500000	11	Q8NDC0
25.7319	25.0335	23.3468	25.0464	25.9876	24.7356				2	2	2	4.6	4.6	4.6	55.86	0.0033179	2.4077	126550000	7	Q8NDH3
35.2485	35.2561	35.2273	35.4423	35.469	35.5142				19	19	1	88	88	5.6	26.669	0	323.31	622970000000	446	V9HWK1
25.2923	24.8819	24.7324	24.5439	25.5308	26.1458				1	1	1	17.2	17.2	17.2	9.8382	0	27.033	238070000	8	H0Y362
25.844	25.6475	25.2536	24.8991	24.6501	26.2773				3	3	3	1.8	1.8	1.8	197.4	0.001703	2.7612	0	3	A0A0A0MRJ3
26.4332	26.3107	26.3397	25.4257	26.2426	25.0033				5	5	5	15.9	15.9	15.9	44.478	0	15.35	623660000	24	Q53EY9
30.5027	30.5529	30.5542	30.7782	30.6787	30.846				28	28	5	27.7	27.7	4.2	145.44	0	323.31	22104000000	365	S4R3H4
24.9	25.202	24.9767	24.8814	25.8387	24.931				7	7	7	3.9	3.9	3.9	330.46	0	60.927	400510000	23	Q8NFC6
29.0899	29.09	28.9576	29.2564	28.9373	28.9588				12	12	12	45	45	45	42.151	0	195.76	7280600000	104	B3KTT0
27.2046	27.3107	27.0661	27.2675	26.3355	23.0747				8	8	8	33.7	33.7	33.7	36.707	0	36.393	1536900000	55	Q8NFH4
26.8891	26.942	27.1565	25.5212	24.044	27.2235				5	5	5	23	23	23	34.814	0	25.075	991040000	32	A8K3Z5
25.5655	25.7611	24.8238	24.9767	25.2929	24.5032				1	1	1	16.4	16.4	16.4	6.5785	0.0061172	2.0496	0	1	H0YE89
26.8955	24.8043	25.5961	25.4932	26.9001	25.0404				5	5	5	23	23	23	40.285	0	77.381	809540000	21	A8K556
24.8081	25.4788	25.1466	26.6323	26.5681	24.755				5	4	4	16.4	14.3	14.3	51.263	0	16.027	624940000	20	Q8NFQ8
24.1865	24.7112	25.7107	25.7805	24.6551	24.5973				2	2	2	14.1	14.1	14.1	9.7769	0.00070872	3.3585	120330000	6	A0A024R832
31.2022	31.1971	31.2116	31.4492	31.4839	31.3764				19	19	19	47.6	47.6	47.6	51.556	0	96.885	38166000000	254	A0A024QZD5
24.5632	24.4629	27.0713	27.3864	26.0237	27.3305				6	6	6	35.6	35.6	35.6	25.384	0	49.856	1758400000	57	Q8TAE8
25.6361	25.5504	24.7454	24.4318	24.289	25.3935				1	1	1	14	14	14	19.147	0	30.302	54865000	4	A4D1W6
26.447	26.2982	25.4259	26.6343	24.6602	24.9301				11	4	4	13.6	7.4	7.4	127.38	0	38.633	166800000	7	Q59G16
24.1309	26.3722	24.6515	25.5485	25.2398	25.5116				5	5	5	15.1	15.1	15.1	68.119	0	25.363	761440000	26	A0A024R8R4
25.3654	24.7638	24.4011	26.6316	24.9922	24.5165				2	2	2	13.8	13.8	13.8	36.669	0.0017349	3.0323	248380000	6	B2RD30
23.8391	24.0248	25.4981	25.2305	25.633	25.13				1	1	1	2.9	2.9	2.9	45.071	0.0017088	2.7954	104270000	6	B3KVY9
25.613	25.3853	26.3272	24.3167	25.4021	25.218				2	2	2	6	6	6	51.843	0	5.3408	236180000	7	J3JZZ9
26.4007	26.4974	26.6796	26.6554	24.9646	24.4197				6	6	6	12.3	12.3	12.3	79.49	0	18.828	934170000	39	Q8TC07
25.3188	25.276	23.9591	25.2291	26.0195	24.639				1	1	1	5.9	5.9	5.9	26.332	0	5.7978	185110000	17	A0A0S2Z575
[truncated: 1,081 more rows]
